# Supplementary material for: miREM: an expectation-maximization approach for prioritizing miRNAs associated with gene-set
Source: BMC Bioinformatics. 2018 Aug 10;19:299. doi: 10.1186/s12859-018-2292-1 (PMC6086043; doi:10.1186/s12859-018-2292-1)
Supplement: Supplementary file 1 — Table S1. Release notes of human and mouse miRNA reference databases in miREM. (XLSX 35 kb) [file 12859_2018_2292_MOESM1_ESM.xlsx]

## Sheet: Sheet1
Supplementary Table 1. Release notes of human and mouse miRNA reference databases in miREM
Organism	Database	Year	Version	# of Entries	Links
human	Diana	2013	microT CDS v5.0	7142309	http://diana.imis.athena-innovation.gr/DianaTools/index.php
	Miranda	2010	August 2010	2833138	http://www.microrna.org/microrna/getDownloads.do
	mirDB	2014	v5.0	938161	http://mirdb.org/miRDB/
	Pictar	2012	v2.0	392958	http://dorina.mdc-berlin.de/regulators
	PITA	2008	v6.0	3833978	http://genie.weizmann.ac.il/pubs/mir07/mir07_data.html
	RNA22	2014	v2.0	7639210	https://cm.jefferson.edu/data-tools-downloads/rna22-full-sets-of-predictions/
	TargetScan	2016	v7.1	10133548	http://www.targetscan.org/vert_71/
mouse	Diana	2013	microT CDS v5.0	3498044	http://diana.imis.athena-innovation.gr/DianaTools/index.php
	Miranda	2010	August 2010	1760093	http://www.microrna.org/microrna/getDownloads.do
	mirDB	2014	v5.0	628004	http://mirdb.org/miRDB/
	Pictar	2012	v2.0	41763	http://dorina.mdc-berlin.de/regulators
	PITA	2008	v6.0	2715452	http://genie.weizmann.ac.il/pubs/mir07/mir07_data.html
	RNA22	2011	v2.0	2324668	https://cm.jefferson.edu/data-tools-downloads/rna22-full-sets-of-predictions/
	TargetScan	2016	v7.1	7956365	http://www.targetscan.org/mmu_71/
