# Supplementary material for: miREM: an expectation-maximization approach for prioritizing miRNAs associated with gene-set
Source: BMC Bioinformatics. 2018 Aug 10;19:299. doi: 10.1186/s12859-018-2292-1 (PMC6086043; doi:10.1186/s12859-018-2292-1)
Supplement: Supplementary file 3 — Table S2. List of genes differentially expressed used in the case studies. (XLSX 75 kb) [file 12859_2018_2292_MOESM3_ESM.xlsx]

## Sheet: has-miR155 knock-in
Input genes in case study 1 (has-miR155 knock-in experiment)
Methods: In case study 1, RNA-seq raw reads were downloaded and aligned to hg38 using STAR aligner with default parameters [1]. Gene expression levels and differentially expressed gene-list were determined using HOMER package [2] with p-value threshold setup at 0.05.
[1]: Dobin A, Davis CA, Schlesinger F, Drenkow J, Zaleski C, Jha S, Batut P, Chaisson M, Gingeras TR. STAR: ultrafast universal RNA-seq aligner. Bioinformatics. 2013 Jan 1;29(1):15-21.
[2]: Heinz S, Benner C, Spann N, Bertolino E et al. Simple Combinations of Lineage-Determining Transcription Factors Prime cis-Regulatory Elements Required for Macrophage and B Cell Identities. Mol Cell 2010 May 28;38(4):576-589.
Gene	Log2 (Fold Change)	p-value
PLA2G7	-1.25354	0.0132974
ANXA2	-1.3348	0.0043065
CDC20B	-5.70152	0.0434865
TXNRD1	-1.07549	0.021037
PDE11A	-1.36948	0.0432469
NELL1	-1.36948	0.0432469
AGTRAP	-1.85098	0.000166886
NRP2	-6.42735	0.00487477
CLCN3	-1.49312	0.00169548
LINC01279	-1.31022	0.0254716
TSPAN14	-1.18659	0.0119753
ZFAND6	-1.28321	0.00722552
LMF1	-1.54869	0.0423737
ANGPT1	-1.98419	0.00211837
TMEM194A	-1.33014	0.00478141
MYB	-1.5218	0.0195016
MITF	-1.20132	0.0263821
SREBF2	-0.966317	0.0376575
PARD3B	-1.12448	0.0478882
FBLN7	-2.13557	0.0281243
UNC5A	-1.22044	0.0365041
NARR	-1.42249	0.00307669
CNTN4	-2.65593	0.00336263
GSG1	-1.24796	0.0135071
TMEM178B	-1.54218	0.0189006
SORBS2	-2.24563	0.000240895
RNF166	-1.33385	0.0120429
TMPRSS3	-1.81237	0.0415712
DDAH1	-1.70816	0.000474766
SLC11A2	-1.00256	0.0346738
SDCBP	-1.17832	0.0127107
NRP2	-2.34414	0.0251375
SLC39A10	-0.953033	0.0411799
CNIH1	-0.948982	0.0415911
PCDHB16	-1.06527	0.0407292
SEC1P	-2.06919	0.0228409
RAB34	-1.23677	0.00833774
SMOC1	-1.13123	0.0200263
WT1-AS	-1.3678	0.0280658
RCN2	-1.37389	0.00342293
SSTR2	-1.76679	0.0014085
KLHDC7B	-6.10961	0.01412
SDCBP	-1.18476	0.0122313
ABAT	-1.29836	0.0102622
FAM8A1	-1.14726	0.0277152
ASPH	-1.37669	0.00332295
FAM105A	-1.47939	0.00264645
SAMD12	-1.14765	0.0262922
ZFAND6	-1.33234	0.00537654
PLD5	-1.77828	0.00482876
CEP41	-1.06973	0.0394776
KIF6	-2.55427	0.0311164
PICALM	-1.30237	0.00570896
SREBF2	-0.980557	0.0349766
GFI1	-1.54869	0.0423737
ZNF28	-0.996902	0.0449122
ST3GAL3	-1.74483	0.0106445
KCNK10	-1.1696	0.0305398
ETV1	-1.64369	0.00335004
PLXNB3	-1.43855	0.0100353
LOC728752	-2.55427	0.0311164
IL7R	-1.20345	0.0100196
HAPLN2	-1.95592	0.0246162
ASPH	-1.37491	0.0033577
LAT2	-1.13553	0.0210025
ZNF860	-1.58334	0.00178201
CSGALNACT1	-1.31818	0.0203078
MITF	-1.23364	0.0226012
ZFAND6	-1.36581	0.0043371
CADPS2	-1.0531	0.0430176
OTUD6B-AS1	-0.981481	0.041385
MST1R	-2.79293	0.0143284
GYG1	-1.12337	0.0207034
GPR137C	-1.70323	0.00133337
CMPK2	-1.59225	0.0227511
REEP1	-1.44351	0.0305608
FAM3C	-0.994805	0.0467196
LINGO2	-2.53528	0.0126869
GCNT1	-1.3713	0.00983554
TMTC2	-2.28571	5.99364e-05
ENTPD4	-1.25851	0.00748355
TXNRD1	-1.0982	0.0185528
SLITRK6	-2.01046	0.00147044
KIF6	-2.59213	0.00451911
ELAVL2	-1.09438	0.0403892
SORBS2	-2.21998	0.000209175
CCNJL	-1.15366	0.0147338
ZNF28	-0.994872	0.0445356
CRYM	-1.90977	0.0403225
ST3GAL3	-1.74483	0.0106445
SMOC1	-1.12699	0.0205505
SOX6	-1.33044	0.0168893
MYB	-1.5218	0.0195016
LOC100288911	-1.11457	0.0373235
UFL1	-1.39076	0.00380159
PRSS33	-2.20143	0.00248625
PICALM	-1.27489	0.0068816
FAM199X	-1.54361	0.00153041
FMNL2	-2.5364	8.07724e-06
RGP1	-1.14601	0.0205384
GPR64	-2.22242	0.0206215
CD33	-1.63151	0.0045108
KLHL5	-1.75918	0.000246698
GSG1	-1.24485	0.0128308
LOC101929059	-1.95592	0.0246162
ZNF114	-0.942711	0.04792
TXNRD1	-1.10134	0.0182281
ANTXR2	-1.50742	0.0018115
RORB	-2.30433	0.015149
PLCH1	-2.12031	0.000540777
MSL3	-1.44862	0.0032637
SLC38A4	-1.48374	0.0295766
ACTR10	-1.07975	0.0234236
NELL1	-1.48374	0.0295766
FAM69A	-1.45359	0.00407463
ASPH	-1.40745	0.00271104
CARHSP1	-1.27972	0.00689045
GPR64	-2.22242	0.0206215
GPD1L	-1.22239	0.0280654
NR1D2	-1.33625	0.00464836
IGFBP5	-1.34257	0.00420286
ARHGAP24	-2.23815	0.0355216
LDLRAD3	-1.12327	0.0188629
MBNL2	-0.958317	0.045273
MYB	-1.44986	0.0267025
TXNRD1	-1.07306	0.0213256
ADRB1	-5.70152	0.0434865
ST3GAL3	-1.7006	0.0129849
SORBS2	-2.27908	0.000173857
ST3GAL3	-1.65497	0.0158513
PAQR3	-1.40521	0.00308372
GPR64	-2.22242	0.0206215
AGTRAP	-1.82751	0.000202532
DNAJC28	-2.05699	0.00224411
MYB	-1.5218	0.0195016
COL13A1	-1.13859	0.0170718
CSNK1G2	-1.46591	0.00221402
ARHGAP24	-2.79293	0.0143284
MYB	-1.5218	0.0195016
ANXA2P2	-1.61299	0.00186564
PODXL	-0.911957	0.0495108
HSD17B3	-1.45479	0.0205582
FAM115A	-1.26671	0.0192433
GALT	-1.66593	0.00169286
ITGA9-AS1	-1.69491	0.0148828
ANKLE1	-2.41829	0.046114
KCNK10	-1.15313	0.0329276
BMX	-3.5916	0.00646119
DET1	-1.2977	0.0152944
LMF1	-1.54869	0.0423737
ELK3	-1.45187	0.002214
ZSWIM3	-1.34426	0.0367235
NFIB	-1.02807	0.031152
ST3GAL3	-1.65497	0.0158513
ASPH	-1.37494	0.00335701
CARHSP1	-1.27839	0.00694445
ST6GAL1	-1.10918	0.0326256
ETV1	-1.89157	0.00065815
SLC11A2	-1.01232	0.0331963
TRIM23	-1.06388	0.028567
ZFAND6	-1.31475	0.00614722
RCAN2	-1.16777	0.0462979
CLCN3	-1.48381	0.001814
TERF1	-0.996668	0.046543
NFIB	-1.08715	0.0232938
SORBS2	-2.16378	0.000374434
WBP1L	-0.957137	0.0428409
CEP41	-1.0009	0.0485432
PLD5	-1.71831	0.00656252
GYG1	-1.13222	0.0197822
NTRK2	-4.40566	1.96644e-06
MITF	-1.25096	0.0207767
SQRDL	-1.52104	0.00783032
LYPD6	-1.13927	0.0280698
ETV1	-1.67302	0.00287107
SQRDL	-1.53012	0.00734731
PLCH1	-2.12031	0.000540777
FBLIM1	-3.18122	0.0384939
ST6GAL1	-1.06367	0.0399379
NRP2	-2.34414	0.0251375
FSBP	-1.28738	0.0495738
CMPK2	-1.57302	0.0341457
HLTF	-1.04018	0.0290916
GCNT1	-1.3428	0.0114447
ACVRL1	-1.98823	0.00874119
IL1RAP	-1.3512	0.00559757
SATB1	-1.19121	0.0217122
PLAC8	-1.08532	0.0444914
SPRED1	-0.954667	0.0432683
ZSCAN1	-5.70152	0.0434865
LAMA3	-1.48695	0.00401308
HEPH	-1.18473	0.0266868
SORBS2	-2.43211	0.000164623
ZCCHC24	-1.01054	0.0336859
COLEC12	-1.49273	0.00286615
COL13A1	-1.1469	0.0164239
E2F2	-0.951508	0.049018
UBXN8	-1.03934	0.0443629
PDE11A	-1.55913	0.0236636
GSG1	-1.06777	0.0352811
ZSWIM3	-1.34426	0.0367235
TERF1	-0.996668	0.046543
SNRPN	-0.923631	0.049987
ST3GAL3	-1.65497	0.0158513
PLCH1	-2.09832	0.000620276
TRIP13	-1.12331	0.0194125
MAB21L3	-5.91995	0.0245793
VWA5B2	-1.54262	0.00380042
DCK	-1.05274	0.0257849
RERG	-1.34264	0.00969363
MSL3	-1.51438	0.00207188
ARL6IP6	-1.20473	0.013344
RERG	-1.26181	0.0147305
CBFB	-1.56968	0.00102298
SOX6	-1.33044	0.0168893
DGKK	-1.22366	0.027969
TWF1	-1.07196	0.0271628
COL8A1	-0.944839	0.0468619
PCDHB8	-1.55725	0.00347845
GRIN2B	-2.20617	0.00874119
ZFAND6	-1.33234	0.00537654
SLC2A4	-1.15174	0.0329383
GSG1L	-1.33617	0.0321044
TMEM198B	-1.60967	0.0100085
EDNRA	-1.37128	0.0254716
CCR1	-2.08646	0.0146296
HOXC5	-2.55427	0.0311164
LYPD6	-1.12807	0.0294917
RAB5C	-1.05104	0.0248125
ADD3	-1.19536	0.0119703
NEDD9	-1.35636	0.0431391
GAS1	-1.5005	0.0089956
FAM69A	-1.48614	0.00335174
NGFR	-1.49223	0.00367018
GPR64	-2.22242	0.0206215
MST1R	-2.79293	0.0143284
RAPGEF2	-1.08213	0.0235526
ABCB4	-1.44637	0.019199
C3orf18	-1.31799	0.00913089
ASPH	-1.35742	0.00377197
ADD3	-1.19664	0.0117503
RAB34	-1.23012	0.00875446
LAT2	-1.12645	0.0211712
LZTFL1	-1.16214	0.0220685
PICALM	-1.30503	0.00565455
SLC44A2	-1.04161	0.0311816
TMPRSS3	-3.33136	0.0243739
CD33	-1.41285	0.00786067
MYOT	-1.57302	0.0341457
PLA2G7	-1.28592	0.0128618
TMEM198B	-1.581	0.0100812
NELL1	-1.36948	0.0432469
CEP41	-1.36948	0.0432469
ASPH	-1.03254	0.0281574
CCL24	-1.62607	0.0047539
GYG1	-1.15221	0.0184559
KCNN3	-1.46223	0.0301127
TMEM33	-1.07041	0.0218498
ETV1	-1.89157	0.00065815
ST3GAL3	-1.74483	0.0106445
TSPAN14	-1.20821	0.0104504
RNF166	-1.16975	0.0285474
IL6ST	-1.24684	0.00771514
ELMOD1	-1.59106	0.0175212
CNTN4	-2.65593	0.00336263
SORBS2	-2.29743	0.000135303
LOC729683	-2.55164	0.000369395
REEP1	-1.42706	0.0309368
MYOT	-1.57302	0.0341457
SMAD9	-2.26732	0.000401019
LOC100652770	-1.23889	0.0206955
SH3TC2	-1.10966	0.0262894
TNFSF15	-1.33474	0.0428213
SORBS2	-2.20163	0.000267388
ABAT	-1.29019	0.0107249
SORBS2	-2.21998	0.000209175
ENPP1	-1.02673	0.035359
ZIC3	-1.48172	0.0431491
ST6GAL1	-1.14557	0.0274729
NFIB	-1.15085	0.0173566
MSMO1	-0.917106	0.0492413
EDNRA	-1.36354	0.0199917
NTRK2	-4.39294	0.00017896
SDCBP	-1.17667	0.0128523
ASPH	-1.33345	0.00439842
KIF6	-2.34328	0.00745793
SCAMP1	-1.58532	0.000964265
NTRK2	-4.39294	0.00017896
SLC7A2	-0.984296	0.0358257
RAB34	-1.22071	0.0092095
CD180	-2.91027	6.40556e-08
IKBIP	-0.952622	0.0423079
PHC2	-0.955555	0.0413502
IL17RB	-1.55913	0.0236636
CLCN3	-1.49252	0.00168323
ABCA7	-1.45479	0.0205582
RNF166	-1.27122	0.0175701
TCN1	-2.34255	0.00035494
LINC00511	-1.16835	0.0448304
ST3GAL3	-1.55913	0.0236636
MRGPRX4	-3.33136	0.0243739
LY6K	-0.978901	0.0422273
FEZ2	-1.23153	0.00988287
KLHL5	-1.72687	0.0003133
SLC16A7	-1.05605	0.0289476
GCNT1	-1.3713	0.00983554
BMX	-3.5916	0.00646119
MOCS2	-1.42726	0.00272586
NEGR1	-1.58981	0.00091244
NTRK2	-3.67151	0.000284623
EDEM3	-1.45513	0.00243122
CBFB	-1.56529	0.00107187
KCNN3	-1.54939	0.0209807
BTC	-5.70152	0.0434865
LAT2	-1.14176	0.0191561
FBXL8	-1.2828	0.0287551
ELAVL2	-1.14013	0.0328889
GCNT1	-1.42346	0.00742969
CSGALNACT1	-1.31818	0.0203078
ANXA2	-1.33571	0.00428095
HHIP	-1.07504	0.0323344
SLC5A3	-1.69516	0.000364347
LAMA3	-1.56453	0.00310792
IKBKE	-1.54068	0.00291013
CRYM	-2.22242	0.0206215
TRIP13	-1.00734	0.032696
ASPH	-1.13169	0.0176384
CD96	-1.43707	0.00566571
CDH7	-2.08646	0.0146296
ABHD6	-1.04299	0.0338115
ETV1	-1.80565	0.00100298
KLHL5	-1.72767	0.000306693
DET1	-1.26671	0.0192433
SORBS2	-2.43211	0.000164623
ARHGAP24	-2.67853	0.0210717
ST3GAL3	-1.74483	0.0106445
SLC1A1	-1.81237	0.0415712
ACVRL1	-2.09877	0.00525705
PCAT7	-1.44637	0.019199
ST3GAL3	-1.50871	0.0289321
GALC	-1.59103	0.00107465
FAM115A	-1.37681	0.0102031
KRAS	-1.19988	0.0121524
ZFAND6	-1.28321	0.00722552
SLC16A7	-1.04474	0.0306077
LAMA3	-1.49181	0.00388679
MMP8	-6.27721	0.00823669
CLCN3	-1.48852	0.00174011
SEMA3A	-2.29099	6.90792e-06
CNTN4	-1.48519	0.0257259
GSG1	-1.08336	0.0324861
CSGALNACT1	-1.31818	0.0203078
ZFAND6	-1.28787	0.00703284
TRHDE	-1.30825	0.00972362
NRP2	-6.42735	0.00487477
PSKH1	-1.21606	0.0186513
KPNA1	-1.01554	0.0304949
SLC26A2	-0.926306	0.0469895
FAM69A	-1.51746	0.00242709
AGTRAP	-1.83173	0.000211036
ABCB4	-1.5163	0.0143566
CNTN4	-1.35636	0.0431391
SAMD12	-1.18203	0.0232491
LOC642366	-6.68759	0.00109407
FLRT3	-2.29577	2.79222e-05
RAB34	-1.22591	0.00892295
ROR1	-1.32419	0.00640574
LZTFL1	-1.20797	0.0156617
GALC	-1.5983	0.000978192
RCN2	-1.38375	0.0032047
ARL2BP	-1.13798	0.0179167
F3	-1.17763	0.0141783
PLAT	-0.913164	0.0498483
MRPL45P2	-2.41829	0.046114
NRP2	-2.34414	0.0251375
WBP1L	-0.951598	0.0435251
TMPRSS3	-1.59444	0.0415712
S1PR1	-1.61338	0.00415607
RCAN2	-1.1676	0.0467076
TRIM23	-1.03955	0.038216
THSD1	-1.16898	0.0393717
EDNRA	-1.38949	0.0177144
ELAVL2	-1.12405	0.0352746
TXNRD1	-1.09176	0.0192197
SLC16A7	-1.03783	0.0317638
ANKLE1	-2.41829	0.046114
RHOJ	-1.59032	0.0142577
MSL3	-1.30852	0.00830025
BOC	-1.71386	0.00190043
CDC20B	-5.70152	0.0434865
ANKLE1	-2.41829	0.046114
SOX6	-1.31339	0.018357
IL6ST	-1.21807	0.009188
KIF6	-2.65593	0.00336263
DDAH1	-1.89099	0.000122287
A2M	-1.67329	0.000833857
THBS1	-1.4595	0.00185292
MOCS2	-1.44816	0.00239535
PLXNB3	-1.42088	0.0109888
MYB	-1.5218	0.0195016
TSHZ3	-1.31032	0.0067759
LYSMD3	-1.15488	0.0164306
ESM1	-1.0756	0.0224517
SDCBP	-1.18817	0.0122344
CHST9	-5.70152	0.0434865
IL1RAP	-1.35193	0.00524608
MITF	-1.23231	0.0211448
ZMAT4	-6.42735	0.00487477
ST3GAL3	-1.74483	0.0106445
PDE11A	-1.33474	0.0428213
REEP1	-1.5257	0.0216605
SDCBP	-1.17992	0.01265
ASPH	-1.33028	0.00449444
LPHN3	-1.80128	0.000493961
PLAC8	-1.46882	0.0100939
F3	-1.18505	0.0142517
TWF1	-1.08772	0.0251011
NR1D2	-1.33258	0.00471511
TMEM52	-1.66799	0.031979
RAB34	-1.29826	0.0056837
GSG1	-1.14601	0.0243306
NFIB	-1.02252	0.0324878
LINC00704	-2.38929	0.000328572
SATB1	-1.11958	0.027446
TMEM200C	-1.92493	0.000125794
UBAC2	-0.94423	0.0453798
SLC11A2	-1.01046	0.0332217
HSD17B12	-0.977612	0.0374552
GFI1	-1.54869	0.0423737
PODXL	-0.915867	0.0485604
SLC38A4	-1.48374	0.0295766
ST3GAL3	-1.60784	0.0193624
LINC01524	-2.55427	0.0311164
WT1-AS	-1.31041	0.0422217
SARAF	-1.07973	0.0205094
GPR64	-2.22242	0.0206215
SMAD9	-2.0883	0.000929316
ASPH	-1.12452	0.0183187
IL7R	-1.20713	0.00981472
C19orf57	-1.50647	0.025132
RFK	-1.52181	0.00172256
FLRT3	-2.30888	2.58641e-05
PCSK4	-1.55913	0.0236636
ARHGAP22	-1.10092	0.0414633
NTRK2	-3.61042	0.000396399
MSL3	-1.48264	0.00259095
UNC5C	-1.49716	0.00460501
ZFAND6	-1.33361	0.00535456
ZFAND6	-1.31939	0.00577544
CLIC5	-5.70152	0.0434865
TAPT1	-1.06234	0.0322068
TMEM194A	-1.33262	0.00468173
SUGT1P1	-1.23116	0.047136
KPNA1	-1.01707	0.0303038
COL13A1	-1.13048	0.0175635
SLC35F6	-1.38842	0.00324558
LINC00702	-1.66365	0.0138455
FAM3C	-0.994805	0.0467196
TNKS2-AS1	-5.70152	0.0434865
RPS6KA3	-0.943509	0.0478515
NTRK2	-4.40566	1.96644e-06
PLXNA4	-1.68795	0.0216867
RBM47	-1.90934	0.0048482
CHST9	-5.70152	0.0434865
GPR64	-2.22242	0.0206215
KLHL5	-1.73785	0.000287422
HEPH	-1.18332	0.0271939
MYO10	-0.9846	0.0365118
SNURF	-0.931079	0.0481388
IKBKE	-1.52133	0.00326641
PIWIL1	-2.41829	0.046114
C3orf18	-1.53511	0.00292332
ANXA8	-2.23815	0.0355216
MYB	-1.5218	0.0195016
ENTPD4	-1.25851	0.00748355
CHST8	-5.70152	0.0434865
CDC20B	-5.70152	0.0434865
AGTRAP	-1.83054	0.000198085
OTUB2	-1.00002	0.0425188
RMI1	-1.04299	0.0338115
IL6ST	-1.22184	0.00898505
SLC35G1	-1.15597	0.0205472
CARHSP1	-1.26311	0.00750421
DMC1	-2.67853	0.0210717
TWF1	-1.06226	0.0282139
MITF	-1.23504	0.0224331
TMPRSS3	-1.59444	0.0415712
HLTF	-1.07383	0.0240639
ANTXR2	-1.8003	0.000171603
ZMAT4	-6.80199	0.000681211
RAB5C	-1.04856	0.025155
COL13A1	-1.14673	0.0163509
LYSMD3	-1.14806	0.016977
TXNRD1	-1.0955	0.0188284
ETV1	-1.56038	0.00534855
DCLRE1A	-1.15872	0.0162436
CEP41	-1.04511	0.0437929
GPR64	-2.22242	0.0206215
TRIM23	-1.00042	0.0435015
ABCB4	-1.44637	0.019199
ETV1	-1.85135	0.000853446
REEP1	-1.42706	0.0309368
C2orf72	-1.37414	0.0365832
PRR16	-1.49647	0.00367034
FEZ2	-1.21156	0.0111143
CARHSP1	-1.27438	0.00710904
GFI1	-1.54869	0.0423737
RBM47	-1.55913	0.0236636
SLC39A10	-0.967921	0.0381879
MARVELD1	-1.15617	0.0139299
RAB34	-1.22551	0.00914754
HEPH	-1.18312	0.0256332
TMEM123	-1.25858	0.0070894
C5orf46	-1.16859	0.0400296
C3orf18	-1.64567	0.00178422
ANXA2	-1.33731	0.00423665
SOSTDC1	-2.55427	0.0311164
IL6ST	-1.21807	0.009188
ADD3	-1.19684	0.0116557
GSG1	-1.0725	0.0351134
GCNT1	-1.39605	0.00863517
ANXA2	-1.33367	0.00433768
TWF1	-1.06226	0.0282139
UBAC2	-0.936201	0.0471841
ANTXR2	-1.78906	0.000190367
RP2	-1.01901	0.0336016
SCAMP1	-1.58785	0.000958252
SNRPN	-0.925542	0.0494996
LAMA3	-1.49188	0.00391255
CD96	-1.42688	0.00600251
RAB34	-1.26963	0.00678902
CARHSP1	-1.27438	0.00710904
TM4SF18	-2.81918	1.65313e-06
SCAMP1	-1.56413	0.00110313
TXNRD1	-1.07978	0.0205623
FBLIM1	-5.70152	0.0434865
PRDM1	-1.34962	0.00900632
CST6	-2.22242	0.0206215
LOC100506860	-2.41829	0.046114
ZFAND6	-1.36626	0.00446966
MBNL2	-0.955911	0.0459092
CEP41	-1.01249	0.0473154
SLC7A2	-0.954587	0.0418339
GPR64	-2.22242	0.0206215
FAM69A	-1.47224	0.00358167
KIAA2022	-3.18122	0.0384939
ETV1	-1.87488	0.000662143
GSG1	-1.16237	0.0222421
KCNK10	-1.11962	0.0382771
MIR4775	-6.27721	0.00823669
CARHSP1	-1.27438	0.00710904
C3orf18	-1.50944	0.00341013
LOC101928295	-2.53528	0.0126869
ROR1	-1.40622	0.00873829
SLC7A2	-0.976103	0.0377079
RAB34	-1.25397	0.00753239
VAMP3	-1.16088	0.0144867
ANGPT1	-1.98419	0.00211837
KRAS	-1.19988	0.0121524
SARAF	-1.09002	0.0193952
SLC11A2	-1.00328	0.0342539
TET1	-1.08207	0.0368895
UBXN8	-0.999639	0.0498474
SLC11A2	-1.00328	0.0342539
MITF	-1.09919	0.0416657
ANKLE1	-2.41829	0.046114
CCL28	-2.04317	0.038416
ZNF28	-0.993365	0.0460121
MYOT	-1.57302	0.0341457
GALC	-1.57223	0.00123041
DPY19L1	-1.9937	3.46358e-05
PP2D1	-5.91995	0.0245793
PICALM	-1.29207	0.00610766
HEPH	-1.20886	0.0226537
LINC00668	-1.03002	0.0464459
ARL6IP6	-1.24098	0.0099203
PLAC8	-1.16954	0.0304978
TNFSF15	-1.38655	0.0364701
ST3GAL3	-1.74483	0.0106445
IL1RAP	-1.34839	0.00535699
RAB5C	-1.05104	0.0248125
ST3GAL3	-1.65497	0.0158513
MAML2	-1.08545	0.0324644
CD33	-1.58378	0.00401878
FAM210B	-1.39517	0.00483312
CARHSP1	-1.27438	0.00710904
TRAF3IP3	-3.33633	0.00156686
GPRC5B	-1.06933	0.0355595
ABAT	-1.2782	0.0116051
FEZF2	-2.19784	0.00193774
FAR1	-0.928463	0.047884
MYB	-1.5218	0.0195016
NRP2	-6.42735	0.00487477
PDE4B	-0.967772	0.0490938
MITF	-1.36813	0.0106826
ZNF618	-1.02415	0.033194
NR1D2	-1.32248	0.00506326
UBAC2	-0.941929	0.0460856
ST3GAL3	-1.45646	0.0353833
MSL3	-1.42416	0.00380587
TRAM1	-1.76603	0.000208855
COL13A1	-1.14211	0.016938
LZTFL1	-1.22805	0.0143023
EDNRA	-1.51875	0.0154013
PRR16	-1.50529	0.00348354
TNS3	-1.02345	0.0311331
DSG2	-1.53255	0.00116553
HIVEP2	-1.16595	0.0149953
TM4SF18	-2.89981	1.0807e-06
MSMO1	-0.943749	0.0432318
ELMOD1	-1.59106	0.0175212
DCC	-1.08207	0.0368895
ARHGEF4	-1.59444	0.0415712
PRDM1	-1.42722	0.00488135
TMEM198B	-1.41786	0.0218524
FBLIM1	-3.18122	0.0384939
DCLRE1A	-1.17788	0.0144598
ESM1	-1.03853	0.027664
ALDH1L1-AS1	-2.41829	0.046114
KDELC2	-0.958531	0.0408712
SLC44A2	-1.05429	0.028917
LZTFL1	-1.26262	0.0114598
TMEM198B	-1.581	0.0100812
GALT	-1.63459	0.00221696
ANTXR2	-1.77943	0.000203753
TMPRSS3	-1.59444	0.0415712
CDH7	-2.65593	0.00336263
ANXA8	-2.23815	0.0355216
CARHSP1	-1.27438	0.00710904
KCNN3	-1.59106	0.0175212
AGTRAP	-1.86459	0.00015271
GPR64	-2.22242	0.0206215
RPS6KA5	-1.32514	0.0231825
TNFRSF11B	-1.89552	8.13736e-05
IKBKE	-1.50172	0.00366758
CARHSP1	-1.26183	0.00756032
SOX6	-1.261	0.0235788
THSD1	-1.18941	0.0360013
SATB1	-1.11958	0.027446
ANXA8	-2.23815	0.0355216
TRIL	-1.93422	0.000169972
ST3GAL3	-1.74483	0.0106445
DNAJC28	-1.78524	0.00788204
SLC11A2	-1.00724	0.0340864
SLC35G1	-1.15597	0.0205472
EMR4P	-5.70152	0.0434865
COL13A1	-1.1461	0.0163124

## Sheet: has-miR1 knock-in
Input genes in case study 1 (has-miR1 knock-in experiment)
Methods: In case study 1, RNA-seq raw reads were downloaded and aligned to hg38 using STAR aligner with default parameters [1]. Gene expression levels and differentially expressed gene-list were determined using HOMER package [2] with p-value threshold setup at 0.05.
[1]: Dobin A, Davis CA, Schlesinger F, Drenkow J, Zaleski C, Jha S, Batut P, Chaisson M, Gingeras TR. STAR: ultrafast universal RNA-seq aligner. Bioinformatics. 2013 Jan 1;29(1):15-21.
[2]: Heinz S, Benner C, Spann N, Bertolino E et al. Simple Combinations of Lineage-Determining Transcription Factors Prime cis-Regulatory Elements Required for Macrophage and B Cell Identities. Mol Cell 2010 May 28;38(4):576-589.
Gene	Log2 (Fold Change)	p-value
PAQR6	-2.34529	0.0251375
RHBDL1	-6.11023	0.01412
PREX1	-1.26214	0.00763072
PLEKHB2	-1.04706	0.0253851
CDH4	-1.11915	0.0170621
TMEM30A	-1.05547	0.0233982
TMPRSS3	-2.07035	0.0228409
PPP2R2B	-1.9894	0.00874119
KCNT2	-2.90006	0.00978697
SRXN1	-1.38064	0.00348093
CHSY1	-1.24284	0.00882397
KCNIP3	-1.10421	0.0395103
PAQR6	-2.34529	0.0251375
MET	-1.17701	0.0118835
MAL2	-1.99284	0.030333
RARB	-5.70213	0.0434865
HHIPL1	-3.18232	0.0384939
ZSWIM3	-1.59149	0.0142577
BCL11B	-1.07696	0.0311609
PLEKHB2	-1.04957	0.0250085
KCNN3	-1.35753	0.0431391
FAM46C	-1.15213	0.0256635
TRIM46	-1.48334	0.00791876
MST1R	-2.23929	0.0355216
AP3D1	-1.06628	0.0230769
HAND2	-2.34444	0.00745793
SFRP1	-1.5063	0.00156902
CLTC	-1.16318	0.012492
NUDCD2	-0.955627	0.0460984
XPO6	-1.27175	0.00685487
TSSC2	-2.02383	0.018966
TMEM200C	-1.26156	0.010028
AP1S1	-1.65177	0.000545077
FBXO2	-1.5956	0.0415712
EPB41L4A-AS2	-5.70213	0.0434865
TMEM254	-1.19733	0.015706
SLC8A2	-1.21469	0.0169384
PDE11A	-1.69608	0.0148828
TRIM46	-1.45932	0.0089206
COL13A1	-0.949798	0.0453918
CAD	-0.959922	0.0399166
TSPAN4	-1.41401	0.00305986
TSPAN4	-1.39132	0.00345605
PLEKHG2	-1.1557	0.0158931
PSKH1	-1.06321	0.0400608
TWF1	-2.39895	2.72656e-06
PDZD7	-1.4362	0.0271059
CASS4	-2.23929	0.0355216
CALM2	-0.988188	0.0334382
MEOX1	-3.5927	0.00646119
SLC35B4	-1.10051	0.0212465
FBXO7	-0.9811	0.0370864
PERM1	-7.00734	0.000272943
PLCXD3	-2.34529	0.0251375
TMEM254	-1.26609	0.0115891
NOTCH3	-1.85354	0.000117828
DPYD	-1.11056	0.0285632
PAQR6	-2.79406	0.0143284
FAM102A	-1.17272	0.0145089
MPP2	-1.07696	0.030281
MED28	-1.06723	0.0260927
SLC10A7	-1.00208	0.0485432
ARMC12	-5.92056	0.0245793
CMKLR1	-1.2399	0.0296465
FLRT3	-1.07882	0.0340414
DTX2P1-UPK3BP1-PMS2P11	-2.04572	0.00677294
KIF6	-1.80589	0.018966
PDCD10	-0.98092	0.0396385
KBTBD3	-1.56599	0.0105182
FAIM	-1.28861	0.0173721
CYP19A1	-5.92056	0.0245793
POLR2K	-1.17271	0.0148628
GJA1	-1.65659	0.000561672
TPM3	-1.6478	0.000499684
ZNF365	-1.25861	0.0104872
ZNF580	-1.39026	0.00705723
ZNF580	-1.15322	0.0235807
LINC00707	-2.77404	5.82987e-08
NATD1	-1.21418	0.032871
GPR158	-0.994309	0.0440746
ANXA2	-1.61402	0.000612222
NLRP1	-1.46763	0.0262456
TRIM46	-1.44285	0.00972557
LOC374443	-1.11683	0.0372319
HPS4	-0.995719	0.0334812
ADPGK-AS1	-1.44118	0.0139154
PTPRS	-1.10008	0.0187657
DEF6	-3.7071	0.00421342
SIGIRR	-1.34605	0.0429934
TMEM254	-1.19733	0.015706
ANXA2	-1.61745	0.000596742
SLC25A1	-1.64114	0.000629566
FAM151A	-2.90006	0.00978697
ARCN1	-1.12141	0.0169875
BLCAP	-0.960935	0.0461794
PCDH17	-1.20397	0.0202639
ZNF385B	-3.18232	0.0384939
SYT1	-1.87177	0.0032081
WIZ	-0.970479	0.0429275
ARPC1A	-0.919364	0.0489176
GLI1	-1.0429	0.0412737
PSMG1	-1.056	0.0312012
RHOJ	-1.59149	0.0142577
AURKA	-0.967665	0.0400027
UST	-1.47755	0.00598727
PTPRS	-1.09777	0.0190122
CHST8	-5.70213	0.0434865
SEMA6D	-1.48289	0.0431491
FMNL2	-1.36531	0.0102399
FOXP2	-5.70213	0.0434865
SSTR2	-1.09194	0.041847
SLC4A8	-1.13078	0.023609
GAS1	-1.28859	0.0239676
YWHAQ	-1.59739	0.000713775
EBPL	-1.61106	0.00128678
MMD	-2.04183	7.41618e-05
BLCAP	-0.984618	0.0395591
NDRG3	-1.08873	0.0235387
RAB43	-1.39066	0.0177144
TSPAN4	-1.39132	0.00345605
PTBP1	-1.53339	0.00113845
PLEKHB2	-1.05128	0.0249236
PPP2R2B	-2.20259	0.00248625
SLC25A1	-1.64108	0.000640044
CREM	-1.207	0.0206032
ARHGAP22	-1.06903	0.0479642
FAM63B	-1.07758	0.0340718
MPP2	-1.08332	0.0292678
SLC10A7	-1.00549	0.0493034
LOC374443	-1.07465	0.0449488
SERP1	-2.30438	2.80205e-06
IL22RA1	-1.42234	0.013145
CD96	-1.07368	0.0341666
KBTBD3	-1.71688	0.00712333
CMKLR1	-1.31127	0.0215944
PTPRS	-1.13391	0.0153929
PEX5L	-1.99284	0.030333
PNP	-1.36915	0.00389009
LASP1	-2.29985	1.93326e-06
UNC5C	-1.1492	0.0263636
FBXO7	-0.993537	0.0342223
SPOCD1	-1.21548	0.0328463
CCND3	-1.09624	0.0212324
NDRG3	-1.08388	0.0245129
RBBP9	-1.66665	0.000720556
GPD2	-1.43695	0.00246948
PPP1R12B	-1.50599	0.0222696
FOXP2	-5.70213	0.0434865
TSPAN4	-1.41515	0.0030518
PPFIA2	-2.5554	0.0311164
RARB	-5.70213	0.0434865
ARF4	-0.956353	0.0413124
GNPDA2	-0.960581	0.0457113
PPP1R12B	-1.28242	0.0490467
TRIM46	-1.30744	0.0192464
CLDN12	-1.03504	0.0279658
PGD	-0.929679	0.0460558
PPP2R2B	-2.43122	0.000743295
S100A1	-5.70213	0.0434865
FAM102A	-1.169	0.015449
SUSD1	-0.962917	0.0478396
SIPA1L3	-1.20782	0.0125848
GLCE	-0.996049	0.0340459
MIA	-6.27783	0.00823669
NRP2	-2.41942	0.046114
PTMA	-1.70253	0.000373916
POM121	-1.03369	0.0343541
DLG4	-1.15845	0.0163795
TLR4	-1.331	0.00536577
TMEM254	-1.19733	0.015706
KIAA2022	-6.27783	0.00823669
PERM1	-3.91183	0.00183262
SERPINB8	-0.972756	0.0418871
KRTAP2-3	-1.72762	0.000791033
PRR3	-1.01858	0.04196
MIR658	-1.5956	0.0415712
PRSS33	-2.20259	0.00248625
KIF6	-1.86969	0.0146296
CDH7	-2.65708	0.00336263
CHST11	-0.960003	0.0498377
AMPH	-0.981493	0.0487369
ALDH1L1-AS1	-3.33246	0.0243739
MST1R	-2.23929	0.0355216
SLC2A10	-1.20186	0.0246385
CNN3	-1.10953	0.0173518
FPGT	-1.17097	0.0286145
PLEKHB2	-1.04569	0.0257178
RAB43	-1.48999	0.00970373
EML3	-1.32825	0.00692957
TMEM254	-1.22464	0.014229
CDH4	-1.1587	0.0136916
ZSWIM3	-1.59149	0.0142577
ADAR	-1.33132	0.00455636
FGF13	-1.59342	0.0227511
BRINP2	-2.41942	0.046114
BLCAP	-0.966318	0.0447753
NXT2	-1.55697	0.00471142
ARMC12	-5.92056	0.0245793
TENC1	-1.35272	0.00574515
NTRK2	-2.21389	0.0130055
RAB43	-1.55116	0.00661219
POM121C	-1.15364	0.0181285
HHIP-AS1	-1.31884	0.04243
GALNT9	-1.18771	0.0281567
MDFI	-0.959283	0.0453219
CCND3	-1.1032	0.019885
PXYLP1	-1.99463	0.000165171
C14orf105	-1.48289	0.0431491
FAM207A	-1.06644	0.0407292
PCSK4	-1.56029	0.0236636
NLRP1	-1.50599	0.0222696
RASGRP4	-2.23929	0.0355216
LINC00623	-1.98746	0.00455058
BCL3	-1.08	0.0384577
KIAA0825	-3.18232	0.0384939
PLEKHB2	-1.06598	0.0231256
MYCN	-6.9086	0.000428911
SYT1	-1.9573	0.00200444
GIT1	-0.935442	0.0458129
ANKRD13A	-1.21773	0.01327
PDE4B	-1.35343	0.00690542
SLC25A1	-1.65277	0.000582415
SLC29A3	-1.47985	0.00546127
COL13A1	-0.953455	0.045279
FGF13	-1.59342	0.0227511
CDH4	-1.15879	0.0136097
KCNN3	-1.38772	0.0364701
EBPL	-1.61106	0.00128678
CRIP2	-0.943734	0.0487511
LOC100507530	-6.27783	0.00823669
FBXO7	-0.996882	0.033918
NTRK2	-2.21389	0.0130055
AURKA	-0.982598	0.0369567
EDNRA	-1.27579	0.0291101
SOWAHC	-1.07139	0.0233214
CNN3	-1.11582	0.0167024
HOXC5	-2.5554	0.0311164
RARB	-5.70213	0.0434865
RNF138	-1.09621	0.0224575
PXYLP1	-1.78047	0.000569464
ARHGEF18	-1.29098	0.00667563
ARMC12	-5.92056	0.0245793
EBPL	-1.61106	0.00128678
POGK	-1.23981	0.00895891
RNF40	-0.917317	0.0497961
PTPLAD1	-0.969725	0.0367958
TGFB1I1	-1.18417	0.0168374
ARHGAP6	-1.51309	0.0428687
KIF2A	-1.04568	0.0258242
PTMA	-1.70253	0.000373916
KLK13	-3.17804	0.00321129
EML3	-1.36424	0.00554803
MYCN	-6.68821	0.00109407
RASGRP4	-2.23929	0.0355216
DOCK4	-1.12521	0.0190601
TENC1	-1.36507	0.00521564
SEC22B	-1.07384	0.0248898
CPOX	-1.23704	0.00875987
CCND3	-1.09909	0.0210651
PEMT	-0.952319	0.0464737
LOC642366	-3.5927	0.00646119
TREX2	-3.5927	0.00646119
ARX	-1.95708	0.0246162
SYNPO2	-6.11023	0.01412
ALX3	-1.69608	0.0148828
POM121	-0.957457	0.0495258
RARB	-5.70213	0.0434865
CREM	-1.207	0.0206032
CA3	-1.5956	0.0415712
TPM3	-1.67073	0.000421385
LOC374443	-1.08885	0.0422145
TSPAN4	-1.40644	0.0031462
MEA1	-1.17107	0.0135729
ANKRD24	-1.86969	0.0146296
PDE4B	-1.40901	0.0048515
SLC9A3R1	-0.972977	0.04105
CXXC5	-0.99168	0.0480715
RASGRP4	-2.23929	0.0355216
SYT5	-6.42797	0.00487477
CHST11	-0.969909	0.0474496
AMPH	-0.981493	0.0487369
PCDH7	-1.04186	0.0281764
FAM91A1	-1.01779	0.0301847
PAQR6	-2.34529	0.0251375
SLC29A3	-1.59678	0.00258701
TPM3	-1.60962	0.000663948
PAX7	-1.8711	0.00589328
OASL	-1.24219	0.0144841
TRIM46	-2.00803	0.00108089
WBP1L	-1.12759	0.0173908
FAIM	-1.28861	0.0173721
S100A5	-2.88732	0.00106197
NDRG3	-1.04079	0.0311829
GLB1L	-1.04986	0.0434389
NTRK2	-2.08762	0.0146296
ZNF667-AS1	-1.17039	0.0358084
GALNT15	-1.31708	0.0324633
ATP6V1A	-1.4023	0.0031541
CSRP1	-1.59297	0.000806208
ADAR	-1.33362	0.00448422
EBPL	-1.59727	0.00141415
CORO2B	-1.03025	0.031157
KIF2A	-1.04089	0.026546
RARB	-5.70213	0.0434865
RNF112	-2.41942	0.046114
TAGLN2	-3.13522	4.22167e-10
RARB	-5.70213	0.0434865
PSMG1	-1.13414	0.0218354
CDC20B	-5.70213	0.0434865
FOXP2	-5.70213	0.0434865
LOC93432	-2.71818	0.00250944
LOC100499484-C9ORF174	-1.31884	0.04243
PLEKHB2	-1.10303	0.0186704
RNF40	-0.918654	0.049535
STPG1	-1.08374	0.042814
C4orf19	-1.13681	0.0355615
ARHGAP6	-2.30548	0.015149
SYT2	-0.991296	0.0402029
OAT	-1.11522	0.0185894
PLEKHB2	-1.05067	0.0248952
KCNT2	-2.90006	0.00978697
CYP2S1	-1.35196	0.0116675
IFT52	-1.74455	0.00038166
TPM3	-1.64873	0.000496614
EML3	-1.32825	0.00692957
MYCN	-6.68821	0.00109407
OAT	-1.11663	0.0181336
RAB2B	-1.00774	0.0468627
H3F3B	-1.38329	0.00322076
EDNRA	-1.30614	0.0257344
PDCD10	-0.965875	0.0425292
RARB	-5.70213	0.0434865
AURKA	-0.986457	0.0357841
TMEM30A	-1.06338	0.0224121
MIR3656	-2.99879	0.00671687
PP2D1	-5.92056	0.0245793
LOC100129434	-5.70213	0.0434865
DRP2	-1.40176	0.0363088
RAB43	-1.39066	0.0177144
FPGT	-1.11097	0.0377167
CNGB1	-6.27783	0.00823669
FEZF2	-2.0317	0.00365839
TLR4	-1.32432	0.00551738
NELFCD	-1.38645	0.00340032
NXT2	-1.52057	0.00471142
MAPT	-1.45763	0.0353833
TPM3	-1.62975	0.000572986
TNKS2	-1.16117	0.0139383
JAK3	-1.88709	0.031979
OTX1	-1.36028	0.0283203
CFAP57	-1.68912	0.0216867
ST8SIA1	-2.52047	0.00329064
DFNA5	-1.57357	0.001525
PPP2R2B	-2.34406	0.00119728
PPP2R2B	-2.20259	0.00248625
TRANK1	-1.50451	0.00474795
ANP32E	-0.945994	0.0436295
TIMP3	-1.76393	0.000221654
FOXP2	-5.70213	0.0434865
OSBPL7	-1.18965	0.0358722
NLRP1	-1.50599	0.0222696
RAB2B	-1.0709	0.0394776
SLC4A8	-1.151	0.0218061
PLEKHB2	-1.05323	0.0246754
CORO1C	-1.09487	0.019075
NRG2	-1.4362	0.0271059
DLG2	-1.46763	0.0262456
NRG2	-1.27193	0.0480513
CAP1	-1.56674	0.000906337
CORO2B	-1.03025	0.031157
PAQR6	-2.23929	0.0355216
STK36	-1.16427	0.0201905
MTX1	-2.45167	4.07747e-06
ZNF385B	-3.46844	0.00998336
TENC1	-1.3322	0.00643143
ADPGK	-1.21412	0.0104158
TSPAN4	-1.397	0.00339318
KDM2B	-0.941599	0.0497658
ANXA2	-1.61892	0.000590272
TRIM21	-1.01612	0.0374401
PAQR6	-2.67966	0.0210717
ARHGAP6	-1.6804	0.0260458
CMPK2	-2.31786	0.0025168
TWF1	-2.39895	2.72656e-06
TAGLN2	-3.12631	4.71961e-10
PGM2	-1.7621	0.000294758
SIGIRR	-1.46763	0.0262456
FAIM	-1.3173	0.0139267
STPG1	-1.08374	0.042814
GPR4	-1.50041	0.00751427
ZNF727P	-5.70213	0.0434865
RALY-AS1	-2.67734	0.00114267
PDE11A	-2.04432	0.038416
EGFR	-1.45242	0.00258562
GRAP2	-2.41942	0.046114
ZNF365	-1.32114	0.0104083
PSMG1	-1.08598	0.0269603
STPG1	-1.11097	0.0377167
CCSAP	-1.37359	0.00492212
BLCAP	-0.990928	0.0395591
SERPINB8	-0.971896	0.0419382
MAPK3	-0.946953	0.0453062
PTBP1	-1.53408	0.00113304
PAQR6	-2.34529	0.0251375
ANP32E	-0.926459	0.0477072
ARF3	-1.61515	0.000653549
PDK3	-1.15752	0.0308137
ARHGEF18	-1.29693	0.00644694
NXT2	-1.63609	0.003014
AURKA	-0.93972	0.0458427
CORO1C	-1.09132	0.019442
PPP2R2B	-2.09993	0.00525705
NRG2	-1.27193	0.0480513
RASSF5	-1.63263	0.00124073
TRAF3IP3	-2.38299	0.0111532
BCL11B	-1.07696	0.0311609
SLC29A3	-1.59678	0.00258701
SMARCB1	-1.04678	0.0251754
PLEKHB2	-1.04675	0.0254948
C3orf70	-1.54606	0.00405538
SYT2	-0.989142	0.0411887
TMPRSS3	-2.78269	0.00466002
CASS4	-2.41942	0.046114
PAQR6	-2.34529	0.0251375
NOTCH2	-1.30224	0.00566167
TMEM254	-1.20353	0.0152024
TPM3	-1.64889	0.000495851
RAB2B	-1.03809	0.040882
PCDH7	-1.08518	0.0223106
LRRC8B	-1.87979	0.000144555
KIF2A	-1.0325	0.0275971
RMI2	-1.04061	0.0341284
RNF40	-0.919541	0.0491946
BCL11B	-1.04663	0.0363217
TGFB1I1	-1.17821	0.0174454
AP3B2	-2.41942	0.046114
ANXA2	-1.59391	0.000710555
GPR3	-1.04236	0.0379525
MPP2	-1.08236	0.0293747
CNGB1	-6.27783	0.00823669
RASGRP4	-2.23929	0.0355216
ONECUT1	-2.41942	0.046114
CCND3	-1.08389	0.0222249
MYCN	-6.11023	0.01412
FAM101B	-1.8758	0.000149669
ICA1	-2.41942	0.046114
TLR4	-1.33214	0.00529306
AP3S1	-2.02353	4.1264e-05
MIR4253	-2.41942	0.046114
MPP2	-1.0479	0.0330225
TMEM254	-1.22464	0.014229
IL4I1	-1.81353	0.0415712
SLC25A1	-1.65761	0.000552061
CCND3	-1.10638	0.0198431
SEMA6D	-1.6328	0.0272056
CREM	-1.09042	0.0420277
CRK	-0.972946	0.0390034
ANGPT4	-1.21296	0.0328909
CAPN5	-1.60453	0.000962278
MAPK3	-0.935292	0.0494594
TMPRSS3	-2.07035	0.0228409
LINC00623	-1.98746	0.00455058
KCNIP3	-1.24137	0.0205335
TMEM254	-1.26609	0.0115891
GRIN2B	-1.48289	0.0431491
RBM47	-2.5528	0.000369395
NOTCH2	-1.37275	0.00339263
PEX5L	-1.99284	0.030333
KCNH7	-5.92056	0.0245793
PLEKHB2	-1.04926	0.0251159
CLDN12	-1.03504	0.0279658
CSRP1	-1.59072	0.000819649
TSPAN4	-1.42269	0.00287503
RAB43	-1.39066	0.0177144
RASGRP4	-2.23929	0.0355216
RALY-AS1	-2.67734	0.00114267
FAIM	-1.43973	0.0100353
PPFIA2	-2.41942	0.046114
RASSF5	-1.6175	0.00141029
C21orf67	-1.1928	0.0362609
MPP2	-1.08236	0.0293747
ADPGK	-1.21238	0.0105596
MEOX1	-3.5927	0.00646119
COL13A1	-0.947679	0.0457111
RNF138	-1.12001	0.0201792
TMEM254	-1.19712	0.0157978
CREM	-1.09042	0.0420277
MIA	-6.27783	0.00823669
SYT1	-1.9573	0.00200444
HNMT	-1.42819	0.00476693
STK36	-1.16436	0.0202819
COL13A1	-0.938441	0.0484051
MAP3K13	-1.26611	0.0107698
STAC2	-6.11023	0.01412
DFNA5	-1.52059	0.00202166
HPS4	-0.985541	0.0350686
OTUB2	-1.1014	0.0260759
PCDHGC5	-1.50764	0.025132
MAPT	-1.45763	0.0353833
JAKMIP2-AS1	-1.21447	0.023353
TMC8	-1.68912	0.0216867
PEX5L	-1.99284	0.030333
RARB	-5.70213	0.0434865
OASL	-1.64017	0.00186081
AURKA	-0.974245	0.0382471
CASP1	-5.92056	0.0245793
CDC20B	-5.70213	0.0434865
CSRP1	-1.59402	0.000799345
MPP2	-1.07696	0.030281
GSG1L	-1.84785	0.00397985
CYP19A1	-5.92056	0.0245793
CREM	-1.207	0.0206032
PDCD10	-0.956983	0.0451934
KCNN3	-1.34605	0.0429934
CLIC5	-5.70213	0.0434865
PPP2R2B	-1.9894	0.00874119
RAB43	-1.55116	0.00661219
HELZ2	-1.02265	0.0362545
SNCG	-1.22161	0.0365041
BLCAP	-0.966318	0.0447753
LOC101929059	-2.52654	0.00609066
MEOX1	-3.5927	0.00646119
PEX5L	-1.99284	0.030333
TMEM254	-1.22464	0.014229
GPD2	-1.41429	0.00289632
ICA1	-2.41942	0.046114
MIR3198-2	-1.45763	0.0353833
RAB43	-1.55116	0.00661219
C19orf57	-1.50764	0.025132
MGC70870	-2.13673	0.0281243
G6PD	-2.14619	7.91507e-06
PCDHB13	-1.62617	0.00843341
ZCCHC24	-1.10095	0.0207282
PPP2R2B	-2.25131	0.00194477
TRIM46	-1.94961	0.00141391
PBX1	-1.15124	0.0267507
TRIM46	-1.48334	0.00791876
SH3PXD2B	-1.51974	0.00146765
SEC1P	-2.38299	0.0111532
EPB41L4B	-1.5446	0.0035218
TPM3	-1.62826	0.000588687
SHPK	-1.53777	0.00297258
PCDHGA8	-3.0912	0.00463264
MAPT	-1.45763	0.0353833
PDE4B	-1.35343	0.00690542
SUSD1	-0.962019	0.0485455
MIR3605	-1.99284	0.030333
FOXP2	-5.70213	0.0434865
MPP2	-1.07696	0.030281
CHRM1	-1.54985	0.0423737
ARCN1	-1.15336	0.0142908
OTUD1	-1.2456	0.0200162
MPP2	-1.07696	0.030281
AGAP4	-5.70213	0.0434865
FLRT3	-1.0718	0.0355106
LASP1	-2.31961	1.60002e-06
LRRC8B	-1.91648	0.000108696
CMPK2	-2.14872	0.0112999
MTX1	-2.52321	3.97845e-06
ARHGAP6	-2.30548	0.015149
ADRB1	-5.70213	0.0434865
PDE4B	-1.35343	0.00690542
PEX5L	-1.99284	0.030333
RASGRP4	-2.23929	0.0355216
ADAR	-1.33953	0.00431774
ADPGK	-1.17996	0.0127689
TPPP	-1.22369	0.0160962
MAPT	-1.45763	0.0353833
CMKLR1	-1.28859	0.0239676
PCDH7	-1.04186	0.0281764
CCDC180	-2.25131	0.00194477
HMX2	-1.25602	0.0324633
SLC6A4	-3.18232	0.0384939
METTL7A	-1.40879	0.0222216
HRH2	-2.77679	0.00187833
ANP32E	-0.931961	0.0466341
UBE2MP1	-2.04432	0.038416
SMARCB1	-1.0381	0.0264033
PLXNA4	-1.6166	0.0332142
CLTC	-1.16289	0.0125141
NGFR	-1.55469	0.00251065
SCOC-AS1	-7.09975	0.000175464
FAM225A	-1.6328	0.0272056
RASSF5	-1.67248	0.00084469
PLEKHB2	-1.048	0.0252635
MCF2L-AS1	-1.85643	0.0126199
MAPRE2	-0.945478	0.0471866
FBXL8	-1.34503	0.0287551
CDH7	-2.65708	0.00336263
SEMA6D	-1.48289	0.0431491
NLRP1	-1.46763	0.0262456
PBX1	-1.23768	0.0222584
UNC119B	-1.73049	0.000352373
HELZ2	-1.06861	0.0276876
RAB11FIP2	-1.08588	0.0237498
KCNT2	-2.90006	0.00978697
ZNF580	-1.57041	0.0024489
DRP2	-1.35753	0.0431391
RARB	-5.70213	0.0434865
STXBP5-AS1	-1.5956	0.0415712
SERPINB8	-1.11217	0.0207403
SATB2	-0.955241	0.0491896
RPP25	-1.64198	0.0129553
SH3BGRL3	-0.928572	0.0467192
TSPEAR-AS1	-2.79406	0.0143284
MKRN7P	-6.42797	0.00487477
PDE4B	-1.35343	0.00690542
HNMT	-1.56866	0.00636166
RNF40	-0.92431	0.0479806
C12orf49	-1.17292	0.0133714
CORO1C	-1.09645	0.018907
B4GALT1-AS1	-1.19653	0.0409674
CRK	-0.974588	0.0391425
SYT1	-1.78085	0.0051673
TMEM254	-1.26609	0.0115891
GRIK1-AS2	-2.34529	0.0251375
MET	-1.1759	0.0119632
PBX1	-1.16166	0.0243029
HOXA6	-3.33246	0.0243739
PDE4B	-1.35343	0.00690542
MAP4K2	-1.12307	0.0189415
GLB1L	-1.04986	0.0434389
CAP1	-1.5651	0.000916646
VAT1L	-1.57089	0.00167333
SYT5	-3.33246	0.0243739
KCNH7	-6.56395	0.00177786
SLC29A3	-1.58557	0.00276625
CNN3	-1.10036	0.0182703
EDNRA	-1.29903	0.0367114
ZNF488	-1.56337	0.0063025
TPM3	-1.6817	0.000389211
CASP1	-2.5554	0.0311164
RBM47	-2.42052	0.00114267
SEMA6D	-1.48289	0.0431491
CCND3	-1.09909	0.0210651
RARB	-5.70213	0.0434865
PPFIA2	-2.41942	0.046114
HNMT	-1.24214	0.0295301
RNF138	-1.21112	0.0127146
COL13A1	-0.942697	0.046786
ZNF667-AS1	-1.48455	0.00702946
CMKLR1	-1.37091	0.0161337
TWF1	-2.33732	4.71002e-06
PXYLP1	-1.98613	0.000175559
CORO2B	-1.01076	0.0338159
ADAR	-1.33396	0.00447483
FAM57A	-1.37661	0.00431554
GOLGA2P10	-1.12966	0.0467073
GOLGA7	-1.22661	0.0102254
CREM	-0.99598	0.0467196
TRIM46	-1.37316	0.0155264
LINC00623	-1.80564	0.00391693
THBS1	-1.19985	0.0100102
TMEM254	-1.10464	0.0258845
CASP1	-2.23929	0.0355216
PPP1R9B	-0.978397	0.0365682
EPB41L4B	-1.84041	0.00222213
OASL	-1.37783	0.00767896
LINC00261	-5.70213	0.0434865
TMEM254	-1.22464	0.014229
SEMA6D	-1.43619	0.0357853
PLEKHB2	-1.04369	0.0259817
PTPRS	-1.13334	0.0154411
SPOCD1	-1.28859	0.0239676
PICALM	-0.939523	0.0443039
LINC00623	-1.98746	0.00455058
HPS4	-0.99382	0.033678
AP3D1	-1.06167	0.0236175
CST6	-1.91092	0.0403225
KIF2A	-1.03867	0.0268461
TWF1	-2.37525	3.37625e-06
RBM4B	-1.3336	0.0194577
HAPLN2	-2.21389	0.0130055
HRH2	-2.40553	0.005665
NTRK2	-2.14872	0.0112999
SUSD1	-0.973951	0.0456344
ZNF385B	-3.46844	0.00998336
EDNRA	-1.37245	0.0254716
B4GALT1-AS1	-1.22343	0.0365579
FGF13	-1.59342	0.0227511
PICALM	-0.937156	0.0450827
SLC44A1	-2.68421	6.91404e-08
TAGLN2	-3.14154	3.90975e-10
COL7A1	-1.00774	0.0468627
ANXA2P2	-1.18113	0.0204283
TGFB1I1	-1.20734	0.0149767
PLEKHB2	-1.04738	0.0253596
GOLGA7	-1.22113	0.0105759
SEMA6D	-1.48289	0.0431491
PCDH7	-1.02136	0.0314707
MPP2	-1.08854	0.0285026
ZNF365	-1.2653	0.014139
SOX5	-1.81552	0.0047013
LASP1	-2.31781	1.62699e-06
PPP2R2B	-2.25131	0.00194477
CDC20B	-5.70213	0.0434865
PPP2R2B	-1.9894	0.00874119
UBE2J1	-1.10407	0.0213453
PTBP1	-1.53344	0.0011381
GOLGA7	-1.1968	0.0124287
KCNK15	-3.48101	0.000780248
FBXO33	-0.966844	0.0481078
ZNF718	-1.54985	0.0423737
XPO6	-1.26108	0.00727859
NR2F2-AS1	-1.44468	0.0305608
KIF6	-1.86969	0.0146296
LINC01411	-1.5956	0.0415712
HPS4	-0.988197	0.0346149
LOC103344931	-2.04432	0.038416
SRSF9	-1.91873	6.34235e-05
RASGRP4	-2.23929	0.0355216
G6PD	-2.15248	7.4583e-06
ZASP	-1.96288	0.00617918
PDE4B	-1.38046	0.00628199
SPOCD1	-1.28145	0.0244147
SLC44A1	-2.62521	1.30046e-07
INPP5F	-0.998213	0.0386307
TMPRSS3	-2.07035	0.0228409
DFNA5	-1.48809	0.0025459
CD96	-1.04467	0.0392646
GIT1	-0.93691	0.0455458
ADAR	-1.33814	0.00435462
CNRIP1	-1.38117	0.00649534
TRIM46	-1.48263	0.00809171
PICALM	-0.943657	0.0435194
AURKA	-0.949143	0.0435899
MMP8	-3.18232	0.0384939
CLDN12	-1.03563	0.027978
FAM81A	-2.17997	8.7087e-05
GPR137C	-2.24317	4.76439e-05
FOXP2	-5.70213	0.0434865
TPM3	-1.66249	0.000461256
WBP1L	-1.14238	0.0162191
RFWD3	-1.13906	0.0155894
SMARCD2	-1.29975	0.00690581
FBLIM1	-5.70213	0.0434865
CNOT6	-1.25682	0.00809395
TMSB4X	-1.14926	0.0152938
TPM3	-1.67543	0.000445636
BCL11B	-1.04663	0.0363217
CSRP1	-1.59297	0.000806208
SIGIRR	-1.34605	0.0429934
FAM63B	-1.09593	0.0310977

## Sheet: miR-144&451 double knockout
Input genes in case study 2 (miR-144/451 double knockout experiment)
Methods: In case study 2, the up-regulated genes are derived from an analysis performed by GEO2R a NCBI toolkit (https://www.ncbi.nlm.nih.gov/geo/geo2r/?acc=GSE21041), using default settings. Up-regulated genes were determined using the following threshold: log(fold-change) = 1.5; adjusted p-value = 0.5 (Benjamini and Hochberg).
Gene
Igtp
Bex4
Gdpd1
H2afv
LOC100045189 | LOC677262 | Ybx1
Iigp2
Atp5g2 | LOC100039108 | LOC100040342 | LOC100043121 | LOC100046598 | LOC100047549
Capza1 | LOC100041985 | LOC546155 | LOC632682
Slc35a3
Ss18
Ywhaz
2810407C02Rik
Vapa
Rac1
Vapa
Nckap1
Tnks2
1110002B05Rik
Pitpnb
Mllt3
Ik
Tmem85
Ctnnb1
Pitpnb
Arf1
Tsc22d1
2610020O08Rik
Tmem85
Prkar2b
1700029F09Rik
Ywhaz
Fbxw11
Reep5
Msl31
Tkt
Fbxw11
Ik
Lypla1
Tsc22d1
Hmgcs1 | LOC100040592
Abcc3
Impad1
Cox5a
Gnai3
Ik
Ubxd2
EG433230
Derl1
Rab14
Stard10
Hccs
Srp14
LOC100047920
Btn1a1
Tsc22d1
Eif4g2
Trim44
Rab14
Med20
Slmap
Cxcr7
Cab39
Stard7
Ik
Srp14
Eif5a2
Vps4b
Sar1b
Capza1 | LOC100041985
Ssu72
Gabarapl1
Cul4b
Ndufa6
Pfn1
Gabarapl1
Rab2
Mtss1
Med20
B230219D22Rik
Nt5c2
Ubl5
Ssx2ip
Actr10
Mrpl24
Pmpcb
1110037F02Rik
1810046J19Rik
Tkt
Tmem14c
LOC100043168 | LOC100047730 | Wtap
Ttc33
3930401K13Rik
Wdsof1
Bach1
Wdr92
Sec23ip
Pcgf3
Eif4g2
Zfp294
Sae2
Xpnpep1
Ap1g1
Impa1
Eif5a2
Nup37
Srp68
Copa
NA
Mllt3
Tbl1xr1
Rwdd4a
Pitpnb
Ctnnb1
Prkar2b
Ythdf2
LOC100045958
Ppp3r1
Sar1a
Parg
LOC100046589 | Pafah1b1
BC024659
LOC100046343
Dnahc2
Vps54
Psmc3
Bid
Mrpl50
Mtss1
Hsp110
OTTMUSG00000001305
Nek2
Zbtb33
Pitpnb
Cope
Tmem65
Ywhaz
Gmfb
Sirt2
LOC100046589 | Pafah1b1
EG628746 | Rybp
Rbl1
Gemin5
Tnrc6a
Hspa4
Zfp251
Cwc15
Rbm41
D430028G21Rik
Ier3ip1
Top1
Srxn1
Surf1
Pphln1
Sec14l2
X83328
Drg2
Ubqln1
Vdp
EG621629 | Ubxd4
Abi1
NA
Rab2
1110019N10Rik
Slc35a3
Sod2
Cyb5r4
AI597479
Rab14
Ndufs7
Ddx47
Vta1
Fbxo28
Gtpbp4
Psme1
Rab2
Ap1g1 | LOC100047920
LOC100047028
Rab14
Vrk1
Arl5a
D15Ertd621e
Zkscan6
Ahsa1
Hdac2
0610038D11Rik | EG665860 | LOC623390 | LOC627985
U2af1l4
D830012I24Rik
Cbx3
Ddef2
Lin7c
Tfb2m
Atpaf1
Rnf103
Wasf1
Pank2
Hltf
Hspa4
2010311D03Rik
Fibp
Uspl1
Ankib1
Herpud2
Ppp2r1a
Mapre1
E430010N07Rik
Tmem101
Nek2
LOC100041725 | LOC100041766 | Ube2d2
Lin7c
Trip4
1810047C23Rik
Med4
Gorasp2
Ergic3
Lcmt1
Mea1
Stch
Hsf1
Farsa
Nt5c2
2310047O13Rik
Cul5
Surf4
Dgcr2
Psen1
Btf3l4
Csnk2a1 | LOC100039026
Tbl1xr1
Pdk3
Atg5
Ints6
C230091D08Rik
Ppp6c
Prkar1a
Gopc
Gdpd1
Actr8
AW413774
Grtp1
Jarid1b
Synj2bp
A730008L03Rik
AW549877
Copb2
Gart
NA
Nek7
Utp6
Nle1
Suv420h1
Top2b
NA
Impad1
Nol12
Appbp2
Nfkbib
Jarid1a
Gtpbp4
Tbcb
Ruvbl1
Snapap
Abcf3
Flad1
Bat5
AI316787
Plaa
Rwdd4a
2310035K24Rik
Acbd3
Dgcr2
Blzf1
D15Ertd621e
Tnks2
Zfp148
Mrps34
Rasa1
Nt5m
2610206B13Rik
Mtmr9
Fbxo6
Pdzd8
Zfp294
Ccs
Tmem115
Tmem39a
Wdr92
2610030H06Rik
Golga5
Stambp
Hsd17b4
Zfp790
Ccnj
Arnt
Cyhr1
Tmem168
Fbxo25
Mettl4
Pnpla8
2700078E11Rik
Yipf1
Gba2
Zbtb43
2700078E11Rik
Jarid1a
Cuedc2
Uevld
Aplp2
BC049806
NA
Ctnnb1
Ankib1
Tbl1xr1
Mtmr1
Pyroxd1
LOC100038890 | Tgoln1
Srr
Chordc1
Atp6v1c1
Rap2ip
Nit1
Dcp1b
1700001L05Rik
Tusc4
Ndor1
LOC100045958
Ube1dc1
Gtf2f1
Pik3r3
Usp38
Appbp2
Cul5
Ptger3
NA
Nme7
Ppig
Srprb
NA
Med17
Lypla1
Vps33b
Rnf138
Mpi
Srr
Rrp1
2310035K24Rik
Vezf1
2610020O08Rik
Zfp637
Tmtc3
Oaf
Wipi1
Art3
X83328
Rfxank
Gart
Lime1
2310079N02Rik
Utp11l
NA
5730455P16Rik
NA
Nt5c2
Usp30
Hars2
NA
Cda
4933439F18Rik
Gmppa
Atad1
NA
Ddef2
Det1
AI844685
BC049806
Abcf1
Kctd5
Srms
Usp45
Rbm41
Capn10
Degs2
Fbxl15
2010110K16Rik
Ankrd40
Asl
Fibp
NA
NA
Tmem110
Zfyve27
Exosc10
Cand1
Rbm9
NA
Aldh4a1
Polr3d

## Sheet: miR-181a&181b double knockout
Input genes in case study 3 (miR-181a/181b double knockout experiment)
Methods: The gene-list used in case study 3 was acquired from the processed dataset provided by the original publication available in GEO datasets (GSE41090).
Gene
linc-Wdr12-AS
Gm41959
linc-Ifi203-AS
linc-Bend6
linc-Myo1b
Ikzf2
linc-Pam-1
linc-Cadm3
linc-Pydc4
linc-Adss-1
Lats1
linc-Ifngr1-AS
Purb
linc-2810021J22Rik
linc-Slfn2
linc-Abca5-4
linc-Atp5s-2
linc-Atp6v1c2-5
linc-1700108M19Rik-5
linc-Pacs2-AS
linc-Zkscan3-AS
Gm33489
Tcrg
linc-Kif2a-3
linc-A1bg-5
AK089020
Gm15658
A930006K02Rik
linc-Kcnh8-1
linc-2610044O15Rik-3
Tmem181a
Lnpep
linc-Zfp51-AS
linc-Pura-AS
linc-Tmem2-2
Lcor
linc-Gfra1-AS
Ramp2
AW112010
linc-Ms4a8a-1
BE692007
linc-Trim44-AS
AK145129
linc-Bub1b-1
1700020I14Rik
linc-Usp8
linc-3300002I08Rik-AS
linc-Zbp1-AS
linc-Cd2-AS
linc-Igsf3-2
linc-Igsf3-1
linc-Ccrn4l-AS
linc-Gm428-1
linc-Gpr157-1
linc-1810030N24Rik
linc-Fam175a-2
linc-Gbp4-2
linc-A430033K04Rik-AS
1600020E01Rik
Gm20559
linc-Arhgef5-BP
linc-Fbxl14-AS
linc-Usp18-AS
linc-Cd163-AS
linc-Tmc3-1
linc-Olfr701-1
D630004N19Rik
NR_001461
linc-BC030500-2
linc-Sall1
BC003348
linc-Topbp1-BP
linc-Mcts1-AS
NR_001463
Pcmtd1
Il18r1
Stat4
Nbeal1
Cd28
Sp100
Ivns1abp
Sell
Aim2
Pyhin1
E430029J22Rik
Gls
Cul3
Dock10
Dock10
St8sia4
Hisppd1
BC094916
Mndal
Ifi203
Akt3
Hsd11b1
A130090K04Rik
Arhgap18
Ccdc131
Esr1
Heca
Nufip2
Ccng1
Taok1
Evi2a
Slfn8
D12Ertd553e
Sypl
Ankmy2
Pals1
Klf6
Tcrg
Tcrg-C
Cmah
Irf4
Pcsk1
Gcnt4
Tcrg
Rasgrf2
Gzma
Parp8
Top2b
Parp4
C030027K23Rik
Epsti1
Gng2
Il17rb
Gcap14
Ero1l
Zmym5
Blk
Cysltr2
Tbc1d4
Kctd12
Ttc35
Card6
Trps1
Tmem71
Rtp4
Kpna1
4631422O05Rik
2510009E07Rik
Parp14
Slc15a2
Zfp654
Samsn1
Zfp760
Pcaf
Man2a1
Lnpep
9030612M13Rik
Olfr99
Cd2ap
Ankrd12
Rnf125
Zfp397
Slc27a6
Osbpl1a
4933403F05Rik
Gnaq
Pten
Asah2
Lipa
Gfra1
Dclre1c
Il2ra
Il15ra
Rp23-357i14.1
Arhgap21
Rc3h2
Rbm43
Ly75
Tlk1
Calcrl
Cd93
Tnfsf10
4932438A13Rik
Mcl1
Tspan2
Ptpn22
Ovgp1
Gbp6
Zfp704
Pde7a
Kpna4
Cd53
E130014J05Rik
D730040F13Rik
Rlf
Pnrc2
MGC67181
Poln
Centd1
Rell1
BC057170
Zfp68
Clec2d
Klhdc5
2810474O19Rik
Samd9l
Wasl
Il12rb2
Il5ra
St8sia1
Zfp607
Zfp260
Pde3b
Rbbp6
Zfp329
Mctp2
Trim30
AI451617
EG209380
Gm8995
Kbtbd11
BC013672
Otud4
Hook3
Cyp4v3
Sesn3
Loh11cr2a
Dennd4a
AI115600
Elovl5
Plod2
Epm2aip1
Peak1
Rab8b
Xk
Wdr44
Gria3
Ddx26b
Map3k7ip3
Ogt
Gpr174
Rps6ka3
A830080D01Rik
Ap1s2
Dynlt3
Zfp182
Atp11c
Taf9b
Acsl4
