# Supplementary material for: miREM: an expectation-maximization approach for prioritizing miRNAs associated with gene-set
Source: BMC Bioinformatics. 2018 Aug 10;19:299. doi: 10.1186/s12859-018-2292-1 (PMC6086043; doi:10.1186/s12859-018-2292-1)
Supplement: Supplementary file 4 — Table S3. Full predicted results for four tested experiments. (XLSX 514 kb) [file 12859_2018_2292_MOESM4_ESM.xlsx]

## Sheet: miR155_miREM
miRNA	p-value	adjusted_p-value	EM-probability	ratio	target_genes
hsa-miR-155-5p	8.49083e-54	1.23626e-50	0.247699	150/302	ABAT,ABHD6,ACTR10,ACVRL1,ADD3,ADGRL3,ADRB1,AGTRAP,ANTXR2,ANXA2,ARL2BP,ARL6IP6,ASPH,BOC,C3orf18,C5orf46,CARHSP1,CBFB,CCNJL,CEP41,CHST9,CLCN3,CMPK2,CNIH1,CNTN4,CSNK1G2,DCK,DCLRE1A,DDAH1,DET1,DPY19L1,DSG2,E2F2,EDEM3,ELAVL2,ELK3,ELMOD1,ENPP1,ENTPD4,ETV1,F3,FAM105A,FAM199X,FAM210B,FAM3C,FAM69A,FAM8A1,FAR1,FEZ2,FMNL2,GALC,GALT,GCNT1,GFI1,GPD1L,GPR137C,GPRC5B,GYG1,HAPLN2,HIVEP2,HLTF,HSD17B12,IGFBP5,IKBI…
hsa-miR-186-5p	3.1982e-09	7.76096e-07	0.167215	150/302	ABHD6,ACTR10,ADD3,ADGRG2,ADGRL3,ADRB1,ANGPT1,ANKLE1,ANTXR2,ARHGAP24,ARL6IP6,ASPH,BMX,BTC,C2orf72,CADPS2,CARHSP1,CCNJL,CCR1,CEP41,CLCN3,CNTN4,DCC,DCK,DDAH1,DPY19L1,DSG2,E2F2,EDEM3,EDNRA,ELAVL2,ELK3,ENPP1,ENTPD4,ESM1,FAM105A,FAM199X,FAM3C,FAR1,FBLIM1,FEZ2,FLRT3,GAS1,GCNT1,GPD1L,GPR137C,GRIN2B,GSG1L,HEPH,HHIP,HIVEP2,HLTF,HSD17B12,IGFBP5,IKBIP,IL1RAP,IL6ST,IL7R,KIAA2022,KIF6,KPNA1,KRAS,LINGO2,LY6K,LY…
hsa-miR-129-5p	0.000315933	0.00429905	0.108952	140/302	ACVRL1,ADD3,ADGRG2,ADGRL3,ADRB1,ANGPT1,ANKLE1,ANTXR2,ARHGAP24,ARL2BP,ARL6IP6,ASPH,BTC,CCL28,CCR1,CD33,CD96,CEP41,CLCN3,CNIH1,CNTN4,COL8A1,DCC,DDAH1,DPY19L1,E2F2,EDEM3,EDNRA,ELAVL2,ENPP1,ENTPD4,ESM1,ETV1,F3,FAM199X,FAM210B,FAM3C,FAM8A1,FAR1,FBLIM1,FEZ2,FLRT3,GAS1,GCNT1,GFI1,GPR137C,GRIN2B,HHIP,HIVEP2,HLTF,HSD17B12,IGFBP5,IKBIP,IL17RB,IL1RAP,IL6ST,IL7R,KDELC2,KIAA2022,KIF6,KLHL5,KRAS,LDLRAD3,LINGO2…
hsa-miR-340-5p	8.05392e-07	4.34315e-05	0.0819705	135/302	ABAT,ACTR10,ADD3,ADGRG2,ADGRL3,ADRB1,ANGPT1,ANTXR2,ARHGAP24,ARL2BP,ARL6IP6,ASPH,BMX,BOC,CADPS2,CDH7,CLCN3,CNIH1,CNTN4,COL13A1,COL8A1,CRYM,DCLRE1A,DPY19L1,DSG2,EDEM3,EDNRA,ELAVL2,ELK3,ELMOD1,ENPP1,ESM1,ETV1,F3,FAM199X,FAM3C,FAM69A,FAM8A1,FAR1,FEZ2,FEZF2,FLRT3,FMNL2,GALC,GAS1,GCNT1,GPD1L,GPR137C,GPRC5B,HHIP,HIVEP2,HLTF,HSD17B12,IGFBP5,IKBIP,IL17RB,IL1RAP,IL6ST,KDELC2,KIAA2022,KIF6,KPNA1,KRAS,LYSMD3…
hsa-miR-495-3p	1.69563e-06	7.48133e-05	0.0721151	137/302	ACTR10,ADGRL3,ANKLE1,ANTXR2,ARHGEF4,ARL2BP,ARL6IP6,ASPH,BMX,BTC,CADPS2,CBFB,CCR1,CD96,CDH7,CLCN3,CMPK2,CNTN4,COL13A1,DCC,DCK,DPY19L1,E2F2,EDEM3,ELAVL2,ELK3,ELMOD1,ENTPD4,ESM1,ETV1,FAM105A,FAM199X,FAM210B,FAM3C,FAM69A,FAR1,FBLIM1,FEZ2,GALC,GAS1,GFI1,GPD1L,GPR137C,GPRC5B,GSG1L,HHIP,HIVEP2,HLTF,HSD17B12,IKBIP,IL1RAP,IL6ST,IL7R,KIAA2022,KLHL5,KPNA1,LDLRAD3,LINGO2,LYPD6,LYSMD3,LZTFL1,MAML2,MBNL2,MOCS2…
hsa-miR-128-3p	2.24739e-05	0.000681709	0.0681956	103/302	ABAT,ADGRG2,ADRB1,AGTRAP,ANTXR2,ANXA8,ARL2BP,ASPH,CBFB,CCR1,CD180,CD96,CDH7,CEP41,CLCN3,DCC,DCK,DDAH1,DPY19L1,EDEM3,EDNRA,ELAVL2,ENPP1,F3,FAM199X,FAM8A1,FAR1,FLRT3,GALC,GCNT1,GSG1L,HHIP,HSD17B12,IL1RAP,KCNK10,KCNN3,KDELC2,KIF6,KLHDC7B,KLHL5,KRAS,LDLRAD3,LYSMD3,MAML2,MBNL2,MYO10,NEGR1,NEMP1,NFIB,NGFR,NR1D2,NRP2,NTRK2,PAQR3,PCDHB16,PHC2,PLAC8,PLCH1,PRR16,PSKH1,RAB34,RAPGEF2,RCAN2,RMI1,RNF166,RORB,R…
hsa-miR-374a-5p	1.35206e-10	6.56201e-08	0.0395941	121/302	ABAT,ACTR10,ADD3,ADGRG2,ADGRL3,ADRB1,ANGPT1,ANTXR2,ARL2BP,ASPH,BOC,BTC,CADPS2,CBFB,CCL28,CDC20B,CDH7,CEP41,CNIH1,CNTN4,COLEC12,CSGALNACT1,DCK,DPY19L1,DSG2,EDEM3,EDNRA,ELAVL2,ENPP1,ESM1,ETV1,F3,FAM199X,FAM8A1,FAR1,FEZ2,FLRT3,GAS1,GCNT1,GPD1L,GSG1L,HHIP,HIVEP2,HLTF,HSD17B12,IKBIP,IL6ST,KIAA2022,KLHL5,KPNA1,KRAS,LMF1,LYPD6,LYSMD3,LZTFL1,MAML2,MBNL2,MMP8,MOCS2,MYB,MYO10,NEDD9,NEGR1,NEMP1,NFIB,NRP2,NT…
hsa-miR-590-3p	1.16402e-06	5.46714e-05	0.0284898	133/302	ABAT,ADD3,ADGRL3,ADRB1,ANGPT1,ANTXR2,ANXA2,ARHGAP24,ARL6IP6,ASPH,BMX,BOC,CBFB,CCNJL,CD96,CEP41,CLCN3,CNTN4,COL8A1,DCC,DCK,DCLRE1A,DPY19L1,DSG2,EDEM3,EDNRA,ELAVL2,ELK3,ELMOD1,ENPP1,ETV1,FAM105A,FAM199X,FAM210B,FAM3C,FAM69A,FAM8A1,FAR1,FEZF2,FLRT3,FMNL2,GCNT1,GPD1L,GPR137C,HHIP,HIVEP2,HLTF,HSD17B12,IKBIP,IL17RB,IL1RAP,IL6ST,IL7R,KDELC2,KIAA2022,KLHL5,KPNA1,KRAS,LY6K,LYPD6,LYSMD3,MBNL2,MSL3,MYB,MYOT…
hsa-miR-27a-3p	0.00032495	0.0043808	0.0182589	99/302	ABAT,ABHD6,ADD3,ADGRG2,ANTXR2,ARL2BP,ASPH,CBFB,CD180,CEP41,CLCN3,CSGALNACT1,DCK,DDAH1,DET1,EDEM3,EDNRA,ELAVL2,ELK3,ELMOD1,ENPP1,F3,FAM199X,FAM69A,FAM8A1,FBXL8,FEZ2,FLRT3,GALC,GCNT1,GPD1L,GRIN2B,HHIP,HIVEP2,HSD17B12,IGFBP5,IKBKE,IL1RAP,IL6ST,KDELC2,KIAA2022,KIF6,KLHL5,KRAS,LYSMD3,MBNL2,MITF,MOCS2,MSL3,MYB,NEGR1,NEMP1,NFIB,NGFR,NR1D2,NRP2,NTRK2,PDE11A,PHC2,PLAC8,PLCH1,PRR16,PSKH1,RAPGEF2,RCAN2,RFK,…
hsa-miR-410-3p	1.75039e-09	5.09712e-07	0.0157888	122/302	ACTR10,ADGRG2,ANGPT1,ARHGAP24,ARL6IP6,ASPH,BMX,BOC,BTC,CADPS2,CBFB,CHST9,CNIH1,CNTN4,COL8A1,DCLRE1A,DPY19L1,DSG2,EDEM3,EDNRA,ELAVL2,ELK3,ELMOD1,ENPP1,ESM1,ETV1,F3,FAM105A,FAM199X,FAM3C,FAM8A1,FAR1,FEZ2,FLRT3,FMNL2,GALC,GCNT1,GPD1L,GPR137C,GRIN2B,GYG1,HHIP,HIVEP2,HLTF,HSD17B12,IKBIP,IL1RAP,IL6ST,KCNK10,KDELC2,KIAA2022,KIF6,KLHL5,KPNA1,LYPD6,LYSMD3,MAML2,MBNL2,MMP8,MOCS2,MSL3,MSMO1,MYB,MYO10,MYOT,N…
hsa-miR-381-3p	2.31639e-07	1.53303e-05	0.0127754	110/302	ACVRL1,ADD3,ADGRG2,ANTXR2,ANXA8,ARHGAP24,ARL2BP,ARL6IP6,ASPH,CADPS2,CBFB,CCNJL,CEP41,CLCN3,CNIH1,COL13A1,DCC,DCK,DET1,DPY19L1,DSG2,E2F2,EDEM3,ELAVL2,ELK3,ELMOD1,ENPP1,ESM1,F3,FAM105A,FAM210B,FAM3C,FEZ2,FEZF2,FLRT3,FMNL2,GALC,GAS1,GPD1L,GPR137C,GRIN2B,HHIP,HIVEP2,HSD17B12,KDELC2,KIAA2022,KRAS,LYPD6,LYSMD3,MAML2,MBNL2,MITF,MSMO1,NEDD9,NEGR1,NFIB,NRP2,NTRK2,PAQR3,PDE11A,PDE4B,PICALM,PLCH1,PLD5,PLXNA…
hsa-miR-448	2.18865e-08	3.54075e-06	0.0122352	89/302	ABAT,ADD3,ADGRL3,ANGPT1,ANTXR2,ASPH,BTC,C3orf18,CBFB,CCL28,CDH7,CLCN3,CNTN4,COLEC12,DCC,DDAH1,DPY19L1,DSG2,EDEM3,EDNRA,ELAVL2,ENPP1,ETV1,FAM105A,FAM210B,FAR1,FEZ2,GPR137C,HHIP,HIVEP2,HSD17B12,IKBIP,IL17RB,IL1RAP,KCNK10,KCNN3,KIAA2022,KLHL5,KPNA1,KRAS,LYSMD3,MAML2,MBNL2,MITF,MYB,NEDD9,NFIB,NR1D2,NRP2,NTRK2,PAQR3,PCDHB16,PDE11A,PLD5,RAPGEF2,RCAN2,RCN2,REEP1,RERG,RFK,RORB,RPS6KA3,RPS6KA5,SAMD12,SATB…
hsa-miR-224-5p	5.81938e-05	0.00126788	0.0104256	75/302	ANGPT1,ASPH,BOC,C19orf57,CEP41,CMPK2,DPY19L1,DSG2,E2F2,EDNRA,ELAVL2,ESM1,ETV1,F3,FAM105A,FAM199X,FAM8A1,FAR1,GFI1,GPR137C,GRIN2B,GSG1L,HHIP,HSD17B12,IKBIP,IL1RAP,IL6ST,KIF6,KPNA1,KRAS,LYPD6,MBNL2,MITF,MOCS2,MYO10,NEDD9,NELL1,NEMP1,NFIB,NRP2,NTRK2,OTUB2,PARD3B,PDE11A,PDE4B,PLXNA4,PODXL,PRSS33,REEP1,RERG,RORB,RPS6KA3,RPS6KA5,S1PR1,SH3TC2,SLC11A2,SLC16A7,SLC35F6,SLC35G1,SLC38A4,SLC39A10,SLC5A3,SLC7A…
hsa-miR-543	1.10922e-07	8.63541e-06	0.00956414	119/302	ABHD6,ACTR10,ADD3,ADGRG2,AGTRAP,ANGPT1,ANKLE1,ANTXR2,ARHGAP24,ARL6IP6,CADPS2,CBFB,CDC20B,CDH7,CEP41,CHST9,CNIH1,CNTN4,DCK,DDAH1,DPY19L1,EDNRA,ELAVL2,ELK3,ENPP1,ENTPD4,ETV1,FAM199X,FAM3C,FAM8A1,FAR1,FLRT3,FMNL2,GFI1,GPR137C,HEPH,HHIP,HIVEP2,IKBIP,IL1RAP,IL6ST,KCNK10,KDELC2,KIAA2022,KLHL5,KRAS,LDLRAD3,LYPD6,LYSMD3,LZTFL1,MAB21L3,MAML2,MBNL2,MITF,MMP8,MOCS2,MSL3,MYO10,NEDD9,NEGR1,NELL1,NEMP1,NFIB,NR…
hsa-miR-144-3p	0.000267008	0.00390336	0.00943745	82/302	ADRB1,ANGPT1,ANTXR2,CBFB,CEP41,CNTN4,COLEC12,DSG2,ELAVL2,ELMOD1,ENTPD4,ETV1,FAM199X,FAM8A1,FAR1,FLRT3,GCNT1,GPD1L,GPR137C,HHIP,HIVEP2,HLTF,HSD17B12,IGFBP5,IL6ST,KDELC2,KIAA2022,KPNA1,LYSMD3,MAB21L3,MAML2,MBNL2,MITF,MYB,MYO10,MYOT,NEDD9,NFIB,NR1D2,NRP2,NTRK2,PAQR3,PCDHB16,PICALM,PLA2G7,PLAT,PLD5,PODXL,PRDM1,RAPGEF2,RBM47,RCN2,RFK,RORB,RPS6KA3,RPS6KA5,SAMD12,SCAMP1,SEMA3A,SLC16A7,SLC1A1,SLC26A2,SLC…
hsa-miR-223-3p	2.95101e-06	0.000119352	0.00883704	62/302	ABAT,ASPH,CBFB,CCNJL,CCR1,CD96,CEP41,DDAH1,DNAJC28,DSG2,ETV1,F3,FAM199X,FAM69A,FAR1,FEZ2,GFI1,HAPLN2,HLTF,HSD17B12,IKBIP,IL1RAP,IL6ST,KIF6,KPNA1,LYPD6,MBNL2,MSMO1,MYO10,NEDD9,NEGR1,NFIB,NTRK2,PAQR3,PCDHB16,PICALM,PLCH1,PLXNA4,PRDM1,RCN2,REEP1,RERG,S1PR1,SDCBP,SH3TC2,SLC11A2,SLC26A2,SLC7A2,SMOC1,SOX6,SPRED1,TCAF1,TMEM178B,TRAF3IP3,TRAM1,TRIL,TSHZ3,TWF1,TXNRD1,WBP1L,ZCCHC24,ZNF28,
hsa-miR-141-3p	6.13926e-08	6.34377e-06	0.00877131	96/302	ABAT,ACTR10,ADD3,ADGRL3,ADRB1,ARHGAP24,ASPH,C3orf18,CADPS2,CARHSP1,CD96,CEP41,CMPK2,CNTN4,DCK,DDAH1,DPY19L1,E2F2,ELAVL2,ELK3,ELMOD1,ENPP1,ENTPD4,FAM199X,FAM8A1,FAR1,FBLIM1,FLRT3,GAS1,GFI1,GPD1L,GPR137C,GYG1,HHIP,HIVEP2,HLTF,IL1RAP,KCNK10,KDELC2,KIAA2022,KLHL5,KRAS,LY6K,LYPD6,LYSMD3,MARVELD1,MITF,MOCS2,MYO10,NRP2,PAQR3,PARD3B,PDE11A,PLXNA4,PODXL,PRDM1,RAPGEF2,RBM47,REEP1,RMI1,RPS6KA3,S1PR1,SATB1,S…
hsa-miR-302c-3p	0.000605466	0.00670341	0.00814538	53/302	ABAT,ACTR10,ADRB1,C3orf18,CBFB,CD96,E2F2,ELAVL2,ELK3,ETV1,FAM199X,FAM210B,FAM3C,FBLIM1,FEZ2,GALC,GPD1L,GPR137C,HIVEP2,HSD17B3,IKBIP,KPNA1,LYPD6,LYSMD3,MBNL2,MYB,NFIB,NTRK2,PLAC8,PRR16,RAB5C,RAPGEF2,RFK,RORB,RPS6KA3,RPS6KA5,S1PR1,SAMD12,SH3TC2,SLC16A7,SLC2A4,SLC7A2,SOX6,SPRED1,TAPT1,TET1,TMEM123,TMTC2,TRHDE,TSHZ3,TWF1,UFL1,ZCCHC24,
hsa-miR-659-3p	7.3443e-06	0.000267333	0.0080739	40/302	ADGRG2,ADGRL3,AGTRAP,ANTXR2,ARL2BP,BOC,CCR1,CD96,CHST9,CSGALNACT1,CSNK1G2,FAM199X,FBLIM1,FEZ2,FLRT3,GFI1,GRIN2B,GSG1L,KIAA2022,MAML2,MST1R,MYO10,NEDD9,NEGR1,NFIB,NTRK2,PLCH1,PLXNA4,RAPGEF2,RORB,SLC26A2,SLC2A4,SOX6,TET1,THBS1,TMTC2,TNS3,TRAM1,TRHDE,TWF1,
hsa-miR-1270	4.83963e-05	0.00116697	0.00667716	50/302	ADGRL3,ASPH,C3orf18,CBFB,CD96,CDC20B,CEP41,CLCN3,DDAH1,E2F2,FAM210B,FAM8A1,FBLIM1,FLRT3,HAPLN2,HEPH,HOXC5,IGFBP5,IL1RAP,IL6ST,KIF6,KLHDC7B,KRAS,LZTFL1,MBNL2,MOCS2,MYO10,NEDD9,NFIB,NGFR,NR1D2,NTRK2,PDE11A,PHC2,PLAT,PLD5,PLXNA4,PODXL,PSKH1,RORB,RPS6KA3,SH3TC2,SLC16A7,SLC1A1,SLC26A2,SLC44A2,TSPAN14,TXNRD1,WBP1L,ZNF618,
hsa-miR-27b-3p	0.000740311	0.00769924	0.00662424	98/302	ABAT,ABHD6,ADD3,ADGRG2,ANTXR2,ARL2BP,ASPH,CBFB,CD180,CEP41,CLCN3,CSGALNACT1,DCK,DDAH1,DET1,EDEM3,EDNRA,ELAVL2,ELK3,ELMOD1,ENPP1,F3,FAM199X,FAM69A,FAM8A1,FBXL8,FEZ2,FLRT3,GALC,GCNT1,GPD1L,HHIP,HIVEP2,HSD17B12,IGFBP5,IKBKE,IL1RAP,IL6ST,KDELC2,KIAA2022,KIF6,KLHL5,KRAS,LYSMD3,MAML2,MBNL2,MITF,MOCS2,MSL3,MYB,NEGR1,NEMP1,NFIB,NGFR,NR1D2,NRP2,NTRK2,PDE11A,PHC2,PLCH1,PRR16,RAPGEF2,RCAN2,RFK,RORB,RPS6KA5,…
hsa-miR-374b-5p	7.07584e-10	2.5756e-07	0.00638041	118/302	ABAT,ACTR10,ADD3,ADGRL3,ADRB1,ANGPT1,ANTXR2,ARL2BP,ASPH,BOC,BTC,CADPS2,CBFB,CCL28,CDC20B,CDH7,CEP41,CNIH1,CNTN4,DCK,DCLRE1A,DPY19L1,DSG2,EDEM3,EDNRA,ELAVL2,ELMOD1,ENPP1,ESM1,ETV1,F3,FAM199X,FAM8A1,FAR1,FEZ2,FLRT3,GAS1,GCNT1,GSG1L,HHIP,HIVEP2,HLTF,HSD17B12,IKBIP,IL1RAP,IL6ST,KDELC2,KIAA2022,KLHL5,KPNA1,KRAS,LMF1,LYPD6,LYSMD3,LZTFL1,MAML2,MBNL2,MMP8,MOCS2,MSL3,MYB,MYO10,NEDD9,NEGR1,NEMP1,NFIB,NRP2,…
hsa-miR-421	0.000774393	0.00793471	0.00486727	74/302	ABAT,ACTR10,ADD3,ADGRG2,ASPH,C5orf46,CHST9,CLCN3,CNTN4,DSG2,EDEM3,ELAVL2,ELK3,ELMOD1,ENPP1,ESM1,ETV1,FAM199X,FAM8A1,FAR1,FLRT3,GAS1,GCNT1,GFI1,HIVEP2,IL1RAP,IL6ST,KIAA2022,KRAS,LY6K,LYSMD3,MAML2,MITF,MMP8,NEGR1,NELL1,NFIB,NR1D2,NTRK2,PAQR3,PCDHB16,PDE4B,PHC2,PICALM,PLCH1,PLD5,RAPGEF2,RCAN2,RORB,RPS6KA3,RPS6KA5,S1PR1,SAMD12,SLC11A2,SLC26A2,SLC35F6,SLC35G1,SLC39A10,SLC5A3,SNRPN,SNURF,SORBS2,SOSTDC1…
hsa-miR-300	1.10953e-06	5.38491e-05	0.00485525	109/302	ACVRL1,ADD3,ADGRG2,ANTXR2,ARHGAP24,ARL2BP,ARL6IP6,ASPH,CADPS2,CBFB,CCNJL,CEP41,CLCN3,CNIH1,COL13A1,DCC,DCK,DET1,DPY19L1,DSG2,E2F2,EDEM3,ELAVL2,ELK3,ELMOD1,ENPP1,ESM1,F3,FAM105A,FAM199X,FAM210B,FAM3C,FEZ2,FEZF2,FLRT3,FMNL2,GALC,GAS1,GPD1L,GPR137C,HHIP,HIVEP2,HSD17B12,KDELC2,KIAA2022,KRAS,LYPD6,LYSMD3,MAML2,MBNL2,MITF,MSMO1,NEDD9,NEGR1,NFIB,NRP2,PAQR3,PDE11A,PDE4B,PICALM,PLCH1,PLD5,PLXNA4,PODXL,PRD…
hsa-miR-154-5p	2.63555e-05	0.000763545	0.00406265	46/302	ACTR10,ADGRL3,ARL2BP,BTC,CHST9,CLCN3,ELK3,ESM1,FAM199X,FBLN7,GPRC5B,HAPLN2,HIVEP2,KIAA2022,KPNA1,KRAS,LDLRAD3,LZTFL1,MAB21L3,MAML2,MITF,NEGR1,NEMP1,NTRK2,PCDHB16,PDE11A,PDE4B,PICALM,PIWIL1,PLXNA4,RAPGEF2,RCAN2,RHOJ,RPS6KA5,SAMD12,SATB1,SDCBP,SLC16A7,SLC5A3,TCN1,TERF1,TMEM33,TRAM1,TRHDE,VAMP3,ZIC3,
hsa-miR-371a-5p	0.00057666	0.00655951	0.0039694	85/302	ADGRL3,ANGPT1,ANTXR2,ARHGAP24,ARL2BP,ASPH,CADPS2,CARHSP1,CBFB,CCL28,CCNJL,CDC20B,CLCN3,CSGALNACT1,DSG2,E2F2,EDEM3,ELAVL2,ELMOD1,ENPP1,ETV1,F3,FAM105A,FAM8A1,FAR1,FBLIM1,FBLN7,GALC,GAS1,GCNT1,GPR137C,GRIN2B,HLTF,IGFBP5,IKBIP,IL1RAP,KDELC2,KIAA2022,KIF6,LDLRAD3,LZTFL1,MBNL2,MITF,MSL3,MSMO1,MYB,MYO10,NEGR1,NFIB,NRP2,NTRK2,PCDHB16,PDE11A,PIWIL1,PLXNA4,RAB34,RCAN2,RCN2,RFK,RPS6KA3,SAMD12,SARAF,SCAMP1,…
hsa-miR-429	1.10312e-08	2.29449e-06	0.00295833	102/302	ABAT,ACTR10,ADD3,ANGPT1,ARL2BP,ARL6IP6,ASPH,C2orf72,CCNJL,CCR1,CD96,CDH7,CEP41,CNTN4,DDAH1,DPY19L1,EDEM3,EDNRA,ELAVL2,ELK3,ELMOD1,ENPP1,ESM1,ETV1,F3,FAM8A1,FEZ2,FLRT3,FMNL2,GCNT1,GFI1,GPR137C,GPRC5B,HIVEP2,IKBIP,IL6ST,KRAS,LDLRAD3,LY6K,LYPD6,LYSMD3,MAB21L3,MBNL2,MITF,MOCS2,MSMO1,MYB,MYO10,NEGR1,NFIB,NRP2,NTRK2,PARD3B,PCDHB16,PDE4B,PICALM,PLXNA4,PRDM1,RAPGEF2,RBM47,RCAN2,REEP1,RNF166,RORB,RPS6KA3,…
hsa-miR-200a-3p	3.60113e-07	2.2507e-05	0.0028926	93/302	ABAT,ACTR10,ADD3,ADGRL3,ADRB1,ARHGAP24,ASPH,C3orf18,CADPS2,CD96,CEP41,CMPK2,CNTN4,DCK,DDAH1,DPY19L1,E2F2,ELAVL2,ELK3,ELMOD1,ENPP1,ENTPD4,FAM199X,FAM8A1,FAR1,FBLIM1,FLRT3,GAS1,GFI1,GPD1L,GPR137C,GYG1,HHIP,HIVEP2,HLTF,IL1RAP,KDELC2,KIAA2022,KLHL5,KRAS,LY6K,LYPD6,LYSMD3,MARVELD1,MITF,MOCS2,MYO10,NRP2,PAQR3,PDE11A,PLXNA4,PODXL,PRDM1,RAPGEF2,RBM47,REEP1,RMI1,RPS6KA3,S1PR1,SATB1,SEMA3A,SH3TC2,SLC11A2,S…
hsa-miR-200c-3p	4.00324e-08	4.85726e-06	0.00256115	100/302	ABAT,ACTR10,ADD3,ANGPT1,ARL2BP,ARL6IP6,ASPH,C2orf72,CCNJL,CCR1,CD96,CDH7,CEP41,CNTN4,DCC,DDAH1,DPY19L1,EDEM3,EDNRA,ELAVL2,ELK3,ELMOD1,ESM1,ETV1,F3,FAM8A1,FEZ2,FLRT3,FMNL2,GCNT1,GFI1,GPR137C,GPRC5B,HIVEP2,IKBIP,IL6ST,KRAS,LDLRAD3,LY6K,LYPD6,LYSMD3,LZTFL1,MAB21L3,MBNL2,MITF,MOCS2,MSMO1,MYB,NEGR1,NFIB,NRP2,NTRK2,PARD3B,PCDHB16,PDE4B,PICALM,PLXNA4,PRDM1,RAPGEF2,RBM47,REEP1,RNF166,RORB,RPS6KA3,S1PR1,S…
hsa-miR-200b-3p	2.55162e-08	3.71516e-06	0.00243552	100/302	ABAT,ACTR10,ADD3,ANGPT1,ARL2BP,ARL6IP6,ASPH,C2orf72,CCNJL,CCR1,CD96,CDH7,CEP41,CNTN4,DDAH1,DPY19L1,EDEM3,EDNRA,ELAVL2,ELK3,ELMOD1,ESM1,ETV1,F3,FAM8A1,FEZ2,FLRT3,FMNL2,GCNT1,GFI1,GPR137C,GPRC5B,HIVEP2,IKBIP,IL6ST,KDELC2,KRAS,LDLRAD3,LY6K,LYPD6,LYSMD3,LZTFL1,MAB21L3,MBNL2,MITF,MOCS2,MSMO1,MYB,NEGR1,NFIB,NRP2,NTRK2,PARD3B,PCDHB16,PDE4B,PICALM,PLXNA4,PRDM1,RAPGEF2,RBM47,REEP1,RNF166,RORB,RPS6KA3,S1PR…
hsa-miR-1271-5p	4.91068e-05	0.00116697	0.00207314	77/302	ABAT,ACVRL1,ADD3,ADGRL3,ANTXR2,ARHGAP24,C2orf72,CADPS2,CD96,COL13A1,CSGALNACT1,DDAH1,DSG2,E2F2,EDEM3,EDNRA,ELAVL2,FAM199X,FAM210B,FAM69A,FAM8A1,GCNT1,GPRC5B,GRIN2B,GSG1L,KCNK10,KCNN3,KDELC2,KIAA2022,KRAS,LYPD6,LYSMD3,MBNL2,MITF,MYB,NEDD9,NELL1,NR1D2,OTUB2,PDE11A,PLCH1,PODXL,PSKH1,RAB34,RAPGEF2,REEP1,RHOJ,RPS6KA3,SAMD12,SATB1,SH3TC2,SLC11A2,SLC16A7,SLC1A1,SLC35G1,SLC38A4,SLC39A10,SLC44A2,SLC5A3,SL…
hsa-miR-96-5p	9.43968e-05	0.00185732	0.00203739	78/302	ABAT,ACVRL1,ADD3,ADGRL3,ANTXR2,ARHGAP24,C2orf72,CADPS2,CCR1,CD96,COL13A1,COL8A1,CSGALNACT1,DDAH1,DSG2,E2F2,EDEM3,EDNRA,ELAVL2,ENTPD4,FAM199X,FAM210B,FAM69A,FAM8A1,GCNT1,GPD1L,GPR137C,GPRC5B,GRIN2B,HLTF,KCNK10,KCNN3,KDELC2,KIAA2022,KRAS,LYPD6,LYSMD3,MARVELD1,MBNL2,MITF,MYB,NEDD9,NELL1,NR1D2,OTUB2,PLCH1,PODXL,PSKH1,RAB34,RAPGEF2,REEP1,RHOJ,SAMD12,SATB1,SDCBP,SH3TC2,SLC16A7,SLC1A1,SLC35G1,SLC38A4,SL…
hsa-miR-494-3p	5.79705e-06	0.000216423	0.00185142	110/302	ABAT,ACTR10,ADD3,ADGRL3,ANGPT1,ANTXR2,ARL6IP6,ASPH,C3orf18,CADPS2,CEP41,CMPK2,CNIH1,CNTN4,COL13A1,COL8A1,DSG2,EDEM3,EDNRA,ELAVL2,ELMOD1,ENPP1,ETV1,FAM210B,FAM3C,FAM8A1,FAR1,FEZF2,FLRT3,GALC,GCNT1,GPD1L,GPR137C,GPRC5B,GRIN2B,GYG1,HHIP,HIVEP2,IGFBP5,IL1RAP,IL6ST,KIAA2022,KIF6,KLHL5,KPNA1,LDLRAD3,LYPD6,LYSMD3,MBNL2,MITF,MMP8,MOCS2,MSL3,MSMO1,MYO10,NEDD9,NEGR1,NELL1,NEMP1,NFIB,NR1D2,PAQR3,PCDHB16,PDE…
hsa-miR-539-5p	1.12992e-05	0.000382596	0.00174889	81/302	ACTR10,ADD3,ANGPT1,ANTXR2,ASPH,CADPS2,CBFB,CEP41,CLCN3,CSGALNACT1,DCK,DDAH1,DPY19L1,DSG2,EDEM3,ELAVL2,ELK3,ELMOD1,ENPP1,ETV1,FAM199X,FAM210B,FAM3C,FBLN7,FEZ2,GCNT1,GFI1,GPR137C,GPRC5B,IKBIP,KDELC2,KIAA2022,LY6K,LZTFL1,MITF,MMP8,MOCS2,NEDD9,NEMP1,NFIB,NTRK2,PAQR3,PCDHB16,PDE11A,PDE4B,PICALM,PLCH1,RAB5C,RAPGEF2,RCAN2,RPS6KA3,RPS6KA5,SARAF,SEMA3A,SH3TC2,SLC11A2,SLC16A7,SLC1A1,SLC35G1,SLC5A3,SLC7A2,S…
hsa-miR-206	6.66906e-05	0.00140727	0.00137967	81/302	ABHD6,ANXA2,ASPH,CLCN3,CRYM,DCC,DDAH1,EDEM3,ETV1,FAM210B,FAM69A,FAM8A1,FBLIM1,FMNL2,GPR137C,GRIN2B,HIVEP2,HLTF,IGFBP5,IL1RAP,IL6ST,KCNK10,KDELC2,KIAA2022,KIF6,KLHL5,KRAS,LDLRAD3,LY6K,LYPD6,LZTFL1,MAML2,MARVELD1,MMP8,MYB,NEDD9,NEGR1,NFIB,NGFR,NRP2,NTRK2,OTUB2,PAQR3,PHC2,PICALM,PLXNA4,PRDM1,PSKH1,RAPGEF2,RBM47,RCAN2,REEP1,RORB,RPS6KA3,RPS6KA5,SAMD12,SDCBP,SEMA3A,SH3TC2,SLC11A2,SLC2A4,SLC35F6,SLC35G…
hsa-miR-19b-3p	0.000350653	0.00457715	0.00134534	72/302	ACVRL1,ADD3,ADGRL3,ADRB1,ANGPT1,ANTXR2,ARHGEF4,CARHSP1,CBFB,CCR1,CD96,CNIH1,CSGALNACT1,DCC,DET1,E2F2,ELAVL2,ELK3,ENPP1,ETV1,F3,FAM69A,FAM8A1,FBLIM1,FBLN7,GALC,GPRC5B,HIVEP2,IL1RAP,KCNK10,KIAA2022,KPNA1,KRAS,LDLRAD3,MBNL2,MSMO1,MYB,MYO10,MYOT,NFIB,NRP2,NTRK2,PLD5,PLXNA4,PODXL,PRDM1,RAB34,RAPGEF2,REEP1,RPS6KA5,S1PR1,SAMD12,SATB1,SEMA3A,SLC11A2,SLC16A7,SLC26A2,SLC35G1,SLC38A4,SLITRK6,SMOC1,SOX6,ST6G…
hsa-miR-19a-3p	0.000305799	0.00424042	0.001312	72/302	ACVRL1,ADD3,ADGRL3,ADRB1,ANGPT1,ANTXR2,ARHGEF4,CARHSP1,CBFB,CCR1,CD96,CNIH1,CSGALNACT1,DCC,DET1,E2F2,ELAVL2,ELK3,ENPP1,ETV1,F3,FAM69A,FAM8A1,FBLIM1,FBLN7,GALC,GPRC5B,HIVEP2,IL1RAP,KCNK10,KIAA2022,KPNA1,KRAS,LDLRAD3,MBNL2,MSMO1,MYB,MYO10,MYOT,NFIB,NRP2,NTRK2,PLD5,PLXNA4,PODXL,PRDM1,RAB34,RAPGEF2,REEP1,RPS6KA5,S1PR1,SAMD12,SATB1,SEMA3A,SLC11A2,SLC16A7,SLC26A2,SLC35G1,SLC38A4,SLC5A3,SLITRK6,SMOC1,SO…
hsa-miR-23b-3p	0.000430649	0.00528373	0.000646053	92/302	ABHD6,ADD3,ADGRG2,ANGPT1,ANTXR2,ANXA2,ARL2BP,ASPH,CDC20B,CEP41,CLCN3,CSGALNACT1,DCK,DCLRE1A,DDAH1,EDEM3,ELAVL2,ELK3,ESM1,ETV1,FAM199X,FAM210B,FMNL2,GCNT1,GPD1L,GPRC5B,GRIN2B,HHIP,HIVEP2,IL1RAP,IL6ST,IL7R,KIAA2022,KIF6,KLHL5,KPNA1,KRAS,LZTFL1,MAML2,MITF,MMP8,MOCS2,MSMO1,NEDD9,NEGR1,NEMP1,NFIB,NR1D2,NRP2,NTRK2,OTUB2,PDE4B,PICALM,PIWIL1,PRDM1,RAPGEF2,RBM47,RCN2,REEP1,RERG,RFK,RORB,RPS6KA3,RPS6KA5,SA…
hsa-miR-23a-3p	0.000952525	0.00924584	0.000563555	91/302	ABHD6,ADD3,ADGRG2,ANGPT1,ANTXR2,ANXA2,ASPH,CDC20B,CEP41,CLCN3,CSGALNACT1,DCK,DCLRE1A,DDAH1,EDEM3,ELAVL2,ELK3,ESM1,ETV1,FAM199X,FAM210B,FMNL2,GCNT1,GPD1L,GPRC5B,GRIN2B,HHIP,HIVEP2,IL1RAP,IL6ST,IL7R,KIAA2022,KIF6,KLHL5,KPNA1,KRAS,LZTFL1,MAML2,MITF,MMP8,MOCS2,MSMO1,NEDD9,NEGR1,NEMP1,NFIB,NR1D2,NRP2,NTRK2,OTUB2,PDE4B,PICALM,PIWIL1,PRDM1,RAPGEF2,RBM47,RCN2,REEP1,RERG,RFK,RORB,RPS6KA3,RPS6KA5,SAMD12,SA…
hsa-miR-153-3p	1.74228e-05	0.000551471	0.000412527	67/302	ABAT,ADD3,ANGPT1,ANTXR2,ARHGAP24,ASPH,C3orf18,CBFB,CCL28,CLCN3,CNTN4,COLEC12,DCC,DCK,DPY19L1,DSG2,EDEM3,ELAVL2,FAM210B,HHIP,HIVEP2,IKBIP,IL17RB,IL1RAP,KIAA2022,KLHL5,LYSMD3,MAML2,MBNL2,MITF,MSL3,MYB,NFIB,PAQR3,PCDHB16,PLXNA4,PRR16,RAPGEF2,RCAN2,RERG,RORB,RPS6KA3,RPS6KA5,SAMD12,SATB1,SCAMP1,SEMA3A,SLC11A2,SLC16A7,SLC39A10,SLC7A2,SORBS2,SOX6,SPRED1,TAPT1,TM4SF18,TMEM123,TMEM33,TRHDE,UNC5A,UNC5C,VAM…
hsa-miR-488-3p	7.63878e-05	0.00158887	0.000325548	94/302	ADD3,ADGRG2,ANTXR2,ARHGAP24,ARHGEF4,ARL6IP6,ASPH,BTC,CADPS2,CARHSP1,CBFB,CCL28,CD96,CEP41,CLCN3,CNTN4,COL8A1,DCC,DDAH1,DSG2,EDEM3,EDNRA,ELAVL2,ELK3,ETV1,FAM199X,FAM69A,FMNL2,GALC,GRIN2B,GYG1,HEPH,HIVEP2,HLTF,IGFBP5,IL6ST,KDELC2,KIAA2022,KIF6,KLHL5,KPNA1,LY6K,LYSMD3,MAML2,MBNL2,MITF,MSL3,NEGR1,NFIB,NTRK2,PAQR3,PCDHB16,PDE11A,PDE4B,PHC2,PICALM,PLD5,PLXNA4,PODXL,RAPGEF2,RCAN2,RCN2,RERG,RFK,RPS6KA3,R…
hsa-miR-190b	1.26032e-05	0.00041705	0.000293952	52/302	ACTR10,ADGRL3,ANGPT1,ANKLE1,ARHGAP24,CLCN3,CMPK2,EDNRA,ELMOD1,FAM210B,FAM69A,FAM8A1,FAR1,FLRT3,GCNT1,GPR137C,GYG1,HHIP,HOXC5,HSD17B12,IKBIP,IL1RAP,KIAA2022,KLHL5,KRAS,MMP8,NEDD9,NEGR1,NFIB,NRP2,RAPGEF2,RCAN2,RCN2,RFK,RPS6KA3,SCAMP1,SEMA3A,SH3TC2,SLC11A2,SLC7A2,SORBS2,SOX6,SPRED1,ST6GAL1,TET1,TNFRSF11B,TRAM1,TRHDE,TSPAN14,TXNRD1,UNC5C,ZIC3,
hsa-miR-190a-5p	4.54785e-05	0.00112232	0.000201115	50/302	ACTR10,ADGRL3,ANGPT1,ANKLE1,CLCN3,CMPK2,EDNRA,ELAVL2,FAM210B,FAM69A,FAM8A1,FAR1,FLRT3,GCNT1,GPR137C,GYG1,HOXC5,HSD17B12,IKBIP,IL1RAP,IL6ST,KIAA2022,KLHL5,KRAS,MMP8,NEDD9,NEGR1,NFIB,NRP2,NTRK2,RCAN2,RCN2,RFK,RPS6KA3,SCAMP1,SEMA3A,SLC11A2,SLC7A2,SORBS2,SOX6,SPRED1,ST6GAL1,TET1,TNFRSF11B,TRAM1,TRHDE,TSPAN14,TXNRD1,UNC5C,ZIC3,
hsa-miR-181b-5p	1.68376e-06	7.48133e-05	0.000159998	87/302	ADGRG2,ADGRL3,ANGPT1,ANKLE1,ARL2BP,ARL6IP6,ASPH,CADPS2,CCR1,CDC20B,CEP41,CMPK2,CNTN4,DCC,DPY19L1,EDNRA,ELAVL2,ENPP1,ESM1,FAM3C,FAR1,FMNL2,GAS1,GPD1L,GPR137C,GSG1L,HHIP,HLTF,IL1RAP,IL6ST,IL7R,KCNK10,KIAA2022,KIF6,KLHL5,KPNA1,KRAS,LYSMD3,MAB21L3,MBNL2,MITF,MMP8,NEGR1,NEMP1,NFIB,NR1D2,NTRK2,PDE11A,PICALM,PLAC8,PLCH1,PODXL,PRDM1,RAPGEF2,RBM47,RCAN2,RCN2,REEP1,RFK,RORB,RPS6KA3,S1PR1,SAMD12,SLC38A4,SLC…
hsa-miR-135b-5p	3.71056e-05	0.000982287	0.000151946	69/302	ABAT,ANGPT1,ANTXR2,ARHGEF4,ASPH,CCR1,CD96,CEP41,CLCN3,CNIH1,CSNK1G2,DET1,DPY19L1,EDEM3,EDNRA,ELK3,ENTPD4,FAM199X,FAM3C,FBLIM1,FLRT3,FMNL2,GPRC5B,GRIN2B,HSD17B12,IL6ST,IL7R,KIF6,KRAS,LMF1,LYPD6,MBNL2,MOCS2,MYO10,NEDD9,NEGR1,NEMP1,NTRK2,PAQR3,PCDHB16,PRDM1,PSKH1,RHOJ,RNF166,RORB,RPS6KA3,SCAMP1,SDCBP,SEMA3A,SH3TC2,SLC11A2,SLC26A2,SLC39A10,SLITRK6,SOX6,SPRED1,ST3GAL3,TAPT1,THBS1,TNFRSF11B,TNS3,TRHDE,…
hsa-miR-365a-3p	1.30041e-10	6.56201e-08	0.000132482	68/302	ABAT,ABHD6,ACVRL1,ADD3,ADGRL3,C3orf18,C5orf46,CARHSP1,CBFB,CDC20B,CHST9,CNTN4,DET1,DPY19L1,E2F2,EDEM3,EDNRA,ELAVL2,ELK3,ELMOD1,ENPP1,ENTPD4,ETV1,F3,FAM3C,FEZ2,HAPLN2,HHIP,HSD17B12,IGFBP5,IL1RAP,KCNK10,KPNA1,KRAS,LYSMD3,MSL3,MYO10,NFIB,NR1D2,PDE11A,PRDM1,RAPGEF2,RBM47,RERG,RNF166,RPS6KA3,SEMA3A,SH3TC2,SLC2A4,SLC7A2,SLITRK6,SOX6,SPRED1,SREBF2,SSTR2,ST6GAL1,TET1,TMEM123,TMEM178B,TMTC2,TRAM1,TRHDE,TS…
hsa-miR-135a-5p	0.000210125	0.003362	0.000103346	67/302	ABAT,ANGPT1,ANTXR2,ARHGEF4,ASPH,CCR1,CEP41,CLCN3,CNIH1,CSNK1G2,DET1,DPY19L1,EDEM3,EDNRA,ELK3,ENTPD4,FAM199X,FBLIM1,FLRT3,FMNL2,GPRC5B,GRIN2B,HSD17B12,IL6ST,IL7R,KIF6,KRAS,LMF1,LYPD6,MBNL2,MOCS2,MYO10,NEDD9,NEGR1,NEMP1,NTRK2,PAQR3,PCDHB16,PRDM1,PSKH1,RHOJ,RNF166,RORB,RPS6KA3,SCAMP1,SDCBP,SEMA3A,SH3TC2,SLC11A2,SLC26A2,SLC39A10,SLITRK6,SOX6,SPRED1,ST3GAL3,TAPT1,THBS1,TNFRSF11B,TNS3,TRHDE,TRIM23,TSPA…
hsa-miR-181d-5p	4.77633e-07	2.78173e-05	9.56758e-05	87/302	ADGRG2,ADGRL3,ANGPT1,ANKLE1,ARL2BP,ARL6IP6,ASPH,CADPS2,CDC20B,CEP41,CMPK2,CNTN4,DCC,DPY19L1,EDNRA,ELAVL2,ENPP1,ESM1,FAM3C,FAR1,FMNL2,GAS1,GCNT1,GPD1L,GPR137C,HHIP,HLTF,IKBIP,IL1RAP,IL6ST,IL7R,KCNK10,KIAA2022,KIF6,KLHL5,KPNA1,KRAS,LYSMD3,MAB21L3,MBNL2,MITF,MMP8,NEGR1,NEMP1,NFIB,NR1D2,NTRK2,PDE11A,PICALM,PLAC8,PLCH1,PODXL,PRDM1,RAPGEF2,RBM47,RCAN2,RCN2,REEP1,RFK,RORB,RPS6KA3,S1PR1,SAMD12,SLC38A4,SL…
hsa-miR-369-3p	7.68136e-08	6.57886e-06	9.19112e-05	82/302	ABAT,ACTR10,ADD3,ANGPT1,ANTXR2,ARL2BP,ASPH,BOC,BTC,CADPS2,CDC20B,CEP41,CNIH1,CNTN4,DPY19L1,EDNRA,ELMOD1,ENPP1,ESM1,ETV1,F3,FAM199X,FAM3C,FAM8A1,FLRT3,GCNT1,GPR137C,GSG1L,HIVEP2,HLTF,HSD17B12,IL6ST,KIAA2022,KLHL5,KPNA1,KRAS,LDLRAD3,LYSMD3,LZTFL1,MBNL2,MOCS2,MYO10,NEGR1,NFIB,NRP2,NTRK2,OTUB2,PAQR3,PCDHB16,PDE4B,PLAC8,PLD5,PLXNA4,PRDM1,RAPGEF2,RCN2,REEP1,RFK,RHOJ,RORB,SAMD12,SATB1,SDCBP,SEMA3A,SLC1A…
hsa-miR-181a-5p	9.33629e-06	0.000331552	3.72845e-05	81/302	ADGRG2,ADGRL3,ANGPT1,ANKLE1,ARL2BP,ARL6IP6,ASPH,CADPS2,CDC20B,CEP41,CMPK2,CNTN4,DCC,DPY19L1,E2F2,EDNRA,ELAVL2,ENPP1,ESM1,FAM3C,FMNL2,GPD1L,GPR137C,HHIP,HLTF,IL1RAP,IL6ST,KCNK10,KIAA2022,KIF6,KLHL5,KPNA1,KRAS,LYSMD3,MAB21L3,MBNL2,MITF,MMP8,NEGR1,NEMP1,NFIB,NR1D2,NTRK2,PDE11A,PICALM,PLAC8,PODXL,PRDM1,RAPGEF2,RBM47,RCN2,REEP1,RFK,RORB,RPS6KA3,S1PR1,SAMD12,SLC38A4,SLC39A10,SLC5A3,SLC7A2,SMAD9,SORBS2,…
hsa-miR-148a-3p	0.000173796	0.00284334	3.36712e-05	71/302	ANTXR2,ASPH,BOC,CLCN3,CNTN4,COLEC12,CSGALNACT1,DCK,DDAH1,EDNRA,ELAVL2,ETV1,F3,FAM105A,FEZ2,GALC,GAS1,GCNT1,GPR137C,GPRC5B,HEPH,HHIP,IGFBP5,IKBIP,IL6ST,KCNK10,KCNN3,KIAA2022,KLHL5,KPNA1,LDLRAD3,LYSMD3,LZTFL1,MAB21L3,MITF,MYB,NEGR1,NFIB,NTRK2,PDE11A,PDE4B,PICALM,PLXNB3,PODXL,PSKH1,RAB34,RORB,RPS6KA3,RPS6KA5,S1PR1,SATB1,SEMA3A,SH3TC2,SLC39A10,SLC5A3,SLC7A2,SMOC1,ST6GAL1,TMEM123,TMEM178B,TMEM33,TRHDE…
hsa-miR-655-3p	6.19229e-07	3.46768e-05	3.07535e-05	76/302	ABAT,ADD3,ADGRL3,ANGPT1,ANTXR2,ARL2BP,ARL6IP6,CADPS2,CBFB,CEP41,CMPK2,CNIH1,DCK,DPY19L1,EDNRA,ELK3,ETV1,F3,FAM199X,FAM8A1,FAR1,FEZ2,FLRT3,GAS1,GFI1,GRIN2B,GSG1L,HHIP,HLTF,HSD17B12,KIAA2022,LYSMD3,LZTFL1,MBNL2,MITF,MOCS2,MSMO1,MYO10,MYOT,NEDD9,NEGR1,NFIB,NRP2,PAQR3,PCDHB16,PDE11A,PDE4B,PRDM1,REEP1,RFK,RHOJ,RPS6KA3,SAMD12,SATB1,SCAMP1,SDCBP,SEMA3A,SLC16A7,SLC1A1,SLC26A2,SLC35G1,SLC39A10,SLC5A3,SPRE…
hsa-miR-653-5p	3.28197e-05	0.000901613	2.98928e-05	70/302	ABAT,ADD3,ANGPT1,ANTXR2,ASPH,CADPS2,CD96,CDC20B,CNTN4,DDAH1,DSG2,EDEM3,EDNRA,ESM1,FLRT3,GALT,GCNT1,GRIN2B,GYG1,HEPH,HHIP,IL6ST,KIAA2022,LY6K,LYPD6,LYSMD3,LZTFL1,MAML2,MBNL2,MOCS2,MYO10,NEDD9,NEGR1,NFIB,NR1D2,NTRK2,PDE11A,PICALM,PLCH1,PLD5,PLXNA4,PODXL,PRDM1,RBM47,RCAN2,RORB,RPS6KA3,S1PR1,SARAF,SDCBP,SEMA3A,SH3TC2,SLC16A7,SLC38A4,SLC39A10,SMAD9,SOSTDC1,SOX6,ST3GAL3,TAPT1,TET1,TMEM33,TNFSF15,TRHDE,…
hsa-miR-140-5p	0.000486584	0.00575989	2.01908e-05	58/302	ACTR10,ANXA8,CCNJL,CCR1,CDC20B,CEP41,DDAH1,DPY19L1,ELAVL2,ELMOD1,FAM105A,FAM199X,FAM69A,GALC,GPD1L,GPRC5B,GSG1L,HHIP,IGFBP5,IKBKE,IL1RAP,IL7R,KIAA2022,KIF6,KLHL5,KPNA1,LINGO2,LMF1,LYSMD3,LZTFL1,MSL3,MYB,MYO10,NEDD9,NFIB,NTRK2,OTUB2,PLXNA4,PLXNB3,PODXL,PRDM1,RFK,RPS6KA3,RPS6KA5,SAMD12,SH3TC2,SLC16A7,SLC35G1,SLC44A2,SPRED1,TMEM123,TMEM178B,TNFSF15,TSPAN14,TXNRD1,WBP1L,ZIC3,ZNF114,
hsa-miR-182-5p	0.000376707	0.00485385	1.88277e-05	82/302	ACVRL1,ADD3,ADGRL3,ANTXR2,C2orf72,CADPS2,CCNJL,CCR1,CD96,CEP41,COL13A1,CSGALNACT1,DCC,DDAH1,DSG2,E2F2,EDEM3,EDNRA,ELAVL2,ENTPD4,FAM199X,FAM210B,FAM8A1,GCNT1,GPRC5B,GRIN2B,HLTF,IL1RAP,KCNK10,KCNN3,KDELC2,KIAA2022,KPNA1,KRAS,LYPD6,MBNL2,MITF,MYB,MYO10,NEDD9,NEGR1,NELL1,NFIB,NR1D2,OTUB2,PCDHB16,PDE11A,PLCH1,PODXL,PRDM1,RAB34,RAPGEF2,REEP1,RHOJ,RORB,RPS6KA3,RPS6KA5,S1PR1,SAMD12,SEMA3A,SH3TC2,SLC1A1,S…
hsa-miR-181c-5p	0.000117302	0.00218964	1.79532e-05	76/302	ADGRG2,ANGPT1,ANKLE1,ARL2BP,ARL6IP6,ASPH,CADPS2,CDC20B,CEP41,CMPK2,CNTN4,DCC,DPY19L1,EDNRA,ELAVL2,ENPP1,ESM1,FAM3C,FMNL2,GPD1L,GPR137C,HHIP,HLTF,IL1RAP,IL6ST,KCNK10,KIAA2022,KIF6,KLHL5,KPNA1,KRAS,LYSMD3,MAB21L3,MBNL2,MITF,MMP8,NEGR1,NEMP1,NFIB,NR1D2,NTRK2,PDE11A,PICALM,PLAC8,PODXL,PRDM1,RAPGEF2,RBM47,RCN2,REEP1,RFK,RORB,RPS6KA3,S1PR1,SAMD12,SLC38A4,SLC39A10,SLC7A2,SMAD9,SORBS2,SOX6,TAPT1,TMEM123,…
hsa-miR-376b-3p	0.000792831	0.00798116	9.92447e-06	53/302	ANTXR2,ANXA2,CADPS2,CBFB,CLCN3,CSGALNACT1,EDEM3,ELAVL2,ETV1,FAM3C,FAM8A1,FBLN7,GPD1L,GPR137C,GRIN2B,HIVEP2,IKBIP,IL1RAP,LINGO2,LYSMD3,MAB21L3,MAML2,NEDD9,NEGR1,NFIB,NR1D2,OTUB2,PAQR3,PCDHB16,PDE4B,PICALM,PLD5,RFK,RORB,RPS6KA3,SAMD12,SATB1,SH3TC2,SLC1A1,SLC35G1,SLC39A10,SLC7A2,SLITRK6,SORBS2,TERF1,TET1,TMEM178B,TMTC2,TNFRSF11B,TNFSF15,TRAM1,ZIC3,ZNF28,
hsa-miR-152-3p	0.000148784	0.00257892	7.681e-06	73/302	ANTXR2,ASPH,BOC,CLCN3,CNTN4,COLEC12,CSGALNACT1,DCK,DDAH1,EDNRA,ELAVL2,ENPP1,ETV1,F3,FAM105A,FEZ2,GALC,GAS1,GCNT1,GPR137C,GPRC5B,HEPH,HHIP,HIVEP2,IGFBP5,IKBIP,IL6ST,KCNN3,KIAA2022,KIF6,KLHL5,KPNA1,LDLRAD3,LYSMD3,LZTFL1,MAB21L3,MITF,MYB,NEGR1,NFIB,NTRK2,PDE11A,PDE4B,PICALM,PLXNA4,PODXL,PSKH1,RAB34,RORB,RPS6KA3,RPS6KA5,S1PR1,SATB1,SEMA3A,SH3TC2,SLC35F6,SLC39A10,SLC5A3,SLC7A2,SMOC1,ST6GAL1,TAPT1,TMEM…
hsa-miR-1825	3.54439e-05	0.000955671	6.64902e-06	29/302	ACVRL1,AGTRAP,ASPH,C3orf18,CARHSP1,CD96,CLCN3,FLRT3,GALC,HHIP,HOXC5,IL1RAP,KIAA2022,KRAS,MITF,PDE11A,PHC2,PODXL,RBM47,RORB,RPS6KA5,S1PR1,SLC26A2,SOX6,TSPAN14,UBAC2,VAMP3,ZNF28,ZNF618,
hsa-miR-142-5p	2.6745e-05	0.000763545	5.15998e-06	82/302	ADGRL3,ANTXR2,ARHGAP24,BMX,BTC,CBFB,CDC20B,CLCN3,DCLRE1A,DPY19L1,ELAVL2,ENPP1,ETV1,FAM199X,FAM3C,FAM8A1,FAR1,FEZ2,FEZF2,FLRT3,FMNL2,GCNT1,GPR137C,HHIP,HIVEP2,HLTF,HSD17B12,IL6ST,KDELC2,KIAA2022,KIF6,KRAS,LYSMD3,LZTFL1,MITF,MOCS2,MYO10,NEGR1,NR1D2,NTRK2,PAQR3,PCDHB16,PIWIL1,PLAT,PLXNA4,PRDM1,RBM47,RCN2,RERG,RFK,RMI1,RORB,RPS6KA3,RPS6KA5,S1PR1,SAMD12,SDCBP,SEMA3A,SH3TC2,SLC11A2,SLC16A7,SLC35G1,SLC3…
hsa-miR-30a-5p	0.00048055	0.00573509	4.3585e-06	80/302	ABHD6,ACTR10,ADGRL3,ADRB1,ANKLE1,ARL6IP6,C2orf72,CARHSP1,CBFB,CCNJL,CD96,CEP41,CLCN3,CNTN4,COL13A1,COL8A1,CSGALNACT1,DDAH1,DET1,DPY19L1,DSG2,EDEM3,EDNRA,ELAVL2,ELK3,FAM199X,FAM210B,FAM69A,FAM8A1,GALC,GSG1L,HIVEP2,HSD17B12,IKBIP,IL1RAP,IL6ST,KCNN3,KDELC2,KRAS,LYSMD3,MBNL2,NEGR1,NFIB,NR1D2,NRP2,NTRK2,PAQR3,PCDHB16,PDE11A,PICALM,PRDM1,RAPGEF2,REEP1,RMI1,RORB,RPS6KA3,RPS6KA5,SATB1,SCAMP1,SEMA3A,SLC38…
hsa-miR-30c-5p	0.000681694	0.00719237	3.77027e-06	80/302	ABHD6,ACTR10,ADGRL3,ADRB1,ANKLE1,ANTXR2,ARL6IP6,C2orf72,CBFB,CCNJL,CD96,CEP41,CNTN4,COL13A1,COL8A1,CSGALNACT1,DDAH1,DET1,DPY19L1,DSG2,EDEM3,EDNRA,ELAVL2,ELK3,FAM199X,FAM210B,FAM69A,FAM8A1,GALC,GSG1L,HIVEP2,HSD17B12,IKBIP,IL1RAP,IL6ST,KCNN3,KDELC2,KLHL5,KRAS,LYSMD3,MBNL2,NEGR1,NFIB,NR1D2,NRP2,PAQR3,PCDHB16,PDE11A,PICALM,PRDM1,RAPGEF2,REEP1,RMI1,RORB,RPS6KA3,RPS6KA5,SATB1,SCAMP1,SEMA3A,SLC38A4,SLC3…
hsa-miR-148b-3p	0.00013889	0.00246615	3.74586e-06	69/302	ANTXR2,ASPH,BOC,CLCN3,CNTN4,COLEC12,CSGALNACT1,DCK,DDAH1,EDNRA,ELAVL2,ETV1,F3,FAM105A,FEZ2,GALC,GAS1,GCNT1,GPR137C,GPRC5B,HEPH,HHIP,IGFBP5,IKBIP,IL6ST,KCNN3,KIAA2022,KLHL5,KPNA1,LDLRAD3,LYSMD3,LZTFL1,MAB21L3,MITF,MYB,NEGR1,NFIB,NR1D2,NTRK2,PDE11A,PDE4B,PICALM,PODXL,PSKH1,RAB34,RORB,RPS6KA3,RPS6KA5,S1PR1,SATB1,SEMA3A,SH3TC2,SLC39A10,SLC5A3,SLC7A2,SMOC1,ST6GAL1,TAPT1,TMEM123,TMEM178B,TRHDE,TRIM23,T…
hsa-miR-486-5p	5.39111e-05	0.00122648	3.49817e-06	53/302	ADGRL3,ANGPT1,ARL6IP6,CBFB,CD96,CDH7,CHST9,CLCN3,CNTN4,DCC,DPY19L1,ELAVL2,FAR1,FBLIM1,GRIN2B,HSD17B12,IGFBP5,IKBIP,KIF6,KPNA1,MAML2,MYOT,NEGR1,NFIB,NR1D2,NRP2,OTUB2,PAQR3,PCDHB16,PIWIL1,PLAT,PLXNA4,REEP1,SAMD12,SEMA3A,SH3TC2,SLC16A7,SLC44A2,SLC7A2,SMOC1,SOX6,SPRED1,ST3GAL3,ST6GAL1,TMEM178B,TMEM33,TRHDE,TRIM23,TWF1,UNC5C,WBP1L,ZNF28,ZNF618,
hsa-miR-30e-5p	0.000607727	0.00670341	2.90611e-06	79/302	ABHD6,ACTR10,ADGRL3,ADRB1,ANKLE1,ARL6IP6,C2orf72,CARHSP1,CBFB,CCNJL,CD96,CEP41,CLCN3,CNTN4,COL13A1,COL8A1,CSGALNACT1,DDAH1,DET1,DPY19L1,DSG2,EDEM3,EDNRA,ELAVL2,ELK3,FAM199X,FAM210B,FAM69A,FAM8A1,GALC,GSG1L,HIVEP2,HSD17B12,IKBIP,IL1RAP,IL6ST,KDELC2,KRAS,LYSMD3,MBNL2,NEGR1,NFIB,NR1D2,NRP2,PAQR3,PCDHB16,PDE11A,PICALM,PRDM1,RAPGEF2,REEP1,RMI1,RORB,RPS6KA5,SATB1,SCAMP1,SEMA3A,SLC38A4,SLC39A10,SLC5A3,S…
hsa-miR-30b-5p	0.00109501	0.00996459	2.1348e-06	78/302	ABHD6,ACTR10,ADGRL3,ADRB1,ANKLE1,ANTXR2,ARL6IP6,C2orf72,CBFB,CCNJL,CD96,CEP41,CNTN4,COL13A1,COL8A1,CSGALNACT1,DDAH1,DET1,DPY19L1,DSG2,EDEM3,EDNRA,ELAVL2,ELK3,FAM199X,FAM210B,FAM69A,FAM8A1,GALC,GSG1L,HIVEP2,HSD17B12,IKBIP,IL1RAP,IL6ST,KDELC2,KRAS,LYSMD3,MBNL2,NEGR1,NFIB,NR1D2,NRP2,PAQR3,PCDHB16,PDE11A,PICALM,PRDM1,RAPGEF2,REEP1,RMI1,RORB,RPS6KA3,RPS6KA5,SATB1,SCAMP1,SEMA3A,SLC38A4,SLC39A10,SLC5A3,…
hsa-miR-30d-5p	0.00102801	0.00965666	1.81002e-06	78/302	ABHD6,ACTR10,ADGRL3,ADRB1,ANKLE1,ARL6IP6,CARHSP1,CBFB,CCNJL,CD96,CEP41,CNTN4,COL13A1,COL8A1,CSGALNACT1,DDAH1,DET1,DPY19L1,DSG2,EDEM3,EDNRA,ELAVL2,ELK3,FAM199X,FAM210B,FAM69A,FAM8A1,GALC,GRIN2B,GSG1L,HIVEP2,HSD17B12,IKBIP,IL1RAP,IL6ST,KDELC2,KRAS,LYSMD3,MBNL2,NEGR1,NFIB,NR1D2,NRP2,NTRK2,PAQR3,PCDHB16,PDE11A,PICALM,PRDM1,RAPGEF2,REEP1,RMI1,RORB,RPS6KA3,RPS6KA5,SATB1,SCAMP1,SEMA3A,SLC38A4,SLC39A10,S…
hsa-miR-205-5p	0.00105085	0.00970307	1.59169e-06	75/302	ACVRL1,ADGRL3,ANXA8,ARHGAP24,ASPH,CADPS2,CNIH1,DCC,DDAH1,EDEM3,ELAVL2,ENTPD4,ESM1,ETV1,FAM199X,FAM210B,FBLIM1,GSG1L,HIVEP2,HLTF,HSD17B12,IL6ST,KDELC2,KIF6,KPNA1,LDLRAD3,LY6K,LYPD6,LYSMD3,LZTFL1,MAB21L3,MOCS2,NEGR1,NEMP1,NFIB,NRP2,PAQR3,PDE11A,PHC2,PICALM,PLXNA4,PODXL,PRR16,RAPGEF2,RBM47,RCAN2,RCN2,RPS6KA3,RPS6KA5,SARAF,SEMA3A,SH3TC2,SLC11A2,SLC26A2,SLC38A4,SLC5A3,SLC7A2,SMOC1,SPRED1,ST6GAL1,TAPT1…
hsa-miR-33a-5p	0.000524171	0.00610554	1.00908e-06	73/302	ABAT,ADD3,ADGRG2,ADGRL3,ARHGAP24,ASPH,C2orf72,CD96,CDH7,CMPK2,CNIH1,CNTN4,CSGALNACT1,DPY19L1,EDNRA,ENTPD4,ESM1,FAM199X,FAM3C,FAM8A1,FMNL2,GAS1,GCNT1,GPR137C,IGFBP5,KDELC2,KIF6,KLHL5,KPNA1,LDLRAD3,LYSMD3,LZTFL1,MYB,NEDD9,NEGR1,NFIB,NTRK2,PAQR3,PDE11A,PDE4B,PICALM,PLD5,PLXNA4,RAPGEF2,REEP1,RERG,RORB,RPS6KA3,S1PR1,SAMD12,SEMA3A,SH3TC2,SLC16A7,SLC1A1,SLC26A2,SLC5A3,SLC7A2,SLITRK6,SNRPN,SOSTDC1,SSTR2,…
hsa-miR-1299	4.23293e-05	0.00106261	5.51702e-07	49/302	ABAT,ACVRL1,ADGRL3,ANGPT1,ARHGEF4,CLCN3,FAM199X,FAM210B,FEZ2,FLRT3,GALC,GFI1,GSG1L,HHIP,HIVEP2,IL1RAP,IL6ST,KCNK10,KIAA2022,LZTFL1,MBNL2,MYO10,NEGR1,NEMP1,NGFR,NRP2,PAQR3,PLXNA4,PODXL,RAPGEF2,RCAN2,REEP1,RPS6KA5,SH3TC2,SLC16A7,SLC26A2,SLC2A4,SMOC1,SORBS2,SOX6,ST6GAL1,THBS1,TNS3,TRHDE,TSPAN14,TWF1,UNC5C,ZNF28,ZNF618,
hsa-miR-330-3p	0.00027345	0.00390336	5.3598e-07	75/302	ADD3,ANKLE1,ANTXR2,ARL2BP,CARHSP1,CBFB,CCNJL,CD96,CEP41,CLCN3,DCK,EDEM3,EDNRA,ELAVL2,ESM1,ETV1,FAM199X,FAM210B,FAM3C,FAM8A1,FLRT3,GRIN2B,HIVEP2,IGFBP5,IL6ST,IL7R,KCNN3,KIAA2022,KPNA1,LDLRAD3,LZTFL1,MBNL2,NEDD9,NRP2,NTRK2,OTUB2,PAQR3,PCDHB16,PDE11A,PHC2,PICALM,PLXNA4,RCAN2,REEP1,RFK,RMI1,RPS6KA3,RPS6KA5,S1PR1,SAMD12,SEMA3A,SH3TC2,SLC35F6,SLC5A3,SLC7A2,SMAD9,SORBS2,SOSTDC1,SOX6,SPRED1,TAPT1,THBS1,T…
hsa-miR-376c-3p	0.000123941	0.00228427	3.12082e-07	64/302	ADGRG2,ADGRL3,ASPH,C3orf18,CNIH1,CNTN4,COL13A1,DCC,DCK,DDAH1,EDEM3,ELMOD1,FAM105A,FAM199X,FAM69A,FAM8A1,FLRT3,GALC,GAS1,GCNT1,GRIN2B,HHIP,HIVEP2,HLTF,IL17RB,IL1RAP,KDELC2,KIAA2022,KLHDC7B,KRAS,LDLRAD3,LZTFL1,MBNL2,MITF,MMP8,MSL3,MYB,MYOT,NEGR1,NFIB,NR1D2,NTRK2,PCDHB16,PDE4B,PODXL,RAPGEF2,RMI1,RORB,RPS6KA3,RPS6KA5,SAMD12,SATB1,SEMA3A,SLC16A7,SLC26A2,SLC35G1,SLC7A2,SOX6,SPRED1,TMEM33,TMTC2,TNS3,TRH…
hsa-miR-409-3p	3.70995e-07	2.2507e-05	2.39554e-07	73/302	ADGRG2,ANGPT1,ANTXR2,ARL6IP6,ASPH,CADPS2,CD96,CEP41,CLCN3,CNTN4,DPY19L1,E2F2,EDEM3,ESM1,ETV1,FAM199X,FAR1,FBLIM1,FMNL2,GALC,GPR137C,HHIP,HIVEP2,KCNN3,KIAA2022,KRAS,LYPD6,LYSMD3,MBNL2,MSMO1,MYOT,NEGR1,NFIB,NGFR,NRP2,NTRK2,PAQR3,PDE11A,PICALM,PIWIL1,PLD5,PLXNA4,RBM47,RCAN2,RFK,RMI1,RNF166,RORB,RPS6KA3,S1PR1,SAMD12,SATB1,SEMA3A,SH3TC2,SLC16A7,SLC26A2,SLC39A10,SLC5A3,SLC7A2,SOX6,SPRED1,TERF1,THBS1,TM…
hsa-miR-578	5.96947e-05	0.00127817	9.20882e-08	46/302	ADD3,ADGRG2,ADGRL3,ANTXR2,ASPH,CHST9,CLCN3,EDEM3,ELAVL2,ELMOD1,ETV1,FAM3C,FEZ2,GAS1,GCNT1,GFI1,GSG1L,HLTF,IL1RAP,KDELC2,KIF6,MITF,MOCS2,MYO10,NEGR1,NFIB,NRP2,PICALM,PLCH1,PLXNA4,RAPGEF2,RORB,RPS6KA5,SEMA3A,SLC26A2,SLC2A4,SLITRK6,SMAD9,SORBS2,TMEM178B,TMEM33,TMTC2,TRHDE,ZCCHC24,ZNF114,ZNF618,
hsa-miR-620	0.000975298	0.00938944	8.07258e-08	12/302	ASPH,CBFB,GSG1L,HOXC5,IL1RAP,MBNL2,NFIB,NGFR,NRP2,PLXNA4,SLC1A1,TSPAN14,
hsa-miR-323a-3p	9.08355e-05	0.00181173	8.06812e-08	67/302	ABHD6,ADD3,ADGRL3,ANTXR2,ARL6IP6,BMX,BTC,CADPS2,CBFB,CD180,CHST9,CLCN3,CMPK2,CNTN4,DDAH1,DPY19L1,EDEM3,ELAVL2,ELK3,ETV1,FAM105A,FAM199X,FAM3C,FLRT3,IL6ST,IL7R,KIAA2022,KPNA1,KRAS,LYSMD3,MBNL2,MITF,MSL3,NEGR1,NFIB,NR1D2,NRP2,PAQR3,PDE4B,PLD5,PLXNA4,RCN2,REEP1,RMI1,RORB,RPS6KA3,SAMD12,SATB1,SEMA3A,SLC26A2,SLC35G1,SLC38A4,SLC39A10,SOX6,SPRED1,SSTR2,TAPT1,TET1,TMEM123,TMEM33,TRHDE,TRIM23,TSHZ3,TWF1,U…
hsa-miR-582-5p	0.000753754	0.00778345	6.99239e-08	69/302	ADD3,ADRB1,ANGPT1,ANTXR2,ARL6IP6,CBFB,CD96,CEP41,CNTN4,DPY19L1,EDEM3,ELK3,ELMOD1,ENTPD4,ETV1,FAM105A,FAM199X,FAM8A1,FAR1,GCNT1,GPD1L,IL1RAP,KDELC2,KPNA1,KRAS,LYPD6,LYSMD3,MAB21L3,MAML2,MITF,MMP8,MSMO1,MYB,MYO10,NEDD9,NEGR1,NFIB,NR1D2,PAQR3,PDE11A,PODXL,PRDM1,RCN2,RPS6KA3,RPS6KA5,SAMD12,SATB1,SEMA3A,SLC26A2,SLC39A10,SLC5A3,SLC7A2,SORBS2,SOX6,SPRED1,TAPT1,THBS1,TM4SF18,TMEM123,TMEM33,TMTC2,TNS3,TRI…
hsa-miR-221-3p	0.000100313	0.00192179	6.40993e-08	59/302	ADD3,ANTXR2,ASPH,CBFB,CCL28,CD180,CEP41,DCLRE1A,E2F2,ELAVL2,ENPP1,ETV1,FAM199X,FLRT3,GALC,GCNT1,GRIN2B,HLTF,IL17RB,KIAA2022,KIF6,KPNA1,MITF,MSL3,MYB,MYO10,NEGR1,NFIB,OTUB2,PARD3B,PDE11A,PDE4B,PHC2,PLD5,PODXL,PRDM1,RAPGEF2,RBM47,RCN2,RORB,RPS6KA5,SATB1,SDCBP,SLC16A7,SLC35F6,SLC39A10,SLC7A2,SLITRK6,SNRPN,SNURF,SOSTDC1,SOX6,ST6GAL1,THBS1,TMTC2,TNFRSF11B,TRAM1,UNC5C,ZNF618,
hsa-miR-433-3p	4.0334e-05	0.00103029	6.26447e-08	68/302	ADD3,ADGRL3,ARHGAP24,ARL6IP6,ASPH,CARHSP1,CBFB,CLCN3,CNIH1,DCK,DDAH1,DPY19L1,EDEM3,EDNRA,ELMOD1,ENPP1,ETV1,FAM199X,FAM3C,FEZ2,GALC,GPR137C,HIVEP2,IKBIP,IL1RAP,IL6ST,KCNK10,KPNA1,KRAS,LYPD6,LYSMD3,MAB21L3,MYB,NEDD9,NEGR1,NFIB,NR1D2,PAQR3,PLCH1,RAB5C,RHOJ,RORB,RPS6KA3,RPS6KA5,SATB1,SCAMP1,SEMA3A,SH3TC2,SLC16A7,SLC35F6,SLC5A3,SLC7A2,SNURF,SORBS2,SOSTDC1,SOX6,SPRED1,ST6GAL1,TERF1,TET1,THBS1,TMEM33,TN…
hsa-miR-499a-5p	0.000222827	0.0034575	4.68779e-08	62/302	ABAT,ANTXR2,ARL2BP,ASPH,CBFB,CEP41,CLCN3,CNTN4,DCC,DSG2,EDEM3,ELAVL2,F3,FAM199X,FAM210B,FAM8A1,GAS1,GPR137C,HIVEP2,HLTF,IKBIP,IL1RAP,IL6ST,KCNN3,KIAA2022,KRAS,LYSMD3,LZTFL1,MOCS2,MYB,MYO10,NFIB,OTUB2,PCDHB16,PDE11A,PODXL,RAB5C,RCAN2,RCN2,REEP1,RMI1,RPS6KA3,SAMD12,SATB1,SEMA3A,SH3TC2,SLC11A2,SLC39A10,SLC5A3,SLC7A2,SOSTDC1,SOX6,SPRED1,ST6GAL1,TAPT1,TMEM178B,TMEM33,TRAM1,TSPAN14,TWF1,UNC5A,ZIC3,
hsa-miR-361-5p	0.000431843	0.00528373	1.83643e-08	61/302	ADD3,ADGRG2,ANGPT1,ANKLE1,C3orf18,CMPK2,DCK,EDEM3,EDNRA,ELK3,ELMOD1,FAM105A,FAM199X,FAM3C,GALC,GCNT1,GFI1,GPRC5B,GYG1,IKBIP,IL6ST,KDELC2,KIAA2022,KPNA1,LYPD6,LYSMD3,MBNL2,MSL3,NEMP1,NFIB,NR1D2,NTRK2,PAQR3,PARD3B,PDE11A,PDE4B,PLD5,PODXL,PRDM1,RCAN2,RCN2,REEP1,RERG,RORB,SAMD12,SDCBP,SLC26A2,SLC5A3,SORBS2,SPRED1,TERF1,TET1,TMEM33,TMTC2,TNS3,TRIM23,TRIP13,TXNRD1,VAMP3,ZMAT4,ZNF860,
hsa-miR-590-5p	0.000161194	0.00276116	8.94152e-09	49/302	ABAT,ACVRL1,ADGRG2,ARHGAP24,CBFB,CDH7,COL13A1,DCC,DDAH1,EDEM3,ESM1,FAM3C,GFI1,GRIN2B,HSD17B12,IL1RAP,IL6ST,KCNK10,KIF6,LZTFL1,MSL3,NEGR1,NFIB,NTRK2,PDE4B,PIWIL1,PODXL,RCAN2,REEP1,RPS6KA3,SATB1,SEMA3A,SH3TC2,SLC1A1,SLC26A2,SLC35F6,SOSTDC1,SOX6,SPRED1,SSTR2,ST6GAL1,TCAF1,TET1,THBS1,TNFRSF11B,TNS3,TRAM1,TSHZ3,ZNF28,
hsa-miR-21-5p	0.000225592	0.0034575	7.91137e-09	50/302	ABAT,ADGRG2,ARHGAP24,CBFB,CDH7,COL13A1,DDAH1,ELMOD1,ESM1,ETV1,FAM3C,GFI1,GPD1L,GRIN2B,HHIP,HSD17B12,IL1RAP,IL6ST,KCNK10,KIF6,LYPD6,LZTFL1,MSL3,NEGR1,NFIB,NTRK2,PDE4B,PIWIL1,RCAN2,REEP1,RERG,RPS6KA3,RPS6KA5,SATB1,SEMA3A,SLC26A2,SLC35F6,SLC5A3,SOSTDC1,SOX6,SPRED1,SSTR2,ST6GAL1,TCAF1,TET1,THBS1,TMEM33,TNFRSF11B,TNS3,TRAM1,
hsa-miR-3681-3p	0.000234566	0.00352091	1.47511e-09	41/302	ASPH,CBFB,CDC20B,CEP41,DCC,DDAH1,EDEM3,EDNRA,ELAVL2,F3,FAR1,FLRT3,GSG1L,KCNK10,KCNN3,MYO10,NFIB,NGFR,NRP2,PHC2,PLCH1,RAB34,RAPGEF2,RCAN2,RORB,RPS6KA5,SAMD12,SLC26A2,SLC5A3,SMAD9,SNRPN,SREBF2,TAPT1,TMEM178B,TMTC2,TNFSF15,TRIM23,WBP1L,ZCCHC24,ZNF28,ZNF618,
hsa-miR-532-5p	8.48201e-05	0.00171525	8.19039e-10	49/302	ANTXR2,ARHGAP24,BMX,CARHSP1,CCNJL,CHST9,EDEM3,ELAVL2,FAM210B,FLRT3,GCNT1,GPR137C,GSG1L,IGFBP5,IL6ST,KDELC2,KIAA2022,KRAS,LINGO2,LYPD6,LZTFL1,MAB21L3,NEDD9,NEGR1,NFIB,NRP2,PCDHB16,PLXNA4,RERG,RHOJ,RMI1,RORB,RPS6KA3,SAMD12,SEMA3A,SH3TC2,SLC11A2,SLC38A4,SLC5A3,SLC7A2,SLITRK6,THBS1,TM4SF18,TMTC2,TNS3,TRHDE,TSPAN14,TXNRD1,UNC5C,
hsa-miR-362-5p	0.000253051	0.00375962	5.81809e-10	44/302	ACVRL1,C3orf18,CCNJL,CDC20B,CEP41,CHST9,CNTN4,DCLRE1A,DPY19L1,EDEM3,ELK3,FAM3C,GCNT1,KIAA2022,KIF6,KRAS,LYPD6,LYSMD3,LZTFL1,MBNL2,MOCS2,NEGR1,NTRK2,OTUB2,PDE11A,PLD5,PLXNA4,RAPGEF2,RBM47,RMI1,SATB1,SEMA3A,SH3TC2,SLC16A7,SLC26A2,SLC35G1,SLC38A4,SLITRK6,SORBS2,SOX6,SPRED1,SSTR2,ST6GAL1,ZNF618,
hsa-miR-299-5p	0.000293535	0.00414939	2.30802e-10	51/302	ACVRL1,ANGPT1,ARHGAP24,ARL2BP,CCR1,CEP41,CNTN4,CSGALNACT1,DCK,DDAH1,DPY19L1,EDEM3,ENTPD4,FAM3C,FAM8A1,FAR1,FLRT3,GCNT1,GFI1,GPRC5B,HSD17B12,IL1RAP,IL6ST,KIF6,KPNA1,LZTFL1,MAML2,MYO10,NEGR1,NR1D2,NTRK2,PAQR3,PDE11A,PRDM1,RFK,RPS6KA3,SAMD12,SH3TC2,SLC11A2,SLC16A7,SLC1A1,SLC35F6,SLC5A3,SLC7A2,SPRED1,THBS1,TMTC2,TSPAN14,TWF1,ZMAT4,ZNF618,
hsa-miR-374c-5p	0.000660048	0.00706639	1.79538e-10	30/302	ADD3,CBFB,CMPK2,DPY19L1,FAM8A1,FLRT3,GAS1,GFI1,GSG1L,KIAA2022,MBNL2,MITF,NFIB,PDE4B,REEP1,RHOJ,RPS6KA3,SAMD12,SATB1,SCAMP1,SLC16A7,SLC39A10,SPRED1,ST3GAL3,TRIM23,UFL1,UNC5C,ZCCHC24,ZFAND6,ZNF618,
hsa-miR-199a-3p	0.000134487	0.00241745	7.55511e-11	47/302	ACVRL1,ADD3,ADRB1,ANGPT1,ANTXR2,CBFB,CLCN3,DET1,E2F2,EDEM3,ELAVL2,ELMOD1,ENPP1,FAM199X,FLRT3,GCNT1,GPR137C,GRIN2B,GSG1L,HSD17B12,IL6ST,MAB21L3,MYO10,NR1D2,NRP2,NTRK2,PAQR3,PDE4B,RBM47,RORB,RPS6KA3,SAMD12,SEMA3A,SLC11A2,SLC16A7,SLC26A2,SLC39A10,SLITRK6,SMOC1,SOX6,SPRED1,TNFRSF11B,TRHDE,TSPAN14,UNC5C,VAMP3,ZIC3,
hsa-miR-199b-3p	0.000134487	0.00241745	7.55511e-11	47/302	ACVRL1,ADD3,ADRB1,ANGPT1,ANTXR2,CBFB,CLCN3,DET1,E2F2,EDEM3,ELAVL2,ELMOD1,ENPP1,FAM199X,FLRT3,GCNT1,GPR137C,GRIN2B,GSG1L,HSD17B12,IL6ST,MAB21L3,MYO10,NR1D2,NRP2,NTRK2,PAQR3,PDE4B,RBM47,RORB,RPS6KA3,SAMD12,SEMA3A,SLC11A2,SLC16A7,SLC26A2,SLC39A10,SLITRK6,SMOC1,SOX6,SPRED1,TNFRSF11B,TRHDE,TSPAN14,UNC5C,VAMP3,ZIC3,
hsa-miR-1303	0.000779302	0.00793471	7.44595e-11	29/302	CD180,CD96,CHST9,DCK,FAM210B,KDELC2,KIF6,KLHDC7B,KLHL5,MOCS2,NEGR1,NFIB,NGFR,NTRK2,PAQR3,PLCH1,PRDM1,SAMD12,SLC26A2,SLC35G1,SLC5A3,SPRED1,TET1,TNFSF15,TRAM1,TSPAN14,VAMP3,WBP1L,ZNF114,
hsa-miR-502-3p	2.03055e-05	0.000629039	4.07348e-11	43/302	ADD3,ANTXR2,ASPH,CCR1,CEP41,DCC,EDNRA,ELAVL2,F3,FAR1,GPD1L,GRIN2B,IGFBP5,IL6ST,KCNK10,KRAS,LYSMD3,MYO10,NFIB,NR1D2,NTRK2,PAQR3,PCDHB16,PICALM,PODXL,RAPGEF2,SAMD12,SATB1,SEMA3A,SH3TC2,SLC35F6,SLC5A3,SMOC1,SPRED1,TET1,TMEM178B,TMEM33,TNS3,TRIM23,TSHZ3,UFL1,UNC5C,WBP1L,
hsa-miR-5688	0.000813395	0.00811166	3.43764e-11	39/302	ARL2BP,CADPS2,CBFB,E2F2,ESM1,ETV1,GFI1,HIVEP2,IL7R,KIAA2022,KLHL5,LDLRAD3,LINGO2,LYPD6,MAML2,MBNL2,NELL1,NFIB,PDE11A,PLCH1,PRDM1,RAPGEF2,RBM47,REEP1,RMI1,RORB,SATB1,SLC26A2,SLC35F6,SMAD9,SOX6,TMEM33,TRHDE,TSHZ3,TWF1,UNC5C,WBP1L,ZCCHC24,ZIC3,
hsa-miR-4262	2.66595e-06	0.000113143	2.40068e-11	34/302	ASPH,CMPK2,CNTN4,DPY19L1,ELAVL2,ESM1,FMNL2,GPD1L,GPR137C,KCNK10,KIAA2022,KLHL5,KPNA1,MBNL2,MITF,NEGR1,NFIB,NR1D2,PICALM,PODXL,PRDM1,RCN2,RPS6KA3,S1PR1,SAMD12,SLC7A2,SOX6,TMEM123,TMEM178B,TNFRSF11B,TRIM23,UNC5A,ZFAND6,ZIC3,
hsa-miR-548b-5p	2.14396e-08	3.54075e-06	1.09847e-11	41/302	ANTXR2,ARL6IP6,ASPH,BTC,CADPS2,CBFB,CEP41,CHST9,CNIH1,DPY19L1,ETV1,FAM199X,FLRT3,FMNL2,GCNT1,GPD1L,HIVEP2,HLTF,IKBIP,IL6ST,KIAA2022,KRAS,MBNL2,MYO10,NEGR1,NTRK2,PCDHB16,PDE4B,PIWIL1,PLAT,PRDM1,RCN2,RORB,RPS6KA3,S1PR1,SLC7A2,TET1,TMEM123,TRAM1,TRIM23,TSPAN14,
hsa-miR-548c-3p	5.69251e-05	0.00126788	7.88615e-12	42/302	ADD3,ADGRL3,ANGPT1,ARL2BP,CARHSP1,CBFB,CLCN3,DCK,DDAH1,ELAVL2,ENPP1,FAM199X,FAR1,GCNT1,HHIP,IL1RAP,KDELC2,KIAA2022,KPNA1,KRAS,MBNL2,MITF,MOCS2,MSMO1,NEMP1,NTRK2,PICALM,RAPGEF2,RCAN2,S1PR1,SATB1,SDCBP,SLC16A7,SLC38A4,SLC5A3,SOX6,SPRED1,TET1,TMEM33,TSHZ3,ZCCHC24,ZMAT4,
hsa-miR-556-3p	0.00101253	0.009573	5.74758e-12	10/302	ADGRL3,CBFB,ENPP1,FBLN7,FMNL2,IKBIP,KCNK10,KIF6,MBNL2,RORB,
hsa-miR-208b-3p	0.000221561	0.0034575	5.24869e-12	26/302	ANXA8,CBFB,CLCN3,CNTN4,ELAVL2,F3,GAS1,KCNN3,MYO10,PCDHB16,PODXL,RAB5C,RCN2,REEP1,RMI1,SAMD12,SATB1,SEMA3A,SH3TC2,SLC39A10,SLC7A2,SOX6,ST6GAL1,TRHDE,TWF1,UNC5A,
hsa-miR-208a-3p	0.000311047	0.00427249	4.92763e-12	26/302	ANXA8,CBFB,CLCN3,CNTN4,ELAVL2,F3,GAS1,KCNN3,MYO10,NFIB,PCDHB16,PODXL,RAB5C,RCN2,REEP1,RMI1,SAMD12,SATB1,SEMA3A,SH3TC2,SLC39A10,SLC7A2,ST6GAL1,TRHDE,TWF1,UNC5A,
hsa-miR-548d-5p	5.15373e-08	5.77217e-06	4.50798e-12	39/302	ANTXR2,ARL6IP6,ASPH,BTC,CBFB,CEP41,CHST9,CNIH1,DPY19L1,ETV1,FAM199X,FLRT3,FMNL2,GCNT1,GPD1L,HIVEP2,HLTF,IKBIP,IL6ST,KIAA2022,KRAS,MBNL2,MYO10,NEGR1,NTRK2,PCDHB16,PDE4B,PIWIL1,PLAT,PRDM1,RCN2,RORB,RPS6KA3,S1PR1,SLC7A2,TET1,TMEM123,TRAM1,TRIM23,
hsa-miR-548j-5p	1.81992e-07	1.3249e-05	3.50342e-12	38/302	ANTXR2,ARL6IP6,ASPH,BTC,CBFB,CHST9,CNIH1,DPY19L1,ETV1,FAM199X,FEZ2,FLRT3,FMNL2,GCNT1,GPD1L,HIVEP2,HLTF,IKBIP,IL6ST,KIAA2022,KRAS,MBNL2,MYO10,NEGR1,NTRK2,PCDHB16,PDE4B,PIWIL1,PLAT,PRDM1,RCN2,RORB,S1PR1,SLC7A2,TET1,TMEM123,TRAM1,TRIM23,
hsa-miR-548i	6.97236e-08	6.34485e-06	2.95584e-12	38/302	ANTXR2,ARL6IP6,ASPH,BTC,CBFB,CHST9,CNIH1,DPY19L1,ETV1,FAM199X,FEZ2,FLRT3,FMNL2,GCNT1,GPD1L,HIVEP2,HLTF,IKBIP,IL6ST,KIAA2022,KRAS,MBNL2,MYO10,NEGR1,NTRK2,PCDHB16,PIWIL1,PLAT,PRDM1,RCN2,RORB,S1PR1,SLC7A2,TET1,TMEM123,TRAM1,TRIM23,ZNF28,
hsa-miR-548c-5p	2.20345e-07	1.52773e-05	2.44568e-12	37/302	ANTXR2,ARL6IP6,ASPH,BTC,CBFB,CHST9,CNIH1,DPY19L1,ETV1,FAM199X,FLRT3,FMNL2,GCNT1,GPD1L,HIVEP2,HLTF,IKBIP,IL6ST,KIAA2022,KRAS,MBNL2,MYO10,NEGR1,NTRK2,PCDHB16,PDE4B,PIWIL1,PLAT,PRDM1,RCN2,RORB,S1PR1,SLC7A2,TET1,TMEM123,TRAM1,TRIM23,
hsa-miR-559	2.87958e-08	3.81152e-06	2.36843e-12	37/302	ANTXR2,ARL6IP6,ASPH,BTC,CBFB,CHST9,CNIH1,DPY19L1,ETV1,FAM199X,FLRT3,FMNL2,GCNT1,GPD1L,HIVEP2,HLTF,IKBIP,IL6ST,KIAA2022,KRAS,MBNL2,MYO10,NEGR1,NTRK2,PCDHB16,PIWIL1,PLAT,PRDM1,RCN2,RORB,S1PR1,SLC7A2,TET1,TMEM123,TNS3,TRAM1,TRIM23,
hsa-miR-656-3p	0.000352088	0.00457715	2.24487e-12	26/302	ADD3,CNIH1,CNTN4,COLEC12,ETV1,F3,FAM199X,FAR1,FMNL2,HHIP,HIVEP2,KDELC2,MBNL2,MYOT,NEGR1,NFIB,PLD5,RBM47,RORB,SOX6,TET1,TMEM178B,TNFRSF11B,TRIM23,TRIP13,ZNF618,
hsa-miR-548a-5p	6.53547e-08	6.34377e-06	2.05645e-12	37/302	ANTXR2,ARL6IP6,ASPH,BTC,CBFB,CHST9,CNIH1,DPY19L1,ETV1,FAM199X,FLRT3,FMNL2,GCNT1,GPD1L,HIVEP2,HLTF,IKBIP,IL6ST,KIAA2022,KRAS,MBNL2,MYO10,NEGR1,NTRK2,PCDHB16,PIWIL1,PLAT,PRDM1,RCN2,RORB,S1PR1,SLC7A2,TET1,TMEM123,TRAM1,TRIM23,ZNF28,
hsa-miR-548h-5p	1.12687e-07	8.63541e-06	1.96565e-12	37/302	ANTXR2,ARL6IP6,ASPH,BTC,CBFB,CHST9,CNIH1,DPY19L1,ETV1,FAM199X,FLRT3,FMNL2,GCNT1,GPD1L,HIVEP2,HLTF,IKBIP,IL6ST,KIAA2022,KRAS,MBNL2,MYO10,NEGR1,NTRK2,PCDHB16,PIWIL1,PLAT,PRDM1,RCN2,RORB,S1PR1,SLC7A2,TET1,TMEM123,TRAM1,TRIM23,ZNF618,
hsa-miR-648	0.000457711	0.00550767	8.44039e-13	27/302	CCR1,FAM8A1,FBLIM1,FMNL2,GRIN2B,HHIP,KCNK10,NEGR1,NFIB,NGFR,NTRK2,PLAT,PLD5,PLXNA4,RBM47,RHOJ,RPS6KA3,SEMA3A,SLC26A2,SLC7A2,SMAD9,SPRED1,TET1,THBS1,TMTC2,TWF1,ZNF618,
hsa-miR-892a	0.000986665	0.00938944	4.56534e-13	30/302	ADRB1,CARHSP1,CBFB,CEP41,COL8A1,ELMOD1,FAM199X,FAM3C,GRIN2B,HLTF,IL6ST,IL7R,KPNA1,NFIB,NRP2,NTRK2,PLAT,RAPGEF2,RCAN2,REEP1,SATB1,SLC11A2,SLC26A2,SLC35F6,SLC7A2,TET1,TNS3,TRIM23,WBP1L,ZMAT4,
hsa-miR-586	2.7198e-06	0.000113143	2.58047e-13	31/302	ADD3,ADGRL3,ANTXR2,CHST9,CLCN3,CNIH1,CNTN4,CSGALNACT1,ELAVL2,ELMOD1,FMNL2,GAS1,GPR137C,HSD17B12,IGFBP5,LDLRAD3,LYSMD3,MBNL2,NEGR1,NR1D2,PDE4B,PICALM,REEP1,RERG,RORB,SEMA3A,SLC1A1,TMEM123,TMEM33,TSPAN14,ZNF28,
hsa-miR-4770	1.72013e-05	0.000551471	2.31988e-13	28/302	ADD3,CBFB,CCR1,DDAH1,ELMOD1,ETV1,FAR1,IGFBP5,IL1RAP,KCNK10,KCNN3,KIAA2022,KPNA1,KRAS,NFIB,NGFR,NRP2,NTRK2,PAQR3,PDE11A,PODXL,SOX6,TET1,TMEM178B,TMEM33,TNS3,ZIC3,ZNF618,
hsa-miR-210-3p	0.000427802	0.00528373	1.58555e-13	19/302	AGTRAP,C3orf18,GCNT1,GPD1L,HIVEP2,KPNA1,MAB21L3,NFIB,NGFR,NR1D2,NRP2,NTRK2,OTUB2,RCAN2,SAMD12,SLC35G1,TSPAN14,UNC5A,ZNF618,
hsa-miR-3164	0.000169307	0.00283346	8.74418e-14	7/302	CCR1,KRAS,NRP2,PARD3B,RAB5C,SLC2A4,ZNF28,
hsa-miR-142-3p	3.21337e-05	0.000899745	2.90237e-14	33/302	EDEM3,FEZ2,FMNL2,GFI1,GPR137C,GPRC5B,IL1RAP,IL6ST,IL7R,KRAS,NFIB,NR1D2,NTRK2,PAQR3,PCDHB16,PDE4B,PICALM,PIWIL1,RBM47,RORB,SAMD12,SCAMP1,SLC11A2,SLC38A4,SLC39A10,SLC5A3,SOX6,SPRED1,TRIM23,TWF1,VAMP3,ZCCHC24,ZIC3,
hsa-miR-548p	5.13003e-05	0.00118561	2.65059e-14	33/302	ADD3,ANTXR2,ARHGAP24,ARL6IP6,ASPH,CNIH1,CNTN4,DDAH1,DPY19L1,ETV1,FAM199X,FAR1,FLRT3,FMNL2,KDELC2,KPNA1,LYSMD3,MBNL2,MITF,PCDHB16,PLCH1,PLXNA4,SEMA3A,SLC38A4,SLC7A2,SORBS2,SOX6,THBS1,TRAM1,TRIM23,TSHZ3,UNC5C,ZMAT4,
hsa-miR-409-5p	0.00106909	0.00978992	1.9849e-14	25/302	ABAT,ANTXR2,CCNJL,CNTN4,ETV1,GALC,GRIN2B,KIAA2022,KPNA1,LYPD6,LYSMD3,MAML2,NR1D2,NTRK2,PDE11A,RAB5C,SAMD12,SLC11A2,SLC35F6,SLC5A3,SOSTDC1,TMEM178B,TMEM33,TSHZ3,ZIC3,
hsa-miR-548g-3p	0.000563937	0.00646529	4.52123e-15	21/302	CNTN4,COL13A1,DCK,ETV1,FAM105A,FAM199X,FMNL2,HLTF,IL17RB,IL1RAP,LZTFL1,MSMO1,PICALM,RORB,SLC7A2,SLITRK6,TAPT1,TMEM123,TSHZ3,UFL1,UNC5C,
hsa-miR-6088	9.8451e-07	5.11945e-05	4.07444e-15	17/302	ADD3,CBFB,ELMOD1,ETV1,FAR1,IGFBP5,KCNK10,KCNN3,KIAA2022,KPNA1,KRAS,NTRK2,PODXL,SLC16A7,TET1,UNC5A,ZIC3,
hsa-miR-105-5p	0.000495548	0.00581869	1.35947e-15	26/302	ASPH,CD96,DET1,ETV1,FAR1,FEZ2,GPR137C,IL1RAP,KIAA2022,KRAS,LDLRAD3,MBNL2,NEDD9,NRP2,RAPGEF2,RCAN2,RERG,SDCBP,SLC11A2,SLC7A2,SOX6,TRAM1,TWF1,UFL1,UNC5C,ZIC3,
hsa-miR-1257	0.000113676	0.00214952	1.35424e-15	20/302	ABAT,ADGRL3,CDC20B,CEP41,CHST9,ETV1,FMNL2,GCNT1,GSG1L,IL17RB,IL1RAP,KIAA2022,NEGR1,NRP2,PAQR3,RFK,SEMA3A,SLC16A7,SLC26A2,ZMAT4,
hsa-miR-3129-5p	0.000534571	0.00617727	1.04061e-15	25/302	ADD3,ANGPT1,CCR1,CLCN3,EDEM3,ELAVL2,ELMOD1,FAM199X,FLRT3,GSG1L,IL6ST,MYO10,PAQR3,PDE4B,RBM47,RORB,SEMA3A,SLC39A10,SLITRK6,SMOC1,SPRED1,TMEM33,TSPAN14,UNC5C,VAMP3,
hsa-let-7g-3p	0.000402903	0.00514585	6.40597e-16	15/302	COL8A1,FAM199X,FEZF2,FLRT3,MBNL2,NFIB,PICALM,RAB5C,REEP1,SLITRK6,THBS1,TMEM178B,TRHDE,TSHZ3,ZIC3,
hsa-miR-770-5p	0.000667571	0.00709477	5.18287e-16	22/302	ADD3,ADGRL3,ANGPT1,ANTXR2,CARHSP1,CBFB,CNTN4,CSGALNACT1,ELAVL2,IGFBP5,IL6ST,KRAS,NFIB,NTRK2,RCAN2,RCN2,RNF166,SLC11A2,SLC26A2,TRIM23,TXNRD1,ZNF28,
hsa-miR-500a-5p	5.83436e-05	0.00126788	8.90316e-17	21/302	ACVRL1,ADRB1,CEP41,DCLRE1A,FAM3C,MYB,NEGR1,NFIB,PLXNA4,PRDM1,RAPGEF2,RBM47,REEP1,SEMA3A,SLC16A7,SORBS2,SPRED1,ST6GAL1,TM4SF18,TXNRD1,ZMAT4,
hsa-miR-4666a-3p	0.000436333	0.00529418	4.63174e-17	14/302	CBFB,CSGALNACT1,FAR1,FMNL2,GAS1,MBNL2,NRP2,PLXNA4,RAB5C,SATB1,SMOC1,SOX6,SPRED1,TSHZ3,
hsa-miR-605-5p	1.06562e-06	5.35012e-05	3.87158e-17	23/302	ADD3,ADGRL3,CBFB,CCNJL,F3,FAM3C,GPD1L,GPRC5B,HIVEP2,KIAA2022,KRAS,MBNL2,MITF,NFIB,NR1D2,NRP2,PICALM,PIWIL1,RPS6KA3,SAMD12,SCAMP1,TET1,TSHZ3,
hsa-miR-365b-3p	3.95691e-05	0.0010288	1.73554e-17	14/302	ADD3,CNTN4,E2F2,ETV1,FAM3C,HHIP,KCNK10,LYSMD3,NFIB,PRDM1,TMEM178B,TRAM1,TRHDE,UBAC2,
hsa-miR-1263	4.58012e-06	0.000175491	6.97887e-18	19/302	ARHGAP24,CLCN3,FAM199X,GFI1,GRIN2B,HSD17B12,MBNL2,NEGR1,PLXNA4,RPS6KA3,SLC26A2,SLC5A3,SREBF2,TET1,THBS1,TMEM33,TRHDE,TWF1,ZNF618,
hsa-miR-4735-3p	4.96922e-05	0.00116697	5.72594e-18	17/302	ADD3,F3,FAM3C,MBNL2,NEDD9,PAQR3,RAB5C,SATB1,SNURF,SORBS2,SOX6,THBS1,TSHZ3,TSPAN14,TWF1,ZCCHC24,ZNF618,
hsa-miR-1261	0.000173803	0.00284334	3.17534e-18	18/302	CCR1,CNTN4,DDAH1,GSG1L,HHIP,IL6ST,MAML2,MBNL2,MITF,NEGR1,NFIB,NR1D2,NRP2,PDE11A,RAB34,SATB1,SCAMP1,THBS1,
hsa-miR-643	0.00022975	0.00348454	2.62435e-18	16/302	ANTXR2,CLCN3,FMNL2,HIVEP2,HLTF,LY6K,LYPD6,LZTFL1,MBNL2,MITF,MYOT,NEGR1,PDE11A,RAPGEF2,TERF1,ZNF28,
hsa-miR-1246	0.00104046	0.00970307	2.6206e-18	14/302	CHST9,ESM1,GSG1L,IL6ST,KIF6,MBNL2,MYOT,NFIB,PAQR3,SORBS2,TET1,TMEM33,WBP1L,ZIC3,
hsa-miR-548t-5p	2.30074e-05	0.000683647	1.30657e-18	15/302	ELK3,FAM199X,FAR1,FEZ2,FLRT3,GPR137C,IL6ST,MAML2,MBNL2,PDE4B,RAB5C,RPS6KA5,SMOC1,TSHZ3,TWF1,
hsa-miR-633	9.66418e-05	0.00187614	3.10757e-19	11/302	CBFB,CDC20B,DPY19L1,FAM8A1,GPR137C,KIAA2022,RFK,RMI1,RORB,RPS6KA3,TNFRSF11B,
hsa-miR-624-3p	0.000428992	0.00528373	5.13657e-20	15/302	CADPS2,CBFB,ELAVL2,KDELC2,LYSMD3,MSL3,NEGR1,NFIB,RORB,SATB1,SDCBP,SLITRK6,TNS3,TSPAN14,ZNF28,
hsa-miR-337-3p	0.000794827	0.00798116	1.60845e-20	12/302	CEP41,CHST9,FAM8A1,KRAS,LDLRAD3,RORB,RPS6KA3,SLC1A1,SLITRK6,SPRED1,ZNF28,ZNF618,
hsa-miR-636	0.000630802	0.00690562	2.2676e-21	13/302	EDNRA,FBLIM1,KLHL5,LYSMD3,MAML2,MBNL2,NTRK2,RPS6KA3,SAMD12,TET1,TMEM123,TRHDE,TSHZ3,
hsa-miR-4782-3p	0.000167635	0.00283346	1.2458e-21	13/302	DDAH1,FAM199X,FAM210B,FLRT3,FMNL2,NFIB,PODXL,RORB,SATB1,SLC39A10,SOX6,TRHDE,ZCCHC24,
hsa-miR-20a-3p	0.00058648	0.00661949	1.15605e-21	8/302	MYO10,NFIB,PICALM,PLXNA4,RPS6KA5,SATB1,TMEM178B,UNC5C,
hsa-miR-3678-3p	0.00105294	0.00970307	4.91517e-22	10/302	CHST9,CNTN4,ETV1,KIAA2022,MAML2,NFIB,PICALM,SLC1A1,ZFAND6,ZIC3,
hsa-miR-27a-5p	3.96424e-06	0.000155998	6.51302e-24	9/302	ABAT,KIAA2022,LZTFL1,MSL3,PRDM1,RPS6KA3,TET1,TMEM33,TSHZ3,
hsa-miR-4536-5p	9.76543e-06	0.000338535	3.00092e-24	6/302	ACVRL1,ADD3,LINGO2,LYPD6,PLXNA4,RAPGEF2,
hsa-miR-873-3p	0.000347117	0.00457715	1.38063e-25	6/302	ACVRL1,FAM210B,LZTFL1,TMEM33,TXNRD1,WBP1L,
hsa-miR-106a-3p	0.00014465	0.00253747	1.50134e-26	7/302	ADD3,CBFB,ELAVL2,KRAS,PRDM1,SLC39A10,ZFAND6,
hsa-miR-4683	0.0006472	0.00698017	6.65912e-28	5/302	CBFB,NFIB,NR1D2,NRP2,PHC2,
hsa-miR-4782-5p	7.75504e-05	0.00159033	7.49105e-29	3/302	CHST9,ETV1,UNC5C,
hsa-miR-3668	0.000592042	0.00663087	1.81342e-29	5/302	CLCN3,NFIB,NR1D2,RAPGEF2,ZCCHC24,
hsa-miR-5680	0.0006472	0.00698017	1.6456e-29	5/302	ACTR10,CLCN3,KRAS,SLC11A2,SPRED1,
hsa-miR-4633-5p	0.000420756	0.00528373	6.32141e-30	4/302	FLRT3,IGFBP5,MITF,NEGR1,
hsa-miR-4732-5p	0.000176954	0.00286272	7.0773e-32	3/302	MAML2,PRDM1,RAPGEF2,
hsa-miR-3168	0.000345733	0.00457715	1.48788e-32	3/302	RPS6KA3,SLC11A2,UNC5C,
hsa-miR-888-3p	0.000224417	0.0034575	2.22364e-33	3/302	NTRK2,RAPGEF2,WBP1L,
hsa-miR-4696	0.000717929	0.00752017	1.16535e-33	3/302	ADGRL3,CLCN3,LYSMD3,
hsa-miR-5584-3p	0.000982891	0.00938944	1.15898e-33	3/302	NR1D2,NTRK2,SATB1,
hsa-miR-4668-3p	0.000271576	0.00390336	2.35543e-35	2/302	ADGRL3,TET1,
hsa-miR-4703-3p	0.000271576	0.00390336	4.29704e-36	2/302	MITF,TRHDE,
hsa-miR-376a-2-5p	0.000890023	0.00869714	3.0816e-41	1/302	NEGR1,
hsa-miR-3171	0.000300124	0.00420173	4.18945e-42	1/302	SEMA3A,
hsa-miR-4707-3p	0.000890023	0.00869714	1.98494e-42	1/302	ANTXR2,
hsa-let-7e-3p	0.000890023	0.00869714	1.74762e-42	1/302	EDEM3,
hsa-miR-570-3p	0.00112947	0.0101513	-	35/302	ANGPT1,ARL6IP6,CLCN3,CNIH1,CNTN4,DPY19L1,FAM199X,FAM8A1,FAR1,FBLIM1,GALT,HHIP,IGFBP5,KIAA2022,KPNA1,KRAS,LYPD6,MBNL2,MSL3,NTRK2,PDE4B,PRDM1,RFK,SEMA3A,SLC35F6,SLC39A10,SLC7A2,SOX6,TET1,TMEM33,TMTC2,TRAM1,TWF1,WBP1L,ZIC3,
hsa-miR-876-5p	0.00112748	0.0101513	-	74/302	ANGPT1,ANTXR2,C2orf72,CD96,CEP41,CHST9,COL8A1,COLEC12,DCC,EDEM3,ELAVL2,ELK3,ENPP1,ESM1,ETV1,FAM199X,FAM210B,FAM8A1,FEZF2,GAS1,GPD1L,GPRC5B,HHIP,IGFBP5,IL1RAP,KCNN3,KIAA2022,KLHL5,KPNA1,LDLRAD3,LYSMD3,LZTFL1,MBNL2,MITF,MMP8,NEGR1,NEMP1,NFIB,NRP2,NTRK2,PAQR3,PCDHB16,PICALM,PLCH1,PRDM1,RAPGEF2,RBM47,REEP1,RMI1,RNF166,RPS6KA3,RPS6KA5,SAMD12,SEMA3A,SH3TC2,SLC16A7,SLC1A1,SLC26A2,SLC2A4,SLC38A4,SLC5A3,S…
hsa-miR-4688	0.00113777	0.0101632	-	10/302	ANXA2,ARHGEF4,DPY19L1,GSG1L,KIAA2022,KLHDC7B,NEGR1,PLXNA4,PRDM1,ZNF618,
hsa-miR-4677-5p	0.00117401	0.0104229	-	7/302	DCC,ETV1,PLXNA4,PODXL,SEMA3A,SPRED1,TNS3,
hsa-miR-130b-3p	0.00120047	0.0105933	-	70/302	ANTXR2,ARHGAP24,ARHGEF4,BOC,C3orf18,CARHSP1,CBFB,CEP41,CLCN3,CMPK2,CNIH1,E2F2,ELAVL2,ELK3,ETV1,F3,FBLN7,FEZ2,GALC,GPR137C,GPRC5B,HIVEP2,IGFBP5,IL1RAP,IL6ST,KCNK10,KCNN3,KIAA2022,KIF6,KLHL5,KPNA1,LDLRAD3,LYSMD3,MSMO1,MYB,MYO10,NEGR1,NFIB,NRP2,NTRK2,PAQR3,PDE4B,PICALM,RAB34,RAPGEF2,RBM47,REEP1,RORB,RPS6KA3,RPS6KA5,S1PR1,SATB1,SEMA3A,SH3TC2,SLC11A2,SLC1A1,SLC35G1,SLC39A10,SLC7A2,SMOC1,SOX6,SPRED1,TE…
hsa-miR-520d-3p	0.00121238	0.0106339	-	81/302	ABAT,ACTR10,ADRB1,ANTXR2,ARHGAP24,C3orf18,CBFB,CCL28,CCR1,CD96,CSGALNACT1,E2F2,ELAVL2,ELK3,ENTPD4,ETV1,FAM199X,FAM210B,FAM3C,FAM8A1,FBLIM1,FEZ2,GALC,GPD1L,GPR137C,HEPH,HIVEP2,HSD17B3,IKBIP,IL1RAP,IL6ST,KDELC2,KPNA1,LDLRAD3,LYPD6,LYSMD3,MAML2,MBNL2,MYB,MYO10,NEGR1,NFIB,NR1D2,NTRK2,PAQR3,PLAC8,PLXNA4,PRR16,RAB34,RAB5C,RAPGEF2,REEP1,RFK,RORB,RPS6KA3,RPS6KA5,S1PR1,SAMD12,SCAMP1,SH3TC2,SLC16A7,SLC2A4,…
hsa-miR-377-3p	0.00122453	0.0106762	-	74/302	ADGRG2,ADRB1,ANTXR2,ASPH,CARHSP1,COL13A1,CSGALNACT1,DDAH1,DNAJC28,DPY19L1,DSG2,EDEM3,EDNRA,ENTPD4,FAR1,FLRT3,GALC,GCNT1,GFI1,GPR137C,IL7R,KIAA2022,KIF6,KPNA1,KRAS,LYSMD3,MITF,MSL3,MSMO1,NEGR1,NFIB,NGFR,NR1D2,NRP2,NTRK2,OTUB2,PAQR3,PDE11A,PHC2,PICALM,PLXNA4,PSKH1,RBM47,REEP1,RFK,RPS6KA3,RPS6KA5,S1PR1,SARAF,SCAMP1,SDCBP,SH3TC2,SLC11A2,SLC39A10,SLC5A3,SLC7A2,SORBS2,SOX6,SPRED1,TAPT1,THBS1,TMTC2,TNFR…
hsa-miR-515-5p	0.00124523	0.0107281	-	29/302	ABHD6,ACVRL1,ASPH,CADPS2,CCNJL,CD96,CLCN3,ELAVL2,ETV1,FBLIM1,GSG1L,HIVEP2,KIAA2022,NFIB,NR1D2,NRP2,PARD3B,PCDHB16,PIWIL1,RPS6KA3,SAMD12,SMOC1,ST3GAL3,TNFRSF11B,UNC5C,ZCCHC24,ZNF114,ZNF28,ZNF618,
hsa-miR-802	0.00124145	0.0107281	-	22/302	ADGRL3,CBFB,FAM105A,FMNL2,HHIP,KIAA2022,KLHL5,MBNL2,MYO10,NFIB,PCDHB16,PODXL,PRDM1,RNF166,SCAMP1,SLC7A2,SNRPN,SOX6,TMEM123,TSHZ3,UNC5C,ZIC3,
hsa-miR-936	0.00125967	0.0107887	-	25/302	ADGRG2,ANXA8,ARHGAP24,CLCN3,DDAH1,ETV1,FAM199X,FLRT3,GCNT1,KIAA2022,MYO10,NR1D2,NRP2,RAB5C,RORB,RPS6KA3,SEMA3A,SLC39A10,SLITRK6,SMOC1,SORBS2,SPRED1,TMEM33,TNFRSF11B,TSPAN14,
hsa-miR-1193	0.0012781	0.0108335	-	19/302	AGTRAP,ANTXR2,CARHSP1,CHST9,GSG1L,KPNA1,LMF1,NELL1,NR1D2,NRP2,PAQR3,PLXNA4,PRDM1,PSKH1,RPS6KA3,SH3TC2,SLC26A2,TET1,TSPAN14,
hsa-miR-4429	0.00127978	0.0108335	-	32/302	CEP41,CHST9,COL8A1,DCK,ETV1,FAM199X,FAR1,FLRT3,HIVEP2,HLTF,IL1RAP,KIAA2022,MITF,MYO10,NEGR1,PAQR3,PARD3B,RCN2,RPS6KA3,S1PR1,SEMA3A,SLC11A2,SLC5A3,SLITRK6,SMAD9,SORBS2,TMEM123,TMEM33,TSHZ3,TWF1,ZCCHC24,ZIC3,
hsa-miR-4734	0.00130037	0.0109442	-	2/302	KCNK10,SSTR2,
hsa-miR-124-3p	0.00137109	0.011473	-	64/302	ADGRG2,ADGRL3,ANTXR2,ANXA8,ARHGEF4,ASPH,BTC,CARHSP1,CBFB,CD96,CEP41,DSG2,EDEM3,ELK3,ETV1,FAM199X,FAR1,FBLIM1,FBXL8,FLRT3,FMNL2,GAS1,HIVEP2,IL1RAP,KCNK10,KCNN3,KIAA2022,LYSMD3,MITF,MYO10,NEGR1,NEMP1,NFIB,NR1D2,NRP2,PDE4B,PSKH1,RAB34,RAPGEF2,RBM47,REEP1,RPS6KA3,SAMD12,SATB1,SDCBP,SH3TC2,SLC11A2,SLC26A2,SLC35G1,SLC44A2,SLC5A3,SLC7A2,SLITRK6,SPRED1,TCN1,TET1,TNFRSF11B,TNFSF15,TSHZ3,TWF1,TXNRD1,VAMP3,…
hsa-miR-520e	0.00137956	0.0114779	-	78/302	ABAT,ACTR10,ADRB1,ANTXR2,ARHGAP24,C3orf18,CBFB,CCL28,CSGALNACT1,E2F2,ELAVL2,ELK3,ENTPD4,ETV1,FAM199X,FAM210B,FAM3C,FAM8A1,FBLIM1,FEZ2,GALC,GPD1L,GPR137C,HEPH,HIVEP2,HSD17B3,IKBIP,IL17RB,IL6ST,KDELC2,KPNA1,LDLRAD3,LYPD6,LYSMD3,MBNL2,MYB,MYO10,NEGR1,NFIB,NR1D2,NTRK2,PAQR3,PLAC8,PRR16,RAB34,RAB5C,RAPGEF2,REEP1,RFK,RORB,RPS6KA3,RPS6KA5,S1PR1,SAMD12,SCAMP1,SH3TC2,SLC11A2,SLC16A7,SLC2A4,SLC5A3,SLC7A2,S…
hsa-miR-203a-3p	0.00144644	0.0118984	-	43/302	ADGRG2,ANTXR2,ASPH,CCR1,CSGALNACT1,DET1,DPY19L1,EDNRA,ELMOD1,ETV1,FMNL2,GPRC5B,HHIP,HLTF,HSD17B12,IGFBP5,KPNA1,LYSMD3,MBNL2,NEGR1,NFIB,NRP2,NTRK2,PLCH1,PODXL,PRSS33,RBM47,RCN2,RERG,RPS6KA3,S1PR1,SAMD12,SEMA3A,SLC11A2,SLITRK6,SOSTDC1,TET1,TMTC2,TRIM23,TSHZ3,TWF1,UNC5C,ZFAND6,
hsa-miR-5004-3p	0.00144492	0.0118984	-	5/302	COL8A1,MOCS2,PLCH1,SPRED1,ZCCHC24,
hsa-miR-487a-3p	0.00151071	0.0123573	-	40/302	ADD3,ANTXR2,CCR1,CLCN3,COL13A1,CSGALNACT1,ELAVL2,ELMOD1,ETV1,FAR1,GALC,GCNT1,GPD1L,GPR137C,GRIN2B,HSD17B12,KLHL5,MBNL2,NEGR1,OTUB2,PAQR3,PLAC8,PLD5,PODXL,PRDM1,RMI1,RPS6KA3,SEMA3A,SLC5A3,ST6GAL1,TERF1,TMEM123,TMEM178B,TMEM33,TRHDE,TRIM23,TSHZ3,TXNRD1,WBP1L,ZMAT4,
hsa-miR-194-5p	0.00154599	0.0123934	-	62/302	ANKLE1,ANTXR2,ARHGAP24,ARL6IP6,ASPH,CBFB,CD96,CNTN4,DCK,EDNRA,ELMOD1,FAM199X,FAM69A,FLRT3,GYG1,HHIP,IGFBP5,IKBIP,IL1RAP,KIAA2022,KLHL5,KPNA1,KRAS,LDLRAD3,LINGO2,LYSMD3,MARVELD1,MBNL2,MITF,MYB,MYO10,NEGR1,NEMP1,NFIB,NR1D2,NTRK2,PCDHB16,PDE11A,PICALM,PLCH1,RCN2,RORB,SATB1,SCAMP1,SDCBP,SEMA3A,SH3TC2,SLC26A2,SLC5A3,SLC7A2,SOX6,SPRED1,TAPT1,TERF1,THBS1,TMEM33,TNS3,TRHDE,TRIM23,TXNRD1,UNC5C,ZSWIM3,
hsa-miR-218-5p	0.00154552	0.0123934	-	55/302	ADGRL3,ADRB1,ANTXR2,ARL6IP6,BMX,CD180,CHST8,CLCN3,CRYM,DCC,E2F2,EDNRA,FAM3C,FLRT3,GFI1,GPD1L,GPR137C,HEPH,HIVEP2,HLTF,KCNN3,KIAA2022,KIF6,KLHL5,KPNA1,LYSMD3,MBNL2,MITF,MOCS2,MST1R,NEDD9,NEGR1,NR1D2,NTRK2,OTUB2,PLCH1,PLD5,PLXNA4,RAPGEF2,RBM47,RPS6KA3,SAMD12,SH3TC2,SLC16A7,SLC26A2,SLC5A3,SLITRK6,SPRED1,TET1,TMEM123,TMEM33,TRHDE,TRIM23,TSHZ3,ZMAT4,
hsa-miR-29b-2-5p	0.00155769	0.0123934	-	13/302	CSGALNACT1,CSNK1G2,FAM105A,FEZF2,FLRT3,HIVEP2,KCNN3,KIAA2022,NEMP1,RAPGEF2,TMTC2,WBP1L,ZNF618,
hsa-miR-3529-3p	0.00155703	0.0123934	-	9/302	ADGRL3,CNTN4,ELAVL2,KIAA2022,MBNL2,NFIB,SATB1,SOX6,THBS1,
hsa-miR-4322	0.00155703	0.0123934	-	9/302	ACVRL1,CMPK2,GRIN2B,IGFBP5,KIAA2022,KPNA1,NFIB,PRDM1,TET1,
hsa-miR-222-3p	0.00159224	0.0125314	-	50/302	ADD3,ANTXR2,ASPH,CBFB,CCL28,CCR1,CD180,CEP41,DCLRE1A,E2F2,ELAVL2,FLRT3,GALC,GCNT1,HLTF,IL17RB,KIAA2022,KIF6,KPNA1,MITF,MSL3,MYB,MYO10,NEGR1,NFIB,OTUB2,PDE11A,PDE4B,PHC2,PLD5,PODXL,PRDM1,RAPGEF2,RORB,RPS6KA5,SATB1,SDCBP,SLC26A2,SLC39A10,SLC7A2,SLITRK6,SNURF,SOSTDC1,SOX6,ST6GAL1,THBS1,TNFRSF11B,TRAM1,UNC5C,ZNF618,
hsa-miR-541-5p	0.00159003	0.0125314	-	6/302	KPNA1,NFIB,PICALM,RPS6KA3,ST6GAL1,ZNF618,
hsa-miR-9-5p	0.00161217	0.01262	-	86/302	ABAT,ANXA2,ARHGAP24,ARL6IP6,ASPH,CCR1,CEP41,CHST9,CNTN4,COLEC12,CSGALNACT1,CSNK1G2,DCC,DET1,DPY19L1,DSG2,EDEM3,ELAVL2,ENPP1,ESM1,FAM105A,FAM199X,FAM8A1,FBLIM1,FLRT3,FMNL2,GPR137C,GPRC5B,HHIP,HIVEP2,HLTF,IKBIP,IL1RAP,IL6ST,KCNK10,KCNN3,KDELC2,KIAA2022,KIF6,KLHL5,LDLRAD3,LYPD6,MAB21L3,MAML2,MBNL2,MSL3,MYO10,NEGR1,NFIB,NRP2,PAQR3,PCDHB16,PDE11A,PIWIL1,PLXNA4,PRDM1,RAB34,RAPGEF2,RCAN2,RHOJ,S1PR1,SAMD…
hsa-miR-3197	0.00163387	0.0126538	-	2/302	IGFBP5,PODXL,
hsa-miR-4676-3p	0.00163358	0.0126538	-	29/302	ADD3,ADRB1,CBFB,CDH7,CNIH1,COLEC12,DNAJC28,ELAVL2,ENPP1,FAM8A1,HHIP,HLTF,KCNN3,KIF6,LDLRAD3,LYPD6,MAML2,NFIB,PCDHB16,PDE11A,RCN2,RFK,RPS6KA3,SLC35F6,SORBS2,TAPT1,TERF1,TET1,ZMAT4,
hsa-miR-3158-3p	0.00170232	0.0129768	-	4/302	LZTFL1,MSL3,PHC2,UFL1,
hsa-miR-4439	0.00170232	0.0129768	-	4/302	CEP41,GSG1L,NEDD9,ZNF28,
hsa-miR-508-3p	0.00169829	0.0129768	-	13/302	FLRT3,HHIP,KRAS,MAML2,MITF,NFIB,NTRK2,PLXNA4,RORB,SATB1,SLC5A3,TET1,TRHDE,
hsa-let-7a-2-3p	0.00173423	0.0130714	-	12/302	FEZF2,FLRT3,MBNL2,NFIB,PICALM,RAB5C,REEP1,SLITRK6,TMEM178B,TRHDE,TSHZ3,ZIC3,
hsa-miR-4275	0.00175962	0.0130714	-	1/302	RPS6KA3,
hsa-miR-4787-3p	0.00175962	0.0130714	-	1/302	EDNRA,
hsa-miR-4804-3p	0.00175962	0.0130714	-	1/302	RPS6KA3,
hsa-miR-5585-5p	0.00175962	0.0130714	-	1/302	TMEM33,
hsa-miR-1297	0.00193098	0.0142112	-	78/302	ADD3,ANTXR2,ARHGAP24,ARL6IP6,BOC,CBFB,CCL28,CCNJL,CD180,CDC20B,CEP41,CMPK2,DPY19L1,E2F2,EDEM3,ELAVL2,FAM199X,FAM69A,FAM8A1,FAR1,GSG1L,HHIP,HSD17B12,IKBIP,IL1RAP,IL6ST,KCNK10,KCNN3,KIAA2022,KPNA1,KRAS,MBNL2,MITF,MSMO1,MYO10,NEMP1,NR1D2,NRP2,OTUB2,PAQR3,PDE11A,PDE4B,PIWIL1,PLD5,PLXNA4,RAPGEF2,RBM47,RCN2,REEP1,RFK,RHOJ,SAMD12,SATB1,SCAMP1,SEMA3A,SH3TC2,SLC11A2,SLC16A7,SLC1A1,SLC26A2,SLC35G1,SLC5A3,S…
hsa-miR-6499-3p	0.00193257	0.0142112	-	3/302	ELMOD1,PDE4B,TSHZ3,
hsa-miR-1273f	0.00195605	0.0143116	-	13/302	ABAT,ASPH,DDAH1,IL7R,KCNK10,KRAS,NGFR,NTRK2,PLCH1,SORBS2,SOX6,THBS1,ZIC3,
hsa-miR-892c-3p	0.00197068	0.0143465	-	10/302	ADRB1,COLEC12,ELAVL2,KCNN3,LDLRAD3,MAML2,NFIB,RPS6KA3,TAPT1,ZMAT4,
hsa-miR-542-3p	0.00200412	0.0145174	-	66/302	ABAT,ACTR10,ADD3,ANTXR2,BMX,CARHSP1,CCNJL,CD96,CNTN4,COL8A1,DNAJC28,EDEM3,ELAVL2,ENPP1,FAM210B,FEZF2,FLRT3,GCNT1,GPR137C,GRIN2B,GSG1L,HHIP,HIVEP2,IGFBP5,IKBIP,IL1RAP,KLHDC7B,KLHL5,LDLRAD3,LMF1,MAB21L3,MITF,NEMP1,NFIB,NR1D2,NRP2,NTRK2,OTUB2,PLAT,RBM47,RNF166,RORB,SAMD12,SEMA3A,SH3TC2,SLC1A1,SLC2A4,SLC35G1,SLC39A10,SLC7A2,SMAD9,SPRED1,SREBF2,TAPT1,THBS1,TMEM123,TMEM33,TRAM1,TSPAN14,TWF1,UFL1,VAMP3,…
hsa-miR-4436a	0.00204033	0.0147065	-	10/302	CLCN3,ELAVL2,NTRK2,PHC2,RAPGEF2,RORB,SLC5A3,SREBF2,ZCCHC24,ZIC3,
hsa-miR-510-5p	0.00205362	0.0147294	-	26/302	ANGPT1,CARHSP1,E2F2,ELK3,ETV1,FAM8A1,FLRT3,HLTF,IKBIP,IL7R,KIAA2022,KRAS,NEDD9,NTRK2,PCDHB16,RORB,RPS6KA3,SLC26A2,SLC7A2,SPRED1,TERF1,THBS1,TMEM33,TSHZ3,ZCCHC24,ZNF28,
hsa-miR-3119	0.00209274	0.0149364	-	11/302	EDEM3,ENTPD4,ETV1,IL6ST,MOCS2,NFIB,PICALM,SDCBP,SEMA3A,ZNF28,ZNF618,
hsa-miR-298	0.00211693	0.0150354	-	38/302	ADGRL3,ANTXR2,CARHSP1,CBFB,CDC20B,CLCN3,E2F2,ETV1,FBLIM1,FMNL2,HIVEP2,IKBKE,KIAA2022,KPNA1,MYB,NEDD9,NEGR1,NTRK2,PDE11A,PDE4B,PLD5,PLXNA4,PODXL,PRDM1,PSKH1,RAB5C,RBM47,S1PR1,SAMD12,SATB1,SLC11A2,SLC35F6,SNRPN,SORBS2,TET1,TM4SF18,TSPAN14,UBAC2,
hsa-miR-302f	0.00214006	0.0151259	-	21/302	ADD3,ADGRL3,ASPH,CEP41,ETV1,FAM199X,FAM3C,FAM8A1,FMNL2,LYSMD3,NFIB,NR1D2,PAQR3,PICALM,REEP1,RORB,S1PR1,SATB1,SEMA3A,SNRPN,ZNF618,
hsa-miR-136-5p	0.00220832	0.0153028	-	67/302	ADGRL3,ARHGEF4,CD96,CDH7,CLCN3,COLEC12,CSGALNACT1,DPY19L1,DSG2,EDEM3,ELMOD1,ENPP1,ETV1,FAM199X,FBLIM1,GCNT1,HHIP,HIVEP2,HSD17B12,IGFBP5,IL1RAP,IL6ST,KCNK10,KDELC2,KIAA2022,KIF6,LINGO2,LY6K,LYPD6,LYSMD3,MBNL2,MYO10,NEGR1,NFIB,NTRK2,OTUB2,PAQR3,PARD3B,PCDHB16,PDE11A,PLD5,PLXNA4,PODXL,PSKH1,RCAN2,RCN2,REEP1,RERG,RORB,RPS6KA5,SATB1,SH3TC2,SLC16A7,SLC35F6,SLC5A3,SMOC1,TAPT1,THBS1,TMEM123,TMEM178B,TMEM…
hsa-miR-26b-5p	0.00221764	0.0153028	-	77/302	ADD3,ADGRL3,ANTXR2,ARHGAP24,ARL6IP6,BOC,CBFB,CCL28,CCNJL,CD180,CDC20B,CEP41,CMPK2,CNIH1,DPY19L1,E2F2,EDEM3,ELAVL2,FAM199X,FAM69A,FAM8A1,FAR1,GSG1L,HHIP,HSD17B12,IKBIP,IL1RAP,IL6ST,KCNK10,KCNN3,KIAA2022,KPNA1,KRAS,MBNL2,MITF,MSMO1,MYO10,NEMP1,NFIB,NRP2,OTUB2,PAQR3,PDE11A,PDE4B,PIWIL1,PLD5,RBM47,RCN2,RFK,RHOJ,SAMD12,SATB1,SCAMP1,SEMA3A,SH3TC2,SLC11A2,SLC16A7,SLC1A1,SLC26A2,SLC35G1,SLC5A3,SLC7A2,SOS…
hsa-miR-4691-5p	0.00219402	0.0153028	-	5/302	GFI1,GPD1L,NGFR,PARD3B,RCN2,
hsa-miR-561-3p	0.00220604	0.0153028	-	9/302	DPY19L1,ETV1,LYSMD3,MBNL2,PLCH1,RPS6KA5,SEMA3A,SLC7A2,TRHDE,
hsa-miR-579-3p	0.00217826	0.0153028	-	27/302	ADD3,ANGPT1,ANTXR2,CNTN4,DCC,DPY19L1,ETV1,FAM8A1,FAR1,HSD17B12,KIAA2022,LYSMD3,MOCS2,MYB,NEGR1,NFIB,NTRK2,PDE11A,PHC2,SAMD12,SLC38A4,SLC5A3,TAPT1,TM4SF18,TNFRSF11B,ZCCHC24,ZIC3,
hsa-miR-26a-5p	0.00228366	0.0153243	-	78/302	ABAT,ADD3,ANTXR2,ARHGAP24,ARL6IP6,BOC,CBFB,CCL28,CCNJL,CD180,CDC20B,CEP41,CMPK2,CNIH1,DPY19L1,E2F2,EDEM3,ELAVL2,FAM199X,FAM69A,FAM8A1,FAR1,GSG1L,HHIP,HSD17B12,IKBIP,IL1RAP,IL6ST,KCNK10,KCNN3,KIAA2022,KPNA1,KRAS,MBNL2,MITF,MSMO1,MYO10,NEMP1,NFIB,NRP2,PAQR3,PDE11A,PDE4B,PIWIL1,PLD5,RBM47,RCN2,RFK,RHOJ,RPS6KA3,SAMD12,SATB1,SCAMP1,SEMA3A,SH3TC2,SLC11A2,SLC16A7,SLC1A1,SLC26A2,SLC35G1,SLC5A3,SOSTDC1,SO…
hsa-miR-452-5p	0.00227353	0.0153243	-	57/302	ADD3,ADRB1,ANGPT1,CBFB,CNIH1,COLEC12,DPY19L1,EDEM3,EDNRA,ELAVL2,ENPP1,ETV1,FAM3C,FAM8A1,GAS1,GCNT1,HHIP,HLTF,IGFBP5,IL6ST,KCNN3,KIF6,KLHL5,KPNA1,KRAS,LDLRAD3,LYPD6,LZTFL1,MAML2,MITF,MOCS2,NEGR1,NFIB,PAQR3,PCDHB16,PDE11A,RFK,RORB,RPS6KA3,SDCBP,SLC26A2,SLC35F6,SLC39A10,SLC7A2,SORBS2,SOX6,TAPT1,TERF1,TET1,TMEM33,TNFSF15,TRHDE,TRIM23,UFL1,ZCCHC24,ZIC3,ZMAT4,
hsa-miR-5000-3p	0.0022576	0.0153243	-	7/302	ELAVL2,NTRK2,PHC2,RAPGEF2,RORB,SLC5A3,ZIC3,
hsa-miR-500b-5p	0.00223785	0.0153243	-	14/302	CEP41,CNTN4,KIAA2022,NEGR1,RBM47,RMI1,SATB1,SEMA3A,SLC16A7,SLC35G1,SLITRK6,SORBS2,SPRED1,ST6GAL1,
hsa-miR-505-3p	0.00228392	0.0153243	-	27/302	ABAT,ADGRG2,ADGRL3,ARHGEF4,C2orf72,CD96,CNIH1,EDEM3,ELK3,F3,FAM210B,FLRT3,GYG1,IL6ST,KIAA2022,LYSMD3,LZTFL1,NTRK2,PCDHB16,PDE4B,REEP1,SOX6,THBS1,TNS3,TSHZ3,WBP1L,ZCCHC24,
hsa-miR-616-3p	0.00227403	0.0153243	-	20/302	ABHD6,ADGRG2,CNIH1,COL8A1,ELAVL2,KCNK10,KPNA1,MITF,NRP2,PODXL,PRDM1,RAPGEF2,RORB,RPS6KA3,RPS6KA5,SH3TC2,SLC26A2,TET1,THBS1,TMEM123,
hsa-miR-518c-3p	0.0024499	0.0163626	-	2/302	DPY19L1,ETV1,
hsa-miR-4657	0.00249153	0.0165647	-	6/302	CNIH1,HIVEP2,NEGR1,NFIB,NTRK2,SPRED1,
hsa-miR-101-3p	0.00260063	0.0172114	-	52/302	ADRB1,ANTXR2,ANXA2,ARL2BP,CLCN3,DDAH1,DPY19L1,EDEM3,ELAVL2,ELMOD1,ETV1,FAM3C,FAR1,FLRT3,FMNL2,GALC,GCNT1,GPD1L,HHIP,IGFBP5,KDELC2,KIAA2022,KPNA1,LYSMD3,MAB21L3,MBNL2,MITF,MSL3,MYB,NEGR1,NFIB,NR1D2,NRP2,NTRK2,PLAT,PLCH1,RBM47,RCN2,RORB,SCAMP1,SEMA3A,SLC1A1,SLC26A2,SLC39A10,SMAD9,SORBS2,SOX6,SPRED1,TRIM23,TSHZ3,TWF1,ZNF618,
hsa-miR-376a-3p	0.00266582	0.0175631	-	50/302	ANTXR2,ANXA2,CADPS2,CBFB,CLCN3,CSGALNACT1,EDEM3,ELAVL2,ETV1,FAM3C,FAM8A1,FBLN7,GPD1L,GPR137C,HIVEP2,IL1RAP,LINGO2,LYSMD3,MAB21L3,MAML2,NEDD9,NEGR1,NFIB,NR1D2,OTUB2,PAQR3,PCDHB16,PDE4B,PICALM,PLD5,RFK,RORB,RPS6KA3,SAMD12,SATB1,SH3TC2,SLC1A1,SLC35G1,SLC39A10,SLC7A2,SLITRK6,SORBS2,TERF1,TET1,TMEM178B,TNFRSF11B,TNFSF15,TRAM1,ZIC3,ZNF28,
hsa-miR-373-3p	0.00274896	0.0179551	-	82/302	ABAT,ACTR10,ADRB1,ANTXR2,ARHGAP24,C3orf18,CBFB,CCL28,CCR1,CD96,CNIH1,E2F2,ELAVL2,ELK3,ELMOD1,ENTPD4,ETV1,FAM199X,FAM210B,FAM3C,FAM8A1,FBLIM1,FEZ2,FMNL2,GALC,GPD1L,GPR137C,GRIN2B,HIVEP2,HSD17B3,IKBIP,IL6ST,IL7R,KDELC2,KPNA1,KRAS,LDLRAD3,LYPD6,LYSMD3,MBNL2,MYB,MYO10,NEGR1,NFIB,NR1D2,NTRK2,PAQR3,PICALM,PLAC8,PRR16,RAB34,RAB5C,RAPGEF2,REEP1,RFK,RORB,RPS6KA3,RPS6KA5,S1PR1,SAMD12,SCAMP1,SH3TC2,SLC16A7,…
hsa-miR-501-3p	0.00275	0.0179551	-	38/302	ADD3,ANTXR2,ASPH,CCR1,DCC,EDNRA,ELAVL2,F3,FAR1,GPD1L,IGFBP5,KCNK10,KRAS,LYSMD3,NEGR1,NFIB,NR1D2,NTRK2,PAQR3,PICALM,PODXL,RAPGEF2,SAMD12,SATB1,SEMA3A,SH3TC2,SLC5A3,SMOC1,SPRED1,TET1,TMEM178B,TNS3,TRIM23,TSHZ3,UFL1,UNC5C,WBP1L,ZNF618,
hsa-miR-449b-3p	0.00281368	0.0182889	-	8/302	GPR137C,KPNA1,PDE4B,REEP1,RORB,SOX6,TMEM178B,ZFAND6,
hsa-miR-145-5p	0.00285583	0.0183525	-	56/302	ADD3,ANTXR2,ARHGAP24,C3orf18,CBFB,CCL28,CD96,CLCN3,CNTN4,FAM3C,FAR1,FLRT3,FMNL2,GPR137C,GPRC5B,GRIN2B,HIVEP2,HLTF,IGFBP5,KIAA2022,KIF6,KRAS,LYSMD3,MOCS2,NEDD9,NEGR1,NFIB,NR1D2,NRP2,NTRK2,PAQR3,PDE11A,PDE4B,PHC2,PODXL,PRDM1,RAB5C,RAPGEF2,RBM47,REEP1,RPS6KA3,SAMD12,SEMA3A,SH3TC2,SLC1A1,SLC26A2,SLC7A2,SLITRK6,TMEM123,TMEM33,TNFRSF11B,TNFSF15,TRAM1,ZMAT4,ZNF114,ZNF28,
hsa-miR-4737	0.00289909	0.0183525	-	1/302	PLD5,
hsa-miR-493-3p	0.00286622	0.0183525	-	50/302	ABAT,AGTRAP,ARL2BP,ASPH,C3orf18,CD180,FAM199X,FAM3C,FAM8A1,GPR137C,GRIN2B,GSG1L,IKBKE,KCNK10,KIF6,KPNA1,KRAS,MITF,NEDD9,NEGR1,NFIB,NGFR,OTUB2,PDE11A,PLXNA4,PLXNB3,PSKH1,RBM47,RFK,RNF166,RPS6KA3,SAMD12,SATB1,SDCBP,SH3TC2,SLC2A4,SLC5A3,SMOC1,SOSTDC1,SPRED1,TERF1,THBS1,TMEM178B,TNFSF15,TSPAN14,UNC5C,VAMP3,ZCCHC24,ZNF28,ZNF618,
hsa-miR-5091	0.00289909	0.0183525	-	1/302	CSGALNACT1,
hsa-miR-561-5p	0.00289909	0.0183525	-	1/302	CADPS2,
hsa-miR-591	0.00285338	0.0183525	-	10/302	CBFB,CLCN3,ETV1,KRAS,NEGR1,NRP2,OTUB2,SLC2A4,SLC5A3,TSPAN14,
hsa-miR-1256	0.00297652	0.0187611	-	16/302	ANXA8,ARHGAP24,E2F2,GFI1,GPD1L,KDELC2,KIAA2022,KRAS,NRP2,NTRK2,PDE11A,RAPGEF2,RORB,TET1,THBS1,ZNF618,
hsa-miR-506-3p	0.00299141	0.0187737	-	78/302	ADGRG2,ANGPT1,ANTXR2,ANXA8,ARHGEF4,ARL6IP6,ASPH,BTC,CARHSP1,CBFB,CD96,CDC20B,CEP41,DSG2,ELK3,ETV1,FAM105A,FAM199X,FAR1,FBLIM1,FBLN7,FBXL8,FLRT3,FMNL2,GAS1,HIVEP2,IL1RAP,KCNK10,KCNN3,KIAA2022,KLHL5,KRAS,LYSMD3,MARVELD1,MITF,MYB,MYO10,NEGR1,NEMP1,NFIB,NR1D2,NRP2,NTRK2,PAQR3,PCDHB16,PDE4B,PHC2,PSKH1,RAB34,RAPGEF2,RBM47,REEP1,RPS6KA5,SAMD12,SATB1,SDCBP,SH3TC2,SLC11A2,SLC26A2,SLC35F6,SLC35G1,SLC44A2,S…
hsa-miR-151a-3p	0.00304048	0.0189998	-	21/302	ABHD6,CEP41,E2F2,EDNRA,IGFBP5,IL7R,KDELC2,KPNA1,LYPD6,MBNL2,NEGR1,NTRK2,PLXNA4,RPS6KA5,S1PR1,SLC26A2,SLC38A4,SLC39A10,SLC5A3,THBS1,TSHZ3,
hsa-miR-3910	0.0031149	0.0192991	-	11/302	ANTXR2,ELMOD1,ETV1,FAR1,KCNN3,KIAA2022,LYSMD3,NFIB,NTRK2,SATB1,VAMP3,
hsa-miR-4793-3p	0.00310192	0.0192991	-	7/302	IL1RAP,NFIB,PRDM1,RAPGEF2,SLC38A4,ZFAND6,ZNF618,
hsa-miR-664a-3p	0.00315699	0.019477	-	24/302	ABHD6,ADD3,ASPH,CBFB,DCK,DDAH1,ELMOD1,FAR1,GPR137C,IL17RB,KIAA2022,LYPD6,NEGR1,NTRK2,PCDHB16,PICALM,RPS6KA3,RPS6KA5,SEMA3A,SLC16A7,SLC26A2,SORBS2,TWF1,ZNF618,
hsa-miR-379-3p	0.00319987	0.0195792	-	15/302	CD96,CNTN4,ELAVL2,ELMOD1,HHIP,IL1RAP,KCNK10,LINGO2,LYSMD3,MITF,PCDHB16,PLCH1,SATB1,SPRED1,TAPT1,
hsa-miR-935	0.00320044	0.0195792	-	20/302	ADRB1,DDAH1,DPY19L1,F3,FAM3C,KIF6,KRAS,LYSMD3,MAML2,NEGR1,NFIB,PLXNA4,RERG,SAMD12,SLC5A3,SORBS2,TMEM33,TRIM23,TSHZ3,ZFAND6,
hsa-miR-5694	0.00329009	0.0200434	-	4/302	FMNL2,HIVEP2,RAB5C,RPS6KA3,
hsa-miR-4778-3p	0.00340158	0.0206363	-	5/302	FEZ2,GRIN2B,PRDM1,RBM47,SPRED1,
hsa-miR-1252-5p	0.00342296	0.0206798	-	24/302	ACVRL1,ANTXR2,ARHGEF4,DDAH1,EDEM3,ETV1,FBLIM1,GFI1,HEPH,LYPD6,MITF,MYB,NFIB,NTRK2,PDE4B,PICALM,PLCH1,PODXL,REEP1,SDCBP,SLC11A2,TMEM33,TMTC2,WBP1L,
hsa-miR-302d-3p	0.00346077	0.0208218	-	73/302	ABAT,ACTR10,ADRB1,ANTXR2,ARHGAP24,C3orf18,CBFB,CD96,DCC,E2F2,ELAVL2,ELK3,ENTPD4,ETV1,FAM199X,FAM210B,FAM3C,FAM8A1,FBLIM1,FEZ2,GALC,GPD1L,GPR137C,GPRC5B,HIVEP2,HSD17B3,IKBIP,KPNA1,LDLRAD3,LYPD6,LYSMD3,MBNL2,MYB,MYO10,NEGR1,NFIB,NR1D2,NTRK2,PAQR3,PLAC8,PRR16,RAB34,RAB5C,RAPGEF2,REEP1,RFK,RORB,RPS6KA3,RPS6KA5,S1PR1,SAMD12,SH3TC2,SLC16A7,SLC2A4,SLC5A3,SLC7A2,SMOC1,SOX6,SPRED1,ST6GAL1,TAPT1,TET1,THBS1…
hsa-miR-3680-3p	0.00350439	0.0209975	-	15/302	CLCN3,CNIH1,DPY19L1,IL17RB,KCNN3,MAML2,NFIB,PCDHB16,RCAN2,SATB1,SORBS2,SOX6,TMEM33,TSHZ3,UBAC2,
hsa-miR-4325	0.00354467	0.0211518	-	4/302	KIAA2022,RPS6KA5,SPRED1,UNC5A,
hsa-miR-890	0.00360727	0.0214375	-	17/302	ADRB1,DCK,ELK3,F3,HHIP,HLTF,LINGO2,LYPD6,NEDD9,NEGR1,NFIB,PAQR3,PLCH1,PSKH1,SAMD12,TET1,TXNRD1,
hsa-miR-4318	0.00363225	0.0214982	-	9/302	ADGRG2,COL8A1,KIAA2022,KPNA1,NFIB,PDE4B,SOX6,SREBF2,WBP1L,
hsa-miR-4781-3p	0.00373933	0.0219487	-	3/302	ESM1,RPS6KA3,SPRED1,
hsa-miR-518a-5p	0.0037536	0.0219487	-	19/302	ACTR10,ADGRG2,ANTXR2,CHST9,CNIH1,FMNL2,KIAA2022,MBNL2,NRP2,RAPGEF2,SH3TC2,SMAD9,TMEM123,TNS3,TRIM23,TWF1,ZCCHC24,ZFAND6,ZNF618,
hsa-miR-527	0.0037536	0.0219487	-	19/302	ACTR10,ADGRG2,ANTXR2,CHST9,CNIH1,FMNL2,KIAA2022,MBNL2,NRP2,RAPGEF2,SH3TC2,SMAD9,TMEM123,TNS3,TRIM23,TWF1,ZCCHC24,ZFAND6,ZNF618,
hsa-miR-18a-3p	0.0038131	0.0220564	-	4/302	MBNL2,PHC2,SLC38A4,TMEM178B,
hsa-miR-372-3p	0.00381746	0.0220564	-	76/302	ABAT,ACTR10,ADRB1,ANTXR2,ARHGAP24,C3orf18,CBFB,CCL28,CCR1,CD96,CSGALNACT1,E2F2,ELAVL2,ELK3,ENTPD4,ETV1,FAM199X,FAM210B,FAM3C,FAM8A1,FBLIM1,FEZ2,GALC,GPD1L,GPR137C,HEPH,HIVEP2,HSD17B3,IKBIP,IL6ST,KPNA1,LDLRAD3,LYPD6,LYSMD3,MBNL2,MYB,MYO10,NFIB,NTRK2,PAQR3,PLAC8,PRR16,RAB34,RAB5C,RAPGEF2,REEP1,RFK,RORB,RPS6KA3,RPS6KA5,S1PR1,SAMD12,SCAMP1,SH3TC2,SLC11A2,SLC16A7,SLC2A4,SLC5A3,SLC7A2,SORBS2,SOX6,SPRED…
hsa-miR-4668-5p	0.00379176	0.0220564	-	10/302	CSGALNACT1,EDEM3,ELAVL2,FAM199X,FAM69A,LDLRAD3,MAML2,PSKH1,SLC16A7,SLC5A3,
hsa-miR-942-5p	0.00384291	0.0221157	-	50/302	ACVRL1,ANGPT1,ANTXR2,ARHGEF4,ASPH,CADPS2,CCR1,CD96,CLCN3,FAM199X,FAR1,GRIN2B,GSG1L,HIVEP2,IGFBP5,IKBKE,IL1RAP,IL7R,KIAA2022,KIF6,KPNA1,MSL3,MYO10,NEDD9,NGFR,NRP2,NTRK2,PHC2,PICALM,PLXNA4,RAPGEF2,RBM47,RFK,RORB,RPS6KA5,SLC5A3,SLC7A2,SREBF2,SSTR2,ST3GAL3,TCAF1,TET1,TMEM178B,TRHDE,TRIM23,TSPAN14,VAMP3,WBP1L,ZNF618,ZSCAN1,
hsa-miR-33b-5p	0.00395713	0.0226834	-	66/302	ABAT,ADD3,ADGRG2,ADGRL3,ARHGAP24,C2orf72,CD96,CDH7,CMPK2,CNTN4,CSGALNACT1,DCC,DPY19L1,EDNRA,ENTPD4,ESM1,FAM3C,FAM8A1,FMNL2,GAS1,GCNT1,GPR137C,HSD17B12,IGFBP5,IL1RAP,KIF6,KLHL5,LDLRAD3,LYSMD3,LZTFL1,MYB,NEGR1,NFIB,NTRK2,PAQR3,PICALM,PLD5,PLXNA4,RAPGEF2,REEP1,RERG,RORB,RPS6KA3,S1PR1,SAMD12,SEMA3A,SH3TC2,SLC16A7,SLC1A1,SLC26A2,SLC38A4,SLC5A3,SLC7A2,SLITRK6,SOSTDC1,SSTR2,ST6GAL1,TET1,TMEM33,TNFRSF11B…
hsa-miR-1289	0.00410676	0.0228356	-	23/302	CCR1,CD96,DDAH1,DET1,E2F2,ELMOD1,GPD1L,GSG1L,IGFBP5,KIAA2022,KRAS,MSL3,MYO10,NEGR1,PHC2,PRSS33,SLC2A4,SNURF,TNFSF15,TSPAN14,UNC5C,VAMP3,ZNF618,
hsa-miR-130a-5p	0.00412239	0.0228356	-	38/302	ABHD6,ADGRG2,ANTXR2,CLCN3,ETV1,FMNL2,GCNT1,GPRC5B,HIVEP2,IL6ST,KIF6,KLHL5,KPNA1,LZTFL1,MAML2,MSMO1,NEGR1,NFIB,NR1D2,NRP2,OTUB2,PDE4B,PICALM,PRDM1,RAPGEF2,RBM47,REEP1,RORB,SAMD12,SATB1,SLC1A1,SLC7A2,SOX6,TRHDE,TSHZ3,TXNRD1,ZNF114,ZNF28,
hsa-miR-134-5p	0.00412483	0.0228356	-	59/302	ADGRL3,ARHGEF4,CBFB,CCR1,CDC20B,CEP41,CHST9,DCK,DDAH1,DSG2,FAM8A1,FMNL2,GPR137C,GYG1,HHIP,IGFBP5,IKBIP,IL6ST,KCNK10,KIAA2022,KRAS,MBNL2,MITF,MYB,MYO10,NEDD9,NEGR1,NEMP1,NTRK2,OTUB2,PDE4B,PLAT,PLCH1,PLXNA4,PODXL,PRDM1,PRSS33,RAPGEF2,REEP1,RFK,RPS6KA5,SAMD12,SDCBP,SH3TC2,SLC16A7,SLC26A2,SLC35F6,SMOC1,SNRPN,SNURF,SPRED1,SQRDL,SREBF2,TMEM123,TMTC2,TRIM23,ZMAT4,ZNF28,ZNF618,
hsa-miR-302e	0.00400447	0.0228356	-	73/302	ABAT,ACTR10,ADRB1,ARHGAP24,C3orf18,CBFB,CD96,DCC,E2F2,ELAVL2,ELK3,ENTPD4,ETV1,FAM199X,FAM210B,FAM3C,FAM8A1,FBLIM1,FEZ2,GALC,GPD1L,GPR137C,GPRC5B,HIVEP2,HSD17B3,IKBIP,KPNA1,LDLRAD3,LYPD6,LYSMD3,MAML2,MBNL2,MYB,MYO10,NFIB,NR1D2,NTRK2,PAQR3,PLAC8,PRR16,RAB34,RAB5C,RAPGEF2,REEP1,RFK,RORB,RPS6KA3,RPS6KA5,S1PR1,SAMD12,SH3TC2,SLC16A7,SLC2A4,SLC5A3,SLC7A2,SOX6,SPRED1,ST6GAL1,TAPT1,TET1,THBS1,TMEM123,TMEM…
hsa-miR-3145-3p	0.00411969	0.0228356	-	6/302	ANGPT1,ELAVL2,ETV1,NFIB,ZCCHC24,ZNF618,
hsa-miR-3681-5p	0.00407929	0.0228356	-	2/302	CCR1,GSG1L,
hsa-miR-411-3p	0.00409469	0.0228356	-	15/302	CD96,CNTN4,ELAVL2,ELMOD1,HHIP,IL1RAP,KCNK10,LINGO2,LYSMD3,MITF,PCDHB16,PLCH1,SATB1,SPRED1,TAPT1,
hsa-miR-4718	0.00407929	0.0228356	-	2/302	WBP1L,ZIC3,
hsa-miR-6835-3p	0.00407929	0.0228356	-	2/302	KCNN3,NEDD9,
hsa-miR-202-5p	0.00417127	0.0230052	-	13/302	CMPK2,ENPP1,KIF6,KRAS,LDLRAD3,MITF,RAPGEF2,RFK,RPS6KA3,SLC38A4,ST3GAL3,TM4SF18,ZNF28,
hsa-miR-106b-3p	0.00429886	0.0234425	-	1/302	FEZF2,
hsa-miR-125b-1-3p	0.00429886	0.0234425	-	1/302	TSHZ3,
hsa-miR-4491	0.00428225	0.0234425	-	5/302	ASPH,CNIH1,HIVEP2,NFIB,NTRK2,
hsa-miR-3126-3p	0.00439309	0.0238669	-	4/302	NRP2,NTRK2,REEP1,RPS6KA3,
hsa-miR-5590-3p	0.00441681	0.0239066	-	27/302	CDC20B,CLCN3,ELAVL2,ETV1,FAM199X,GCNT1,HIVEP2,HLTF,IL6ST,KIAA2022,KRAS,NR1D2,NTRK2,PAQR3,PCDHB16,RCN2,RERG,RPS6KA3,RPS6KA5,S1PR1,SDCBP,SLC11A2,SLC5A3,TET1,TRIM23,TSPAN14,UFL1,
hsa-miR-33a-3p	0.00454398	0.0245038	-	10/302	ANTXR2,FAR1,KIAA2022,KRAS,MBNL2,NRP2,RORB,S1PR1,THBS1,TMTC2,
hsa-miR-1224-5p	0.00456301	0.0245156	-	65/302	ABHD6,ANKLE1,BOC,CARHSP1,CCNJL,CDC20B,CNIH1,CNTN4,DPY19L1,E2F2,FBLIM1,GALC,GCNT1,GPR137C,GRIN2B,GSG1L,HHIP,HSD17B3,IGFBP5,IL1RAP,IL6ST,KCNK10,KCNN3,KIAA2022,KPNA1,LY6K,LYPD6,MBNL2,MOCS2,MYB,NEGR1,NFIB,NTRK2,PICALM,PLAT,PLCH1,PLXNA4,PODXL,PRDM1,PSKH1,RAPGEF2,RBM47,RCAN2,RPS6KA5,S1PR1,SAMD12,SATB1,SEMA3A,SH3TC2,SLC16A7,SLC35G1,SLC39A10,SLC5A3,SOX6,SSTR2,ST6GAL1,TM4SF18,TSPAN14,TXNRD1,UNC5C,WBP1L,ZI…
hsa-miR-548f-3p	0.00461109	0.0246829	-	34/302	CLCN3,CNTN4,COL13A1,E2F2,EDEM3,ELAVL2,FAM3C,FAR1,FMNL2,GCNT1,GFI1,IKBIP,KIAA2022,LYSMD3,MBNL2,MSMO1,MYB,NEMP1,NFIB,PAQR3,PLCH1,RAPGEF2,SARAF,SATB1,SLITRK6,SORBS2,SOX6,SPRED1,TAPT1,TET1,TMEM33,TXNRD1,ZIC3,ZNF618,
hsa-miR-516b-5p	0.00463113	0.0246993	-	30/302	ADD3,ARHGAP22,ARHGEF4,CDC20B,DDAH1,GSG1L,HAPLN2,IL6ST,KIF6,LZTFL1,MSL3,NEGR1,NEMP1,NRP2,NTRK2,PAQR3,PDE11A,PLXNA4,RBM47,RPS6KA5,SH3TC2,SLC1A1,SLC2A4,SLC35F6,SORBS2,ST6GAL1,TCAF1,TNS3,TSPAN14,UNC5C,
hsa-miR-4529-5p	0.00473815	0.0251779	-	2/302	LZTFL1,RPS6KA3,
hsa-miR-576-3p	0.00476187	0.0252119	-	11/302	ADD3,ARL2BP,CD96,CDC20B,ELAVL2,ENPP1,MYOT,PAQR3,PRDM1,SLC11A2,TCAF1,
hsa-miR-4725-3p	0.00483185	0.0254898	-	18/302	ANTXR2,ARHGEF4,CEP41,DPY19L1,ELAVL2,FBLN7,GRIN2B,KIAA2022,MAML2,NFIB,PHC2,PLCH1,RAPGEF2,SOX6,SPRED1,TMEM178B,WBP1L,ZCCHC24,
hsa-miR-378a-3p	0.00485241	0.0255058	-	54/302	ACVRL1,ADD3,C3orf18,CADPS2,CARHSP1,CCNJL,CD180,CRYM,CSNK1G2,DCC,DCK,DDAH1,E2F2,EDNRA,FAM8A1,GAS1,HIVEP2,HLTF,IL6ST,KCNN3,KIAA2022,KIF6,LY6K,LYPD6,MARVELD1,MBNL2,MMP8,NELL1,NFIB,NGFR,OTUB2,PAQR3,PCDHB16,PDE11A,PLCH1,PLXNA4,PODXL,RPS6KA5,S1PR1,SAMD12,SH3TC2,SLC35F6,SLC5A3,SMOC1,SOX6,TAPT1,TNFSF15,TNS3,TRHDE,TRIL,TSPAN14,TWF1,WBP1L,ZCCHC24,
hsa-miR-626	0.0049225	0.0257812	-	18/302	CADPS2,EDNRA,GSG1L,HEPH,IGFBP5,KCNK10,KIF6,KRAS,NFIB,NTRK2,PLXNA4,RAPGEF2,REEP1,SPRED1,TMTC2,TRIM23,ZCCHC24,ZNF618,
hsa-miR-3972	0.00503333	0.0262671	-	4/302	CBFB,ETV1,PHC2,SARAF,
hsa-miR-4265	0.00509922	0.0265159	-	8/302	ACVRL1,ARHGEF4,GRIN2B,IGFBP5,KIAA2022,NFIB,PRDM1,TET1,
hsa-miR-137	0.00520747	0.0269825	-	63/302	ABHD6,ACVRL1,ADRB1,ANGPT1,ARHGAP24,ASPH,CADPS2,CD96,CHST9,CNIH1,CNTN4,COL8A1,EDNRA,FAM105A,FAM210B,FAM3C,FLRT3,FMNL2,GPR137C,HAPLN2,HLTF,IGFBP5,IL7R,KIAA2022,KIF6,LDLRAD3,LINGO2,LYPD6,LZTFL1,MBNL2,MITF,NEGR1,NFIB,PAQR3,PCDHB16,PLD5,PRDM1,PRR16,RBM47,RCAN2,RORB,RPS6KA5,SCAMP1,SLC11A2,SLC1A1,SLC26A2,SLC39A10,SLC5A3,SLC7A2,SLITRK6,SORBS2,SOX6,SPRED1,ST3GAL3,THBS1,TMEM33,TRHDE,TRIM23,TRIP13,VWA5B2,WB…
hsa-miR-4766-5p	0.00527933	0.0272578	-	8/302	ELAVL2,KIAA2022,KPNA1,MBNL2,NFIB,PDE4B,RAPGEF2,SEMA3A,
hsa-miR-1-3p	0.00534233	0.0274856	-	65/302	ABHD6,ANXA2,ASPH,CLCN3,CRYM,DDAH1,EDEM3,EDNRA,FAM210B,FAM69A,FAM8A1,FMNL2,GPR137C,GRIN2B,HIVEP2,HLTF,IGFBP5,IL1RAP,IL6ST,KDELC2,KIAA2022,KLHL5,KRAS,LDLRAD3,LY6K,LYPD6,LZTFL1,MARVELD1,MMP8,NEDD9,NGFR,NRP2,NTRK2,OTUB2,PHC2,PICALM,PLXNA4,PRDM1,PSKH1,RAPGEF2,RBM47,RCAN2,RORB,RPS6KA3,RPS6KA5,SAMD12,SDCBP,SH3TC2,SLC11A2,SLC35F6,SLC35G1,SLC39A10,SLC44A2,SLC5A3,SLC7A2,SOX6,SPRED1,THBS1,TMEM33,TNFSF15,TNS…
hsa-miR-4478	0.00544795	0.0278323	-	26/302	ACVRL1,ARL2BP,CARHSP1,CEP41,EDEM3,ENPP1,FBLIM1,FMNL2,IKBKE,IL6ST,KPNA1,MSL3,MYO10,NFIB,NRP2,PCDHB16,PHC2,PLXNA4,RAB34,SLC2A4,SLC35F6,SOX6,THBS1,TMTC2,TSPAN14,UNC5C,
hsa-miR-4524a-5p	0.00543172	0.0278323	-	3/302	PLXNA4,SLC11A2,SPRED1,
hsa-miR-502-5p	0.00550788	0.0280401	-	28/302	ACVRL1,ADGRL3,BOC,C3orf18,CADPS2,CDC20B,CEP41,GSG1L,KIAA2022,KIF6,MSL3,MYO10,NEGR1,NTRK2,PDE11A,PLXNA4,RAPGEF2,RBM47,SATB1,SEMA3A,SNURF,SORBS2,SPRED1,TET1,THBS1,UFL1,ZCCHC24,ZNF618,
hsa-miR-520c-3p	0.00557579	0.028287	-	76/302	ABAT,ACTR10,ADRB1,ANTXR2,ARHGAP24,C3orf18,CBFB,CCL28,CSGALNACT1,E2F2,ELAVL2,ELK3,ELMOD1,ENTPD4,ETV1,FAM199X,FAM210B,FAM3C,FAM8A1,FBLIM1,FEZ2,GALC,GPD1L,GPR137C,HEPH,HIVEP2,HSD17B3,IKBIP,IL6ST,KDELC2,KPNA1,LDLRAD3,LYPD6,LYSMD3,MBNL2,MYB,MYO10,NFIB,NR1D2,NTRK2,PAQR3,PLAC8,PRR16,RAB34,RAB5C,RAPGEF2,REEP1,RFK,RORB,RPS6KA3,RPS6KA5,S1PR1,SAMD12,SCAMP1,SH3TC2,SLC11A2,SLC16A7,SLC2A4,SLC5A3,SLC7A2,SORBS2,…
hsa-miR-375	0.00571432	0.0288467	-	55/302	ABHD6,ACVRL1,ADGRL3,ARHGAP24,CCL28,CEP41,EDEM3,ELAVL2,ENPP1,FAM8A1,FLRT3,GCNT1,GPD1L,GPR137C,GRIN2B,GSG1L,HHIP,HIVEP2,IL1RAP,KCNK10,KDELC2,KIAA2022,LYPD6,LZTFL1,MITF,MST1R,NEGR1,NFIB,NTRK2,PAQR3,PDE11A,PDE4B,PLCH1,PLD5,PLXNA4,PODXL,PRDM1,RBM47,RCN2,SAMD12,SEMA3A,SH3TC2,SOX6,SPRED1,TCAF1,TET1,THBS1,TMTC2,TNS3,TRHDE,TSHZ3,WBP1L,ZIC3,ZMAT4,ZNF618,
hsa-miR-569	0.00572576	0.0288467	-	7/302	CLCN3,ELAVL2,GPD1L,KCNN3,MSMO1,TSHZ3,ZFAND6,
hsa-miR-122-5p	0.00580035	0.0291217	-	70/302	ABHD6,ANKLE1,ARHGAP22,ARL2BP,BOC,C3orf18,CCL28,CD33,CD96,CMPK2,COLEC12,DSG2,ELMOD1,ETV1,FAM210B,FAM8A1,FBLIM1,GALC,GPD1L,GPR137C,GRIN2B,HHIP,HIVEP2,IGFBP5,IKBKE,IL6ST,IL7R,KCNK10,KCNN3,KDELC2,KIF6,KLHDC7B,LDLRAD3,LYPD6,MAML2,MITF,MSL3,MST1R,MYB,NEGR1,NRP2,NTRK2,PAQR3,PLXNA4,PRDM1,PRSS33,RBM47,RCAN2,REEP1,RHOJ,RPS6KA3,RPS6KA5,SAMD12,SATB1,SEMA3A,SH3TC2,SLC11A2,SOX6,TMEM33,TMTC2,TNFSF15,TNS3,TRHDE,…
hsa-miR-593-3p	0.00584832	0.0292617	-	38/302	ABHD6,ACVRL1,ADGRL3,BMX,BOC,CCL28,CCNJL,CCR1,CSGALNACT1,DSG2,E2F2,GRIN2B,GSG1L,LDLRAD3,MITF,NEDD9,NEGR1,NFIB,NRP2,PCDHB16,PDE4B,PLXNA4,PODXL,RAB34,RORB,SCAMP1,SEMA3A,SLC11A2,SLC26A2,SLC2A4,SLC35F6,SPRED1,ST3GAL3,TCAF1,THBS1,TNFSF15,TSPAN14,ZNF114,
hsa-miR-302a-3p	0.00596946	0.0295631	-	73/302	ABAT,ACTR10,ADRB1,ARHGAP24,C3orf18,CBFB,CCR1,CD96,DCC,E2F2,ELAVL2,ELK3,ENTPD4,ETV1,FAM199X,FAM210B,FAM3C,FAM8A1,FBLIM1,FEZ2,GALC,GPD1L,GPR137C,GPRC5B,HIVEP2,HSD17B3,IKBIP,KPNA1,LDLRAD3,LYPD6,LYSMD3,MBNL2,MYB,MYO10,NFIB,NR1D2,NTRK2,PAQR3,PLAC8,PRR16,RAB34,RAB5C,RAPGEF2,REEP1,RFK,RORB,RPS6KA3,RPS6KA5,S1PR1,SAMD12,SH3TC2,SLC16A7,SLC2A4,SLC5A3,SLC7A2,SMOC1,SORBS2,SOX6,SPRED1,ST6GAL1,TAPT1,TET1,THBS1,…
hsa-miR-5186	0.00594963	0.0295631	-	1/302	PCDHB16,
hsa-miR-548at-3p	0.00594963	0.0295631	-	1/302	SLC5A3,
hsa-miR-135a-3p	0.00623916	0.030484	-	2/302	FAM8A1,IL1RAP,
hsa-miR-3689f	0.00623916	0.030484	-	2/302	ANTXR2,TRHDE,
hsa-miR-4317	0.00623916	0.030484	-	2/302	FAM199X,SSTR2,
hsa-miR-4711-3p	0.00623916	0.030484	-	2/302	TET1,TNFSF15,
hsa-miR-526b-3p	0.00632737	0.0308115	-	36/302	ARHGAP24,CSGALNACT1,E2F2,ELAVL2,ELK3,ELMOD1,ENTPD4,ETV1,F3,FAM199X,FAM210B,GPR137C,IL1RAP,KCNK10,LYPD6,LYSMD3,MYO10,NFIB,PRR16,RAPGEF2,RPS6KA3,RPS6KA5,S1PR1,SAMD12,SDCBP,SLC2A4,SMOC1,SORBS2,SPRED1,TET1,TMEM123,TSHZ3,TWF1,UNC5C,ZNF28,ZNF618,
hsa-miR-384	0.00644006	0.0309599	-	43/302	ABHD6,ADGRL3,ARL6IP6,C3orf18,CEP41,COLEC12,CSGALNACT1,DPY19L1,EDNRA,GPD1L,GRIN2B,HHIP,KRAS,LDLRAD3,LYPD6,LYSMD3,MBNL2,MOCS2,NFIB,NTRK2,PCDHB16,PDE11A,PICALM,PLXNA4,PODXL,PRR16,RCAN2,RCN2,RNF166,RORB,SAMD12,SATB1,SCAMP1,SLC1A1,SLITRK6,SORBS2,THBS1,TMEM33,TRAM1,UNC5C,VAMP3,ZNF114,ZSWIM3,
hsa-miR-5003-3p	0.00644288	0.0309599	-	3/302	ELAVL2,SATB1,SPRED1,
hsa-miR-520a-3p	0.00643939	0.0309599	-	74/302	ABAT,ACTR10,ADRB1,ARHGAP24,C3orf18,CBFB,CCL28,CCR1,CSGALNACT1,E2F2,ELAVL2,ELK3,ENTPD4,ETV1,FAM199X,FAM210B,FAM3C,FAM8A1,FBLIM1,FEZ2,GALC,GPD1L,GPR137C,HEPH,HIVEP2,HSD17B3,IKBIP,IL6ST,KDELC2,KPNA1,LDLRAD3,LYPD6,LYSMD3,MBNL2,MYB,MYO10,NFIB,NTRK2,PAQR3,PLAC8,PLXNA4,PRR16,RAB34,RAB5C,RAPGEF2,REEP1,RFK,RORB,RPS6KA3,RPS6KA5,S1PR1,SAMD12,SH3TC2,SLC16A7,SLC2A4,SLC5A3,SLC7A2,SMOC1,SORBS2,SOX6,SPRED1,ST6GA…
hsa-miR-641	0.00638718	0.0309599	-	16/302	CEP41,DDAH1,E2F2,EDEM3,ELAVL2,FAM199X,IL6ST,NEGR1,PAQR3,PLD5,PODXL,RAPGEF2,RHOJ,SEMA3A,SOX6,TMEM123,
hsa-miR-4495	0.00649967	0.03113	-	12/302	CNTN4,DPY19L1,ELAVL2,FAR1,KRAS,LINGO2,LYSMD3,NR1D2,PLCH1,THBS1,TMEM33,TSHZ3,
hsa-miR-595	0.00658057	0.0314141	-	10/302	ASPH,FBLIM1,HHIP,LMF1,MBNL2,NTRK2,PHC2,SEMA3A,TET1,TNFSF15,
hsa-miR-4296	0.00669585	0.0317562	-	11/302	ACVRL1,ADRB1,ARHGEF4,GRIN2B,IGFBP5,KIAA2022,KPNA1,MOCS2,PRDM1,TET1,TM4SF18,
hsa-miR-548b-3p	0.00669585	0.0317562	-	11/302	CADPS2,GPD1L,LYPD6,NEDD9,NEMP1,NFIB,RFK,SLC39A10,SMOC1,TRHDE,TSPAN14,
hsa-miR-219a-1-3p	0.00686277	0.0322329	-	20/302	ANTXR2,CD96,ETV1,HLTF,IL6ST,KCNN3,LINGO2,MITF,NEMP1,NFIB,NTRK2,PAQR3,PDE11A,PICALM,PLXNA4,SOX6,SPRED1,TMEM33,TRHDE,ZIC3,
hsa-miR-3652	0.00686277	0.0322329	-	20/302	ACVRL1,AGTRAP,BMX,CARHSP1,DDAH1,DPY19L1,IGFBP5,KCNK10,MBNL2,NEDD9,NFIB,NGFR,NRP2,PHC2,PLXNA4,PODXL,SLC1A1,ST3GAL3,ST6GAL1,ZNF618,
hsa-miR-548l	0.00686277	0.0322329	-	20/302	ARL2BP,CEP41,CHST9,CSGALNACT1,ELAVL2,F3,FAM3C,FAM8A1,HIVEP2,HLTF,KIAA2022,KRAS,NEGR1,PCDHB16,RAPGEF2,RPS6KA3,S1PR1,SLC5A3,SPRED1,UFL1,
hsa-miR-1282	0.00699221	0.0326803	-	3/302	MBNL2,PLCH1,RCAN2,
hsa-miR-454-3p	0.00700293	0.0326803	-	61/302	ARHGAP24,ARHGEF4,BOC,C3orf18,CARHSP1,CBFB,CLCN3,CMPK2,CNIH1,DCC,E2F2,ELK3,ETV1,F3,FBLN7,FEZ2,GALC,GPR137C,GRIN2B,HIVEP2,IGFBP5,IL1RAP,IL6ST,KCNK10,KCNN3,KIAA2022,LDLRAD3,LYSMD3,MSMO1,MYB,MYO10,NFIB,NRP2,PAQR3,PDE4B,PLCH1,RAB34,REEP1,RORB,RPS6KA3,RPS6KA5,S1PR1,SATB1,SEMA3A,SH3TC2,SLC1A1,SLC26A2,SLC35G1,SLC39A10,SLC5A3,SMOC1,SNURF,SPRED1,TERF1,TRAM1,TRIM23,TWF1,UNC5C,VAMP3,ZCCHC24,ZNF114,
hsa-miR-4520-2-3p	0.00708406	0.0328484	-	2/302	CEP41,NFIB,
hsa-miR-518a-3p	0.00708406	0.0328484	-	2/302	DPY19L1,ETV1,
hsa-miR-548e-3p	0.00722161	0.0333799	-	32/302	CNTN4,COL13A1,E2F2,EDEM3,ELAVL2,FAM3C,FAR1,FMNL2,GCNT1,GFI1,IKBIP,KIAA2022,LYSMD3,MSMO1,MYB,NEMP1,NFIB,PAQR3,PLCH1,RAPGEF2,SARAF,SATB1,SLC26A2,SLITRK6,SORBS2,SPRED1,TAPT1,TET1,TMEM33,TXNRD1,ZIC3,ZNF618,
hsa-miR-363-3p	0.00730337	0.033651	-	57/302	ACVRL1,ADD3,ADGRG2,ADRB1,ARHGAP24,ARL2BP,ASPH,BMX,CBFB,CCNJL,CEP41,CNIH1,CNTN4,DCC,DNAJC28,EDEM3,ESM1,FAR1,GCNT1,GPR137C,HHIP,IKBIP,KCNK10,MAML2,MITF,MMP8,MOCS2,MYB,NEDD9,NEGR1,NFIB,NR1D2,PARD3B,PCDHB16,PLCH1,RBM47,REEP1,RNF166,S1PR1,SATB1,SCAMP1,SEMA3A,SH3TC2,SLC11A2,SLC16A7,SLC1A1,SLC26A2,SLITRK6,SMAD9,SNRPN,SOSTDC1,TMTC2,TRHDE,TRIP13,TWF1,VWA5B2,ZNF28,
hsa-miR-23c	0.0074279	0.0340448	-	27/302	ABHD6,ADGRG2,ANTXR2,CLCN3,ETV1,FMNL2,GCNT1,HIVEP2,IL6ST,KPNA1,MAML2,MSMO1,NEGR1,NFIB,PDE4B,PRDM1,RAPGEF2,REEP1,SAMD12,SATB1,SLC1A1,SLC35G1,SLC7A2,SOX6,TMEM33,TSHZ3,TXNRD1,
hsa-miR-455-3p	0.00743561	0.0340448	-	16/302	ASPH,COLEC12,EDNRA,ETV1,FAM105A,FMNL2,KCNK10,NEDD9,NFIB,NRP2,OTUB2,PAQR3,REEP1,SLC26A2,SOX6,TSPAN14,
hsa-miR-3666	0.00764104	0.0348757	-	28/302	ARHGEF4,CBFB,CLCN3,CMPK2,CNIH1,E2F2,ELK3,HIVEP2,IL1RAP,IL6ST,KCNK10,KCNN3,LYSMD3,MSMO1,MYB,MYO10,NFIB,RAB34,REEP1,RORB,RPS6KA3,RPS6KA5,S1PR1,SLC16A7,SMOC1,SPRED1,TRAM1,TRIM23,
hsa-miR-924	0.00771833	0.0351184	-	16/302	C3orf18,ELMOD1,ETV1,IGFBP5,KIAA2022,LY6K,LYPD6,NFIB,PIWIL1,RAPGEF2,SLC2A4,SLC7A2,SOSTDC1,TWF1,VAMP3,ZNF114,
hsa-miR-20a-5p	0.00776364	0.0351336	-	93/302	ABAT,ACTR10,ACVRL1,ADGRL3,ANTXR2,ARHGAP24,CBFB,CD96,COL13A1,COL8A1,CSGALNACT1,DDAH1,DNAJC28,DPY19L1,E2F2,ELAVL2,ELK3,ELMOD1,ENTPD4,ETV1,F3,FAM199X,FAM210B,FAM3C,FAM8A1,FBLIM1,FEZ2,FLRT3,FMNL2,GPR137C,HEPH,HIVEP2,IKBIP,IL1RAP,IL6ST,KCNK10,KDELC2,KLHDC7B,KPNA1,KRAS,LDLRAD3,LYPD6,LYSMD3,MBNL2,MSL3,MSMO1,MYO10,NEGR1,NELL1,NFIB,NRP2,NTRK2,PDE4B,PLAT,PLCH1,PLD5,PLXNA4,PRDM1,PRR16,RAB5C,RAPGEF2,RFK,RORB…
hsa-miR-3591-5p	0.00784231	0.0351336	-	1/302	NTRK2,
hsa-miR-4511	0.00784231	0.0351336	-	1/302	MAML2,
hsa-miR-4766-3p	0.00784231	0.0351336	-	1/302	MAML2,
hsa-miR-5702	0.00784231	0.0351336	-	1/302	IL1RAP,
hsa-miR-3607-5p	0.00799351	0.0357011	-	2/302	IL6ST,TET1,
hsa-miR-4776-3p	0.00818176	0.0364301	-	3/302	FAM199X,RAPGEF2,SLC16A7,
hsa-miR-3142	0.00826038	0.036668	-	4/302	KIAA2022,NFIB,NTRK2,SOX6,
hsa-miR-216a-3p	0.00830975	0.0367751	-	16/302	ASPH,CDC20B,CEP41,CLCN3,DDAH1,KCNK10,KCNN3,NFIB,NGFR,NRP2,RAB34,RORB,RPS6KA5,SREBF2,TMTC2,WBP1L,
hsa-miR-378b	0.00850961	0.037432	-	18/302	C3orf18,CSNK1G2,E2F2,HIVEP2,IL6ST,KCNN3,KIF6,OTUB2,PAQR3,PARD3B,PDE11A,PLXNA4,SLC5A3,SMOC1,SOX6,TNFSF15,TNS3,TWF1,
hsa-miR-431-5p	0.00848499	0.037432	-	57/302	ABHD6,ADGRG2,ADGRL3,ADRB1,ARHGEF4,BOC,C3orf18,CCL28,CNIH1,DDAH1,EDEM3,ELMOD1,FAM199X,FAM69A,FAR1,FBLIM1,GPD1L,GSG1L,IGFBP5,IKBIP,IL1RAP,IL7R,KIF6,KRAS,LYPD6,MAB21L3,MBNL2,MYO10,NFIB,NTRK2,PAQR3,PDE4B,PLXNA4,PODXL,RAPGEF2,RBM47,RORB,RPS6KA5,SAMD12,SLC26A2,SLC2A4,SLC5A3,SLC7A2,SMAD9,SSTR2,ST6GAL1,TAPT1,TET1,TM4SF18,TMEM178B,TMTC2,TNFSF15,UBAC2,UNC5C,VAMP3,ZNF114,ZNF28,
hsa-miR-3663-5p	0.00861746	0.037516	-	8/302	ANTXR2,CBFB,KCNK10,KCNN3,MBNL2,NFIB,PARD3B,ST3GAL3,
hsa-miR-493-5p	0.00860034	0.037516	-	31/302	CCNJL,COL8A1,ETV1,F3,FAM3C,FEZF2,FMNL2,GAS1,HIVEP2,MAML2,MBNL2,NEGR1,NFIB,NR1D2,NRP2,RAB5C,RAPGEF2,RCAN2,REEP1,RPS6KA3,RPS6KA5,SLC39A10,SLITRK6,THBS1,TMEM123,TMEM178B,TMEM33,TNFSF15,TRHDE,UNC5A,UNC5C,
hsa-miR-551b-3p	0.00858399	0.037516	-	6/302	GRIN2B,NFIB,PSKH1,SLC5A3,TAPT1,ZIC3,
hsa-miR-670-5p	0.00863177	0.037516	-	13/302	ABHD6,ACVRL1,CBFB,KCNK10,KCNN3,NEDD9,NEMP1,NFIB,SH3TC2,SLITRK6,TSPAN14,TXNRD1,UNC5C,
hsa-miR-32-5p	0.0087114	0.0376025	-	60/302	ACVRL1,ADD3,ADGRG2,ADRB1,ARHGAP24,ARL2BP,ASPH,BMX,CBFB,CCNJL,CEP41,CNIH1,CNTN4,DCC,DNAJC28,EDEM3,ENTPD4,ESM1,FAM105A,FAR1,GCNT1,GPR137C,HHIP,IKBIP,KCNK10,KIAA2022,LYSMD3,LZTFL1,MAML2,MITF,MMP8,MOCS2,MYB,NEDD9,NEGR1,NFIB,NR1D2,PARD3B,PCDHB16,PLCH1,PLXNA4,PRDM1,RBM47,REEP1,RNF166,S1PR1,SATB1,SCAMP1,SEMA3A,SLC11A2,SLC1A1,SLC26A2,SLITRK6,SMAD9,SOSTDC1,TRHDE,TRIP13,TWF1,VWA5B2,ZNF28,
hsa-miR-4482-3p	0.00871032	0.0376025	-	5/302	ABHD6,ANTXR2,GCNT1,RORB,UFL1,
hsa-miR-490-3p	0.00874736	0.0376025	-	49/302	ACVRL1,ANKLE1,ANTXR2,ANXA8,CADPS2,CARHSP1,CCR1,CLCN3,DNAJC28,E2F2,EDNRA,ELMOD1,ENPP1,FLRT3,GFI1,HLTF,IKBIP,IL1RAP,KPNA1,KRAS,LYPD6,MAML2,MYO10,MYOT,NEGR1,NEMP1,NTRK2,PDE11A,PDE4B,PLXNA4,PODXL,RCN2,REEP1,RPS6KA3,SAMD12,SEMA3A,SLC26A2,SLC35F6,SLC38A4,SLC5A3,SOSTDC1,SPRED1,TERF1,TMEM178B,TMEM33,TNS3,ZMAT4,ZNF28,ZNF618,
hsa-miR-613	0.00875497	0.0376025	-	62/302	ABHD6,ANXA2,ASPH,CCNJL,CLCN3,CRYM,DDAH1,ETV1,FAM210B,FBLIM1,FMNL2,GPR137C,GSG1L,HIVEP2,HLTF,IGFBP5,IL6ST,KIAA2022,KLHL5,KRAS,LDLRAD3,LYPD6,LZTFL1,MARVELD1,MMP8,NEDD9,NEGR1,NFIB,NGFR,NRP2,NTRK2,OTUB2,PHC2,PICALM,PLXNA4,PRDM1,PSKH1,RAPGEF2,RBM47,RCAN2,RORB,RPS6KA5,SAMD12,SATB1,SDCBP,SH3TC2,SLC35G1,SLC39A10,SLC44A2,SLC5A3,SLC7A2,SOX6,SPRED1,TET1,THBS1,TMEM33,TNFSF15,TNS3,TRHDE,TWF1,WBP1L,ZNF618,
hsa-miR-4524b-5p	0.00882326	0.0377843	-	3/302	PLXNA4,SLC11A2,SPRED1,
hsa-miR-382-3p	0.00885887	0.0378255	-	9/302	CNTN4,FAR1,HOXC5,NFIB,SLC5A3,SSTR2,TMEM33,TXNRD1,ZFAND6,
hsa-miR-3198	0.00892673	0.0380039	-	6/302	ETV1,IGFBP5,KIAA2022,NFIB,PRDM1,SNRPN,
hsa-miR-188-3p	0.00898776	0.0380412	-	11/302	DET1,ESM1,GSG1L,KIAA2022,LYPD6,RPS6KA3,SAMD12,TET1,TRHDE,TRIM23,WBP1L,
hsa-miR-4328	0.00896857	0.0380412	-	2/302	CLCN3,TRIM23,
hsa-miR-5691	0.00911819	0.0384814	-	5/302	RPS6KA5,SEMA3A,SPRED1,TMTC2,ZMAT4,
hsa-miR-522-3p	0.00921447	0.0387754	-	19/302	ASPH,CMPK2,ENTPD4,ETV1,FLRT3,IL1RAP,KIF6,KRAS,LDLRAD3,NFIB,NR1D2,RBM47,SLC26A2,SORBS2,TM4SF18,UNC5C,ZIC3,ZNF618,ZSCAN1,
hsa-miR-92b-3p	0.00959151	0.0402456	-	59/302	ACVRL1,ADD3,ADGRG2,ADRB1,ARHGAP24,ARL2BP,ASPH,BMX,CBFB,CCNJL,CD96,CEP41,CNIH1,CNTN4,DCC,DNAJC28,EDEM3,FAM105A,FAR1,GCNT1,GPR137C,HHIP,IKBIP,KCNK10,KIAA2022,LZTFL1,MAML2,MITF,MOCS2,MYB,NEDD9,NEGR1,NFIB,NR1D2,PARD3B,PCDHB16,PDE11A,PLCH1,PRDM1,RBM47,REEP1,RNF166,S1PR1,SATB1,SCAMP1,SEMA3A,SLC11A2,SLC1A1,SLC26A2,SLITRK6,SMAD9,SOSTDC1,TMEM33,TMTC2,TRHDE,TRIP13,TWF1,VWA5B2,ZNF28,
hsa-miR-149-5p	0.00968537	0.0404322	-	84/302	ABAT,ACVRL1,ADD3,AGTRAP,ANGPT1,ANTXR2,ANXA8,ARHGAP22,ARHGEF4,C3orf18,CARHSP1,CCR1,CD96,CEP41,CHST8,COL13A1,CSGALNACT1,CSNK1G2,DDAH1,DET1,DPY19L1,EDNRA,FAM199X,FAM210B,FAR1,GALC,GFI1,GPD1L,GSG1L,HHIP,IGFBP5,IKBKE,IL1RAP,KCNN3,KDELC2,KIF6,KLHDC7B,KPNA1,LDLRAD3,LZTFL1,MAML2,MITF,MST1R,MYB,MYO10,NEGR1,NFIB,NGFR,NRP2,NTRK2,OTUB2,PHC2,PIWIL1,PLXNA4,PLXNB3,PODXL,PSKH1,RBM47,RCAN2,RERG,RHOJ,RORB,RPS6KA3,…
hsa-miR-513a-5p	0.00969151	0.0404322	-	40/302	ABHD6,ADD3,ADGRG2,ANTXR2,ASPH,DDAH1,EDEM3,ELAVL2,FLRT3,GSG1L,HHIP,HIVEP2,IKBKE,IL1RAP,IL6ST,KIAA2022,KRAS,MITF,MYB,NEMP1,NFIB,NGFR,NR1D2,NRP2,NTRK2,PLCH1,RAPGEF2,RCAN2,RORB,RPS6KA5,S1PR1,SLC5A3,SLC7A2,TET1,TNS3,TRIM23,UFL1,WBP1L,ZCCHC24,ZMAT4,
hsa-miR-320c	0.0097848	0.0405888	-	86/302	ADGRL3,ARHGAP22,ARL2BP,ASPH,CDC20B,CEP41,CHST8,CHST9,COL8A1,COLEC12,DCK,E2F2,EDNRA,ELAVL2,ELK3,ESM1,ETV1,F3,FAM199X,FAM210B,FAM69A,FAM8A1,FAR1,FLRT3,FMNL2,GPD1L,GPRC5B,GRIN2B,HIVEP2,HLTF,HSD17B12,IGFBP5,IL1RAP,KIAA2022,LYPD6,LYSMD3,LZTFL1,MITF,MSMO1,MYO10,NEGR1,NEMP1,NFIB,NR1D2,NRP2,NTRK2,PAQR3,PARD3B,PCDHB16,PDE11A,PICALM,PIWIL1,PLAT,PLXNA4,PODXL,PRDM1,RCN2,RFK,RPS6KA3,S1PR1,SEMA3A,SH3TC2,SLC11A…
hsa-miR-4531	0.00977529	0.0405888	-	7/302	ARHGEF4,CADPS2,CEP41,FAM210B,IGFBP5,NRP2,SLC11A2,
hsa-miR-21-3p	0.0100102	0.0410744	-	2/302	SARAF,TXNRD1,
hsa-miR-302b-3p	0.0100429	0.0410744	-	70/302	ABAT,ACTR10,ADRB1,ARHGAP24,C3orf18,CBFB,CD96,DCC,E2F2,ELAVL2,ELK3,ENTPD4,ETV1,FAM199X,FAM210B,FAM3C,FAM8A1,FBLIM1,FEZ2,GALC,GPD1L,GPR137C,GPRC5B,HIVEP2,HSD17B3,IKBIP,KPNA1,LDLRAD3,LYPD6,LYSMD3,MBNL2,MYB,MYO10,NEGR1,NFIB,NR1D2,NTRK2,PAQR3,PLAC8,PRR16,RAB34,RAB5C,RAPGEF2,REEP1,RFK,RORB,RPS6KA3,RPS6KA5,S1PR1,SAMD12,SH3TC2,SLC16A7,SLC2A4,SLC5A3,SLC7A2,SOX6,SPRED1,ST6GAL1,TAPT1,TET1,THBS1,TMEM123,TMTC…
hsa-miR-4457	0.00997457	0.0410744	-	5/302	ASPH,ELAVL2,KIAA2022,NEGR1,SATB1,
hsa-miR-4640-3p	0.0100102	0.0410744	-	2/302	MITF,PHC2,
hsa-miR-4697-3p	0.0100152	0.0410744	-	6/302	CCR1,CEP41,GPR137C,PICALM,SOX6,TMEM33,
hsa-miR-4694-3p	0.0103283	0.0421231	-	8/302	GSG1L,MBNL2,RAPGEF2,RORB,THBS1,TM4SF18,TSHZ3,ZIC3,
hsa-miR-1228-3p	0.0104185	0.0423726	-	14/302	ACVRL1,DCK,FBLIM1,KIAA2022,NEGR1,NFIB,NRP2,PSKH1,RFK,ST6GAL1,TMEM178B,TNS3,WBP1L,ZNF618,
hsa-miR-205-3p	0.010509	0.0425032	-	10/302	CNIH1,ELK3,KCNN3,KDELC2,MBNL2,NEMP1,RCN2,SLC1A1,TMEM178B,TMEM33,
hsa-miR-4295	0.0104936	0.0425032	-	26/302	ARHGAP24,ARHGEF4,CBFB,CLCN3,CMPK2,CNIH1,E2F2,ELK3,HIVEP2,IL1RAP,IL6ST,KCNK10,MSMO1,MYB,NFIB,RAB34,RAPGEF2,REEP1,RORB,RPS6KA3,S1PR1,SMOC1,SPRED1,TRIM23,TWF1,ZCCHC24,
hsa-miR-499a-3p	0.0107799	0.0434781	-	19/302	ARL2BP,ASPH,CADPS2,EDEM3,ELAVL2,FAM199X,FLRT3,KIAA2022,KPNA1,NEGR1,NR1D2,NTRK2,RAPGEF2,SARAF,SDCBP,SOX6,TMEM178B,ZIC3,ZMAT4,
hsa-miR-192-3p	0.0109419	0.0439534	-	3/302	NFIB,RAPGEF2,TSHZ3,
hsa-miR-199b-5p	0.0110743	0.0439534	-	57/302	ABAT,ACVRL1,ADD3,AGTRAP,ASPH,C3orf18,CARHSP1,CCL28,CD96,CDH7,CLCN3,CSGALNACT1,ENPP1,FAM105A,FBLIM1,FLRT3,GFI1,GPRC5B,HHIP,HLTF,IGFBP5,IL1RAP,KRAS,LDLRAD3,LY6K,LYPD6,LYSMD3,MBNL2,MITF,NGFR,NRP2,OTUB2,PDE11A,PLXNA4,PODXL,RBM47,RORB,RPS6KA3,RPS6KA5,SARAF,SATB1,SDCBP,SH3TC2,SLC16A7,SLC26A2,SLC2A4,SLC35F6,SLC5A3,SLITRK6,SMOC1,ST6GAL1,TNS3,TSPAN14,TXNRD1,ZCCHC24,ZNF28,ZNF618,
hsa-miR-297	0.0110343	0.0439534	-	14/302	C3orf18,HHIP,HIVEP2,IL1RAP,KCNN3,LYPD6,LZTFL1,MBNL2,MYO10,NRP2,NTRK2,SAMD12,SLC7A2,TET1,
hsa-miR-320a	0.0110056	0.0439534	-	86/302	ADGRL3,ARHGAP22,ARL2BP,ASPH,CDC20B,CEP41,CHST8,CHST9,COL8A1,COLEC12,DCK,E2F2,EDNRA,ELAVL2,ELK3,ESM1,ETV1,F3,FAM199X,FAM210B,FAM69A,FAM8A1,FAR1,FLRT3,FMNL2,GPD1L,GPRC5B,GRIN2B,HIVEP2,HLTF,HSD17B12,IGFBP5,IL1RAP,KIAA2022,LYPD6,LYSMD3,LZTFL1,MITF,MSMO1,MYO10,NEGR1,NEMP1,NFIB,NR1D2,NRP2,NTRK2,PAQR3,PARD3B,PCDHB16,PDE11A,PICALM,PIWIL1,PLAT,PLXNA4,PODXL,PRDM1,RCN2,RFK,RPS6KA3,S1PR1,SEMA3A,SH3TC2,SLC11A…
hsa-miR-3657	0.0111192	0.0439534	-	2/302	CEP41,PLXNA4,
hsa-miR-411-5p	0.0111393	0.0439534	-	24/302	ADGRG2,ANGPT1,ARL6IP6,CCR1,DCK,ELMOD1,ETV1,FBLIM1,FEZ2,GALC,HLTF,IKBIP,LMF1,LZTFL1,MBNL2,NEGR1,RAPGEF2,RPS6KA3,SEMA3A,SPRED1,TCAF1,TMTC2,TRAM1,TRHDE,
hsa-miR-526b-5p	0.0110376	0.0439534	-	21/302	ACVRL1,CD96,EDEM3,ETV1,FBLIM1,FMNL2,GRIN2B,GSG1L,HHIP,IL6ST,LZTFL1,NEDD9,NFIB,NTRK2,RPS6KA3,RPS6KA5,SLC26A2,SLC44A2,TET1,THBS1,TMTC2,
hsa-miR-6131	0.0111192	0.0439534	-	2/302	KCNK10,NFIB,
hsa-let-7b-3p	0.0112997	0.044265	-	15/302	CBFB,CEP41,COL13A1,ELAVL2,F3,FAM199X,FAM3C,HIVEP2,KIAA2022,MITF,SLC39A10,SPRED1,THBS1,TNS3,TSHZ3,
hsa-miR-4451	0.0113043	0.044265	-	9/302	ADGRL3,IL6ST,NR1D2,PARD3B,PRDM1,RAPGEF2,SLC2A4,SOX6,UNC5C,
hsa-miR-629-5p	0.0113095	0.044265	-	10/302	ELMOD1,ETV1,MAML2,NEMP1,NTRK2,PLCH1,PRDM1,SLC44A2,TMEM123,TRIL,
hsa-miR-367-3p	0.0114036	0.044514	-	63/302	ACVRL1,ADD3,ADGRG2,ADRB1,ARHGAP24,ARL2BP,ASPH,BMX,CBFB,CCNJL,CEP41,CNIH1,CNTN4,CSGALNACT1,DCC,DNAJC28,EDEM3,ENTPD4,ESM1,FAR1,GCNT1,GPR137C,HHIP,IKBIP,KCNK10,KCNN3,KIAA2022,MAML2,MITF,MMP8,MOCS2,MYB,NEDD9,NEGR1,NFIB,NR1D2,PARD3B,PCDHB16,PDE11A,PLCH1,RBM47,REEP1,RNF166,S1PR1,SATB1,SCAMP1,SEMA3A,SH3TC2,SLC11A2,SLC1A1,SLC26A2,SLITRK6,SMAD9,SOSTDC1,TET1,TMEM33,TMTC2,TRHDE,TRIP13,TWF1,UNC5A,VWA5B2,ZNF2…
hsa-miR-125b-5p	0.0114566	0.0446012	-	62/302	ABAT,ABHD6,ACTR10,AGTRAP,ANTXR2,ASPH,C3orf18,CBFB,CCNJL,CD96,CDC20B,DCLRE1A,E2F2,EDEM3,ENPP1,ENTPD4,FAM210B,GCNT1,GPD1L,GSG1L,HEPH,HIVEP2,IL7R,KCNK10,KCNN3,KIAA2022,KIF6,KLHDC7B,LYPD6,NEDD9,NEGR1,NEMP1,NFIB,NGFR,NTRK2,OTUB2,PDE11A,PHC2,PODXL,PRDM1,SAMD12,SATB1,SH3TC2,SLC16A7,SLC26A2,SLC2A4,SLC44A2,SLC5A3,SLC7A2,SLITRK6,SREBF2,SSTR2,ST6GAL1,TMEM123,TNS3,TRIL,TSPAN14,TXNRD1,UBAC2,UNC5C,ZNF618,ZSWIM…
hsa-miR-106a-5p	0.0115498	0.0448441	-	94/302	ABAT,ACVRL1,ADGRL3,ANTXR2,ARHGAP24,ARL6IP6,CBFB,CD96,COL13A1,COL8A1,CSGALNACT1,DDAH1,DNAJC28,DPY19L1,E2F2,ELAVL2,ELK3,ELMOD1,ENTPD4,ETV1,F3,FAM199X,FAM210B,FAM3C,FAM8A1,FBLIM1,FEZ2,FLRT3,FMNL2,GPR137C,HEPH,HIVEP2,IGFBP5,IKBIP,IL17RB,IL1RAP,IL6ST,KCNK10,KDELC2,KLHDC7B,LDLRAD3,LYPD6,LYSMD3,MBNL2,MSMO1,MYO10,NEGR1,NELL1,NFIB,NRP2,NTRK2,PDE4B,PLAT,PLCH1,PLD5,PLXNA4,PRDM1,PRR16,RAB5C,RAPGEF2,REEP1,RFK…
hsa-miR-320b	0.0115885	0.0448745	-	86/302	ADGRL3,ARHGAP22,ARL2BP,ASPH,CDC20B,CEP41,CHST8,CHST9,COL8A1,COLEC12,DCK,E2F2,EDNRA,ELAVL2,ELK3,ESM1,ETV1,F3,FAM199X,FAM210B,FAM69A,FAM8A1,FAR1,FLRT3,FMNL2,GPD1L,GPRC5B,GRIN2B,HIVEP2,HLTF,HSD17B12,IGFBP5,IL1RAP,KIAA2022,LYPD6,LYSMD3,LZTFL1,MITF,MSMO1,MYO10,NEGR1,NEMP1,NFIB,NR1D2,NRP2,NTRK2,PAQR3,PARD3B,PCDHB16,PDE11A,PICALM,PIWIL1,PLAT,PLXNA4,PODXL,PRDM1,RCN2,RFK,RPS6KA3,S1PR1,SEMA3A,SH3TC2,SLC11A…
hsa-miR-646	0.0116447	0.0449728	-	39/302	ARHGEF4,C2orf72,CARHSP1,CBFB,CDC20B,CHST9,ELMOD1,FAM199X,FAM69A,KCNK10,KDELC2,KIAA2022,MYB,NEDD9,NFIB,NRP2,OTUB2,PLXNA4,PSKH1,RAPGEF2,RBM47,RCAN2,REEP1,RFK,RPS6KA3,SH3TC2,SLC11A2,SLC26A2,SLC35F6,SLC5A3,SPRED1,TET1,TMEM52,TRIL,TSPAN14,TXNRD1,UNC5A,WBP1L,ZNF618,
hsa-miR-425-5p	0.0117986	0.0453322	-	55/302	ABAT,ADGRG2,ANXA2,ASPH,BMX,CNTN4,COLEC12,CSGALNACT1,DCC,EDNRA,ELK3,ELMOD1,FAR1,GAS1,HHIP,HOXC5,HSD17B12,IL1RAP,IL6ST,KIAA2022,KRAS,LZTFL1,MSMO1,NEMP1,NGFR,NR1D2,NRP2,NTRK2,PAQR3,PLD5,PRR16,RBM47,REEP1,RMI1,RORB,RPS6KA3,RPS6KA5,SAMD12,SCAMP1,SEMA3A,SH3TC2,SLC38A4,SLC39A10,SLC5A3,SLC7A2,SLITRK6,SMAD9,SORBS2,SOX6,SPRED1,TAPT1,TERF1,TMTC2,TNS3,TRHDE,
hsa-miR-520b	0.0118149	0.0453322	-	73/302	ABAT,ACTR10,ADRB1,ANTXR2,ARHGAP24,C3orf18,CBFB,CCL28,CSGALNACT1,E2F2,ELAVL2,ELK3,ELMOD1,ENTPD4,ETV1,FAM199X,FAM210B,FAM3C,FAM8A1,FBLIM1,FEZ2,GALC,GPD1L,GPR137C,HEPH,HIVEP2,HSD17B3,IKBIP,IL6ST,KDELC2,KPNA1,LDLRAD3,LYPD6,LYSMD3,MBNL2,MYB,MYO10,NFIB,NR1D2,NTRK2,PAQR3,PLAC8,PRR16,RAB34,RAB5C,RAPGEF2,REEP1,RFK,RORB,RPS6KA3,RPS6KA5,S1PR1,SAMD12,SCAMP1,SH3TC2,SLC16A7,SLC2A4,SLC5A3,SLC7A2,SORBS2,SOX6,SPR…
hsa-miR-548a-3p	0.0118312	0.0453322	-	31/302	CLCN3,CNTN4,COL13A1,E2F2,EDEM3,ELAVL2,FAM3C,FAR1,FMNL2,GCNT1,GFI1,IKBIP,KIAA2022,LYSMD3,MSMO1,MYB,NEMP1,NFIB,PAQR3,PLCH1,RAPGEF2,SARAF,SATB1,SLITRK6,SORBS2,SPRED1,TAPT1,TET1,TMEM33,TXNRD1,ZIC3,
hsa-miR-1276	0.0119977	0.0458495	-	19/302	ADGRL3,ANTXR2,ELK3,KDELC2,NFIB,RAPGEF2,RCAN2,RORB,RPS6KA5,S1PR1,SLC16A7,SORBS2,SOSTDC1,TET1,TRAM1,UNC5C,ZNF114,ZNF28,ZSWIM3,
hsa-miR-548n	0.0120503	0.0458889	-	34/302	ANTXR2,ARL2BP,ARL6IP6,ASPH,DPY19L1,ELAVL2,ETV1,FAM199X,FAR1,FLRT3,FMNL2,GPR137C,HIVEP2,HLTF,IKBIP,IL6ST,KCNK10,KDELC2,KPNA1,KRAS,MBNL2,MITF,NEGR1,NFIB,PDE4B,PRDM1,RORB,RPS6KA5,S1PR1,SLC5A3,SLC7A2,SPRED1,TWF1,ZNF618,
hsa-miR-664b-5p	0.012071	0.0458889	-	4/302	MITF,NR1D2,SLC11A2,TSHZ3,
hsa-miR-1207-3p	0.0121195	0.0459532	-	27/302	ANXA8,C3orf18,CHST9,E2F2,GSG1L,IKBKE,MBNL2,MYO10,NEGR1,NFIB,NRP2,PLXNA4,PSKH1,RAPGEF2,RPS6KA3,SATB1,SNURF,ST3GAL3,TMEM178B,TMEM33,TMTC2,TRAM1,TSHZ3,TSPAN14,VAMP3,ZNF618,ZSCAN1,
hsa-miR-1290	0.0122658	0.0462254	-	27/302	ADGRG2,ANTXR2,CHST9,COL8A1,COLEC12,ETV1,IL6ST,KCNN3,KPNA1,KRAS,MBNL2,NEGR1,PAQR3,PICALM,PLCH1,PLXNA4,RAPGEF2,SLC16A7,SLC26A2,SORBS2,SPRED1,TM4SF18,TNS3,TRHDE,UNC5C,WBP1L,ZNF618,
hsa-miR-4733-5p	0.0123183	0.0462254	-	1/302	KRAS,
hsa-miR-4772-5p	0.0123183	0.0462254	-	1/302	RCAN2,
hsa-miR-5590-5p	0.0123183	0.0462254	-	1/302	NEGR1,
hsa-miR-148a-5p	0.0123634	0.0462752	-	5/302	ELAVL2,FLRT3,NFIB,RCN2,ZCCHC24,
hsa-miR-125a-5p	0.0124033	0.0463055	-	61/302	ABAT,ABHD6,ACTR10,AGTRAP,ANTXR2,C3orf18,CBFB,CCNJL,CD96,CDC20B,DCLRE1A,DSG2,E2F2,EDEM3,ENPP1,ENTPD4,FAM210B,GCNT1,GPD1L,GSG1L,HEPH,HIVEP2,IL7R,KCNK10,KIAA2022,KLHDC7B,LYPD6,NEDD9,NEGR1,NFIB,NGFR,NTRK2,OTUB2,PDE11A,PHC2,PODXL,PRDM1,RNF166,SAMD12,SATB1,SH3TC2,SLC16A7,SLC26A2,SLC2A4,SLC44A2,SLC5A3,SLC7A2,SLITRK6,SPRED1,SREBF2,SSTR2,ST6GAL1,TMEM123,TNS3,TRIL,TSPAN14,TXNRD1,UBAC2,UNC5C,ZNF618,ZSWIM3,
hsa-miR-129-2-3p	0.0124438	0.0463381	-	38/302	ABAT,ANTXR2,CARHSP1,CBFB,CCR1,FAM199X,FAM210B,FAM69A,FAM8A1,FMNL2,GPD1L,GPR137C,GRIN2B,HLTF,IGFBP5,IL6ST,KPNA1,LY6K,LZTFL1,NGFR,NRP2,PAQR3,PHC2,PLXNA4,PODXL,RCAN2,REEP1,RPS6KA5,SH3TC2,SLC26A2,SLC7A2,SOSTDC1,SPRED1,TMEM33,TRHDE,UBAC2,WBP1L,ZIC3,
hsa-miR-875-5p	0.0126928	0.0470247	-	34/302	ANGPT1,CADPS2,CD96,CEP41,CLCN3,CNIH1,CNTN4,ELK3,ENPP1,FAM199X,FAM8A1,FAR1,HLTF,KDELC2,LYSMD3,MOCS2,NEGR1,NR1D2,NRP2,PDE11A,PLAT,RPS6KA3,SCAMP1,SLC16A7,SLC5A3,SLC7A2,SOSTDC1,SOX6,TAPT1,TMEM123,TRAF3IP3,TSHZ3,TWF1,TXNRD1,
hsa-miR-938	0.0126916	0.0470247	-	13/302	ABAT,FMNL2,HIVEP2,KCNK10,KIF6,NFIB,PHC2,PLAT,PRDM1,SEMA3A,SH3TC2,TRHDE,UNC5A,
hsa-miR-4658	0.0128854	0.0475302	-	5/302	GSG1L,KIAA2022,NEDD9,NTRK2,REEP1,
hsa-miR-4763-5p	0.0129272	0.0475302	-	6/302	KIF6,LINGO2,MAB21L3,PODXL,SREBF2,WBP1L,
hsa-miR-5195-3p	0.0129181	0.0475302	-	31/302	ADD3,ANTXR2,ARHGAP24,CBFB,CLCN3,CNTN4,COL8A1,DNAJC28,FAM3C,FLRT3,GPR137C,GRIN2B,NEDD9,NEGR1,NFIB,NRP2,NTRK2,PARD3B,PDE11A,PODXL,PRDM1,RAPGEF2,RBM47,REEP1,SAMD12,SEMA3A,SLITRK6,TNFRSF11B,TNFSF15,ZNF114,ZNF28,
hsa-miR-450b-5p	0.0131814	0.0482644	-	29/302	ADGRL3,ASPH,CBFB,CLCN3,CNIH1,DCK,ETV1,FLRT3,GAS1,LINGO2,MITF,MSL3,NFIB,NR1D2,NTRK2,OTUB2,PDE4B,PRDM1,RBM47,SLC11A2,SLC26A2,SLC38A4,SLC5A3,SOSTDC1,SOX6,TET1,THBS1,TM4SF18,TMEM123,
hsa-miR-921	0.0131931	0.0482644	-	13/302	ADD3,ADGRL3,ASPH,CADPS2,CDC20B,MYB,PCDHB16,PODXL,RPS6KA3,SLC26A2,SREBF2,TNFSF15,ZNF28,
hsa-miR-3120-5p	0.0133471	0.0484623	-	4/302	EDNRA,TMTC2,TSHZ3,WBP1L,
hsa-miR-335-3p	0.0133471	0.0484623	-	4/302	CD180,ELK3,IL1RAP,KIAA2022,
hsa-miR-676-5p	0.0133471	0.0484623	-	4/302	FAR1,KRAS,RAPGEF2,VAMP3,
hsa-miR-1248	0.01341	0.0485697	-	22/302	ADGRG2,ADGRL3,CLCN3,E2F2,ELAVL2,ELK3,FAM199X,HLTF,IL6ST,KIAA2022,NEDD9,NEGR1,NFIB,PICALM,PLXNA4,PRDM1,RBM47,TXNRD1,UNC5C,WBP1L,ZCCHC24,ZNF114,
hsa-miR-4639-5p	0.0135421	0.0489264	-	2/302	FAM199X,REEP1,
hsa-miR-944	0.0137223	0.0494546	-	19/302	ANGPT1,CBFB,CLCN3,COLEC12,FAM199X,FAM3C,FAM8A1,GCNT1,LYSMD3,MBNL2,PCDHB16,PRDM1,RAPGEF2,SEMA3A,SORBS2,SOX6,ST6GAL1,THBS1,TRHDE,
hsa-miR-520f-3p	0.0139934	0.0503072	-	51/302	ADD3,COLEC12,E2F2,EDNRA,ELAVL2,ENTPD4,FAM8A1,FBLIM1,GPR137C,GSG1L,IKBIP,IL6ST,KCNK10,KCNN3,KDELC2,KIAA2022,KPNA1,LYPD6,LYSMD3,MAML2,MBNL2,MITF,NFIB,NR1D2,PAQR3,PHC2,PICALM,RCAN2,RFK,RORB,RPS6KA3,RPS6KA5,SAMD12,SEMA3A,SH3TC2,SLC16A7,SLC2A4,SLC5A3,SLC7A2,SMAD9,SMOC1,SOX6,SPRED1,TET1,THBS1,TSHZ3,TSPAN14,TWF1,UFL1,VAMP3,ZNF618,
hsa-miR-217	0.0141098	0.0506008	-	63/302	ADGRG2,ADGRL3,AGTRAP,ANKLE1,ARL6IP6,ASPH,CADPS2,CBFB,CD96,CDH7,CMPK2,COL8A1,EDNRA,ELAVL2,ELMOD1,FAM210B,FBLIM1,FMNL2,GALC,GCNT1,GPD1L,GPR137C,HLTF,IKBIP,IL1RAP,IL6ST,KIAA2022,KLHL5,KRAS,LYPD6,LYSMD3,MAML2,MITF,MSMO1,NEGR1,NFIB,NTRK2,PAQR3,PARD3B,PICALM,PLXNA4,PSKH1,RPS6KA3,SARAF,SATB1,SCAMP1,SEMA3A,SLC1A1,SLC26A2,SLC39A10,SLC5A3,SLC7A2,SMAD9,SSTR2,TET1,THBS1,TM4SF18,TMEM33,TNFRSF11B,TRIL,TSHZ3,UB…
hsa-miR-519c-3p	0.0143532	0.051347	-	25/302	ARHGAP24,CD96,CMPK2,CSGALNACT1,E2F2,ELAVL2,ELK3,F3,FAM199X,GPR137C,HIVEP2,IL1RAP,KPNA1,MSMO1,MYB,NFIB,NR1D2,NRP2,RORB,RPS6KA3,RPS6KA5,SLC11A2,SMOC1,TSHZ3,ZNF618,
hsa-miR-143-3p	0.0145542	0.0516001	-	72/302	ABAT,ACVRL1,ADD3,ARL2BP,ASPH,C2orf72,CBFB,CCR1,CDC20B,DDAH1,ELMOD1,ENPP1,ETV1,FAM210B,FAR1,FMNL2,GALC,GCNT1,GPRC5B,GRIN2B,HHIP,HSD17B12,IGFBP5,IL1RAP,IL6ST,KCNK10,KCNN3,KDELC2,KIAA2022,KIF6,KPNA1,KRAS,LMF1,LYPD6,MOCS2,MYO10,NEDD9,NEGR1,NFIB,NGFR,NRP2,NTRK2,PAQR3,PCDHB16,PDE11A,PLD5,PLXNA4,PODXL,REEP1,RHOJ,RPS6KA3,RPS6KA5,SAMD12,SCAMP1,SH3TC2,SLC1A1,SLC26A2,SLC39A10,SLC5A3,SOX6,TET1,THBS1,TMEM33,T…
hsa-miR-28-3p	0.0148084	0.0516001	-	27/302	ANTXR2,CSGALNACT1,DCC,E2F2,ELK3,ESM1,GCNT1,GPD1L,GPR137C,IL17RB,KPNA1,KRAS,LYSMD3,MAML2,PODXL,RMI1,RPS6KA3,SH3TC2,SLC5A3,SPRED1,ST6GAL1,TET1,TMEM33,UBAC2,UNC5C,ZCCHC24,ZIC3,
hsa-miR-3136-3p	0.0148847	0.0516001	-	1/302	NGFR,
hsa-miR-3194-3p	0.0145439	0.0516001	-	5/302	ABAT,ARHGEF4,MYO10,PHC2,SPRED1,
hsa-miR-369-5p	0.0148847	0.0516001	-	1/302	NTRK2,
hsa-miR-4475	0.0148847	0.0516001	-	1/302	FBLIM1,
hsa-miR-455-5p	0.0147001	0.0516001	-	31/302	ADD3,ADGRL3,ANTXR2,CADPS2,DDAH1,F3,FAR1,FMNL2,GPD1L,GRIN2B,HHIP,KIAA2022,KPNA1,MAB21L3,MBNL2,MYO10,MYOT,NFIB,NTRK2,PLXNA4,S1PR1,SAMD12,SH3TC2,SLC7A2,SOX6,TET1,TMEM123,TRIM23,TSHZ3,UNC5A,ZIC3,
hsa-miR-4667-3p	0.0148847	0.0516001	-	1/302	CEP41,
hsa-miR-4781-5p	0.0148847	0.0516001	-	1/302	TSPAN14,
hsa-miR-518f-5p	0.0148847	0.0516001	-	1/302	CEP41,
hsa-miR-624-5p	0.0148847	0.0516001	-	1/302	TMEM33,
hsa-miR-628-5p	0.0145546	0.0516001	-	14/302	AGTRAP,CLCN3,FAM105A,FAM210B,FLRT3,GCNT1,IL6ST,NR1D2,SLC5A3,ST6GAL1,TCAF1,TMEM33,ZCCHC24,ZMAT4,
hsa-miR-676-3p	0.0148572	0.0516001	-	2/302	MITF,NFIB,
hsa-miR-1272	0.0151283	0.0521582	-	5/302	ASPH,ETV1,GSG1L,NTRK2,PCDHB16,
hsa-miR-22-5p	0.0151283	0.0521582	-	5/302	ESM1,ETV1,NR1D2,PDE11A,RBM47,
hsa-miR-675-3p	0.0151531	0.0521582	-	3/302	CHST9,TET1,TMEM123,
hsa-miR-432-5p	0.0152136	0.0522431	-	37/302	ABHD6,ANTXR2,ARHGEF4,C19orf57,CD180,CNIH1,CSNK1G2,FBLIM1,HLTF,IL1RAP,IL6ST,KIAA2022,KIF6,LYPD6,LZTFL1,MAML2,MBNL2,MYB,NEDD9,NEGR1,PCDHB16,PLCH1,PLD5,PLXNA4,PSKH1,RAPGEF2,RORB,RPS6KA3,SATB1,SH3TC2,SLC16A7,SLC26A2,TNFSF15,TNS3,TSHZ3,TXNRD1,UNC5C,
hsa-miR-539-3p	0.0153496	0.052586	-	6/302	ELAVL2,NR1D2,RCN2,SLC5A3,THBS1,TSHZ3,
hsa-miR-1284	0.0154679	0.0526198	-	12/302	CLCN3,FMNL2,KIF6,KRAS,LDLRAD3,RBM47,RCN2,RFK,SLC39A10,SMOC1,TNS3,TSHZ3,
hsa-miR-219a-5p	0.0154359	0.0526198	-	25/302	ARL6IP6,CNTN4,DDAH1,FAM199X,FAM210B,FLRT3,FMNL2,MITF,MYO10,NFIB,NTRK2,PODXL,PRDM1,RCAN2,RNF166,RORB,SAMD12,SATB1,SLC16A7,SLC39A10,SOX6,TET1,TMEM123,TRHDE,ZCCHC24,
hsa-miR-635	0.0154137	0.0526198	-	21/302	AGTRAP,ANXA8,CNTN4,E2F2,F3,IL1RAP,IL6ST,KIAA2022,LDLRAD3,MAML2,MYO10,NFIB,PDE11A,PRDM1,PSKH1,RMI1,RORB,RPS6KA3,SLC11A2,TXNRD1,UNC5A,
hsa-miR-607	0.0159008	0.0538511	-	24/302	ADD3,CBFB,CNTN4,EDNRA,ELAVL2,ENPP1,ESM1,ETV1,FAM199X,GYG1,HIVEP2,IKBIP,LDLRAD3,LYSMD3,NR1D2,REEP1,SEMA3A,SLC11A2,SLC38A4,SPRED1,TET1,TMEM33,TMTC2,TSHZ3,
hsa-miR-889-3p	0.0159038	0.0538511	-	14/302	ADRB1,ANGPT1,CBFB,CNTN4,DPY19L1,FMNL2,HHIP,KPNA1,LDLRAD3,MITF,NEGR1,PICALM,SLC16A7,SPRED1,
hsa-miR-5582-3p	0.0160316	0.0541577	-	10/302	ABHD6,EDEM3,KIAA2022,NEMP1,RBM47,SATB1,TET1,TNFRSF11B,UBAC2,ZNF618,
hsa-miR-3935	0.0161017	0.0542605	-	3/302	NR1D2,NRP2,RPS6KA3,
hsa-miR-451a	0.0161365	0.0542605	-	8/302	ADGRL3,FBLN7,GFI1,HSD17B12,MSL3,NEDD9,TNFSF15,ZIC3,
hsa-miR-144-5p	0.016242	0.0544893	-	2/302	MBNL2,TRHDE,
hsa-miR-513b-5p	0.0167632	0.0561087	-	22/302	ADGRG2,ASPH,CEP41,CNTN4,HIVEP2,IKBKE,KIAA2022,MBNL2,MITF,NEGR1,NFIB,NR1D2,NRP2,NTRK2,RPS6KA5,SNRPN,SNURF,SOX6,SPRED1,ZCCHC24,ZIC3,ZNF618,
hsa-miR-25-3p	0.0169008	0.0563993	-	58/302	ACVRL1,ADD3,ADGRG2,ADRB1,ARHGAP24,ARL2BP,ASPH,BMX,CBFB,CCNJL,CEP41,CNIH1,CNTN4,DCC,DNAJC28,EDEM3,ENTPD4,FAM105A,FAR1,GCNT1,GPR137C,HHIP,KCNK10,KCNN3,KIAA2022,MAML2,MITF,MOCS2,MYB,NEDD9,NEGR1,NFIB,NR1D2,NTRK2,PARD3B,PCDHB16,PLCH1,RBM47,REEP1,RNF166,RORB,S1PR1,SATB1,SCAMP1,SEMA3A,SLC11A2,SLC1A1,SLC26A2,SLITRK6,SMAD9,SOSTDC1,TMEM33,TMTC2,TRHDE,TRIP13,TWF1,VWA5B2,ZNF28,
hsa-miR-708-3p	0.0169275	0.0563993	-	4/302	CBFB,GCNT1,LDLRAD3,SPRED1,
hsa-miR-199a-5p	0.0169767	0.056434	-	57/302	ABAT,ACVRL1,ADD3,AGTRAP,C3orf18,CARHSP1,CCL28,CD96,CLCN3,CMPK2,CSGALNACT1,ENPP1,FAM105A,FLRT3,GFI1,GPRC5B,GSG1L,HHIP,HLTF,IGFBP5,IL1RAP,KRAS,LDLRAD3,LY6K,LYSMD3,MBNL2,MITF,NGFR,NRP2,OTUB2,PDE11A,PLXNA4,PODXL,RBM47,RORB,RPS6KA5,SARAF,SATB1,SDCBP,SLC11A2,SLC16A7,SLC26A2,SLC2A4,SLC35F6,SLC5A3,SMOC1,SOX6,SSTR2,ST6GAL1,TMEM178B,TNS3,TSPAN14,TXNRD1,VAMP3,ZCCHC24,ZNF28,ZNF618,
hsa-miR-3662	0.0170869	0.0566707	-	3/302	ASPH,CBFB,FAM199X,
hsa-miR-1179	0.0174488	0.0576433	-	8/302	CLCN3,ETV1,LYSMD3,PICALM,SLITRK6,TET1,TMEM178B,TRIM23,
hsa-miR-2681-3p	0.0176589	0.0576433	-	1/302	IL7R,
hsa-miR-3131	0.0176589	0.0576433	-	1/302	NTRK2,
hsa-miR-3143	0.0176589	0.0576433	-	1/302	CBFB,
hsa-miR-4698	0.0176589	0.0576433	-	1/302	RPS6KA3,
hsa-miR-4749-3p	0.0176968	0.0576433	-	2/302	PHC2,UNC5A,
hsa-miR-5681b	0.0176589	0.0576433	-	1/302	ADD3,
hsa-miR-940	0.0176271	0.0576433	-	47/302	ACVRL1,ANTXR2,CCL28,CEP41,DCK,ELMOD1,ETV1,GPD1L,KIAA2022,KIF6,KRAS,LMF1,MYO10,NEDD9,NEMP1,NFIB,NGFR,NTRK2,PAQR3,PDE11A,PDE4B,PHC2,PLXNA4,PSKH1,RAPGEF2,SLC11A2,SLC26A2,SLC2A4,SLC35F6,SLC44A2,SLC7A2,SOX6,ST6GAL1,TERF1,THBS1,TNFSF15,TNS3,TRAM1,TRHDE,TXNRD1,UNC5A,VAMP3,WBP1L,ZCCHC24,ZIC3,ZNF28,ZNF618,
hsa-miR-1287-5p	0.0178754	0.0580951	-	39/302	ANXA8,ARHGAP22,ARL2BP,BMX,CD96,CLCN3,CNIH1,CSNK1G2,DPY19L1,FAM210B,GPR137C,GSG1L,HHIP,HIVEP2,HSD17B12,IGFBP5,KDELC2,MAML2,MBNL2,NEDD9,NFIB,NGFR,NRP2,NTRK2,PDE11A,PICALM,PLD5,PLXNA4,PODXL,SH3TC2,SLC11A2,SLC35F6,SLC39A10,SLC5A3,SREBF2,ST3GAL3,TSPAN14,ZCCHC24,ZNF618,
hsa-miR-4713-5p	0.0180787	0.0584622	-	7/302	ADGRL3,ANTXR2,GSG1L,MYB,NR1D2,PARD3B,RORB,
hsa-miR-5002-5p	0.0181088	0.0584622	-	3/302	CHST9,CMPK2,TM4SF18,
hsa-miR-519e-5p	0.0180787	0.0584622	-	7/302	ELAVL2,ETV1,NFIB,PARD3B,PCDHB16,ZNF114,ZNF28,
hsa-miR-92a-3p	0.0183297	0.0590445	-	59/302	ACVRL1,ADD3,ADGRG2,ADRB1,ARHGAP24,ARL2BP,ASPH,BMX,CBFB,CCNJL,CD96,CEP41,CNIH1,CNTN4,DCC,DNAJC28,EDEM3,ENTPD4,FAM105A,FAR1,GCNT1,GPR137C,HHIP,IKBIP,KCNK10,KCNN3,KIAA2022,LZTFL1,MAML2,MITF,MOCS2,MYB,NEDD9,NEGR1,NFIB,NR1D2,PARD3B,PCDHB16,PLCH1,PRDM1,RBM47,REEP1,RNF166,S1PR1,SATB1,SCAMP1,SEMA3A,SLC11A2,SLC1A1,SLC26A2,SLITRK6,SMAD9,SOSTDC1,TMTC2,TRHDE,TRIP13,TWF1,VWA5B2,ZNF28,
hsa-miR-3929	0.0186839	0.0600524	-	10/302	ACVRL1,CARHSP1,CCNJL,FMNL2,KPNA1,NFIB,NRP2,PHC2,SLC35F6,TMTC2,
hsa-miR-320d	0.0187986	0.060288	-	83/302	ADGRL3,ARHGAP22,ARL2BP,ASPH,CDC20B,CEP41,CHST8,CNTN4,COLEC12,DCK,E2F2,EDNRA,ELAVL2,ELK3,ESM1,ETV1,F3,FAM199X,FAM210B,FAM69A,FAM8A1,FAR1,FLRT3,FMNL2,GPD1L,GPRC5B,HIVEP2,HLTF,HSD17B12,IGFBP5,IL1RAP,KIAA2022,LYPD6,LYSMD3,LZTFL1,MITF,MSMO1,MYO10,NEGR1,NEMP1,NFIB,NR1D2,NRP2,NTRK2,PAQR3,PARD3B,PCDHB16,PDE11A,PICALM,PIWIL1,PLXNA4,PODXL,PRDM1,RCN2,RFK,RPS6KA3,S1PR1,SEMA3A,SH3TC2,SLC11A2,SLC26A2,SLC35F6,S…
hsa-miR-138-2-3p	0.0189796	0.0607347	-	5/302	ETV1,RCN2,SATB1,SOX6,TWF1,
hsa-miR-3200-3p	0.0192219	0.060974	-	2/302	CLCN3,RORB,
hsa-miR-3909	0.0192219	0.060974	-	2/302	KCNK10,PLXNA4,
hsa-miR-5187-3p	0.019168	0.060974	-	3/302	FEZ2,PICALM,WBP1L,
hsa-miR-7-5p	0.0192014	0.060974	-	78/302	ACVRL1,ARHGAP24,BOC,C19orf57,CARHSP1,CBFB,CCR1,CD96,CEP41,CMPK2,CNTN4,COL13A1,COLEC12,DCK,DET1,DPY19L1,ENTPD4,ETV1,F3,FBLIM1,GCNT1,GRIN2B,HHIP,HLTF,HSD17B12,IGFBP5,IKBKE,IL17RB,IL6ST,IL7R,KCNK10,KDELC2,KLHL5,KPNA1,LYPD6,LYSMD3,LZTFL1,MAML2,MYO10,NEGR1,NFIB,NR1D2,NTRK2,PDE4B,PICALM,PLCH1,PLXNA4,PODXL,PSKH1,RAPGEF2,RMI1,RPS6KA3,RPS6KA5,SAMD12,SATB1,SH3TC2,SLC16A7,SLC1A1,SLC26A2,SLC2A4,SLC35G1,SLC38…
hsa-miR-640	0.0194122	0.0614437	-	9/302	GALC,IL6ST,KDELC2,KIF6,MBNL2,NELL1,S1PR1,TET1,THBS1,
hsa-miR-1295a	0.0196808	0.0621589	-	5/302	MSL3,NFIB,NTRK2,RAPGEF2,RNF166,
hsa-miR-193b-3p	0.019759	0.0622707	-	41/302	ACVRL1,CBFB,CCNJL,CEP41,CHST9,DDAH1,DPY19L1,ETV1,FAM199X,FAM69A,FLRT3,GAS1,GCNT1,GPR137C,GSG1L,IGFBP5,IKBKE,KCNN3,KIAA2022,KRAS,MOCS2,MYB,NEDD9,NGFR,NTRK2,OTUB2,PLCH1,PLXNA4,RAPGEF2,SH3TC2,SLC1A1,SLC26A2,SLC35F6,SLC5A3,SREBF2,TAPT1,TSPAN14,TWF1,UFL1,ZIC3,ZNF618,
hsa-miR-5580-5p	0.0198064	0.0622855	-	8/302	ANTXR2,CCR1,CHST9,CSGALNACT1,GPD1L,GPRC5B,IGFBP5,NFIB,
hsa-miR-888-5p	0.0198643	0.0623327	-	14/302	ADD3,ADGRL3,CD96,CEP41,ELMOD1,ETV1,FAM199X,IL6ST,KRAS,PRDM1,SLC16A7,TRHDE,TWF1,ZCCHC24,
hsa-miR-329-3p	0.0199234	0.0623837	-	62/302	ACVRL1,ADGRL3,ADRB1,ANKLE1,ARHGEF4,ARL2BP,ARL6IP6,CADPS2,CCNJL,COL13A1,CSGALNACT1,EDEM3,EDNRA,ENPP1,ESM1,FAM105A,FAM3C,FAR1,GALC,GFI1,GPR137C,HHIP,IL1RAP,IL6ST,KCNK10,KIAA2022,KRAS,LDLRAD3,LMF1,LYPD6,LYSMD3,MYB,MYO10,NEDD9,NFIB,NRP2,NTRK2,PDE11A,PHC2,PLAT,PLXNA4,PRDM1,RFK,RPS6KA3,SATB1,SDCBP,SH3TC2,SLC26A2,SLC39A10,SLC5A3,SLC7A2,SMOC1,SORBS2,SOX6,TAPT1,THSD1,TMEM33,TMTC2,UNC5A,UNC5C,ZCCHC24,ZFAND…
hsa-miR-573	0.0199739	0.0624077	-	20/302	ETV1,GPD1L,IL1RAP,LZTFL1,MAML2,MBNL2,NEDD9,NFIB,NRP2,NTRK2,PICALM,RPS6KA5,SAMD12,SLC26A2,SORBS2,SOSTDC1,TNFSF15,TRHDE,TWF1,UNC5C,
hsa-let-7f-1-3p	0.0201974	0.0628493	-	14/302	CBFB,CEP41,COL13A1,ELAVL2,F3,FAM199X,FAM3C,HIVEP2,KIAA2022,MITF,SLC39A10,SPRED1,TNS3,TSHZ3,
hsa-miR-1227-5p	0.0203995	0.0628493	-	5/302	ARHGEF4,NFIB,RCAN2,UNC5A,ZNF618,
hsa-miR-1247-3p	0.0206332	0.0628493	-	1/302	ADRB1,
hsa-miR-1271-3p	0.0202648	0.0628493	-	3/302	GSG1L,LMF1,RAB34,
hsa-miR-3177-3p	0.0206332	0.0628493	-	1/302	PLXNA4,
hsa-miR-3200-5p	0.0206332	0.0628493	-	1/302	UNC5C,
hsa-miR-339-3p	0.0202648	0.0628493	-	3/302	MSL3,NEGR1,ZNF618,
hsa-miR-4645-5p	0.0206332	0.0628493	-	1/302	FAM8A1,
hsa-miR-500a-3p	0.0203995	0.0628493	-	5/302	ELAVL2,KCNK10,NR1D2,SAMD12,SATB1,
hsa-miR-518f-3p	0.0206332	0.0628493	-	1/302	DPY19L1,
hsa-miR-548ak	0.0206332	0.0628493	-	1/302	CHST9,
hsa-miR-6718-5p	0.0206332	0.0628493	-	1/302	WBP1L,
hsa-miR-4504	0.0210941	0.0641032	-	4/302	NTRK2,SOX6,TWF1,ZFAND6,
hsa-miR-4742-5p	0.0211329	0.0641032	-	6/302	MBNL2,MSL3,NELL1,PDE4B,SEMA3A,SORBS2,
hsa-miR-34c-3p	0.0212058	0.0641906	-	10/302	ELAVL2,KIAA2022,MBNL2,MMP8,NEDD9,NFIB,RCAN2,TMEM123,TMEM33,ZNF28,
hsa-miR-197-3p	0.0212693	0.0642491	-	31/302	ADRB1,ANGPT1,CCNJL,CCR1,DCC,EDNRA,FAM199X,FEZ2,FMNL2,GALC,GRIN2B,IGFBP5,IL1RAP,LYSMD3,MYO10,NTRK2,PAQR3,RAPGEF2,RCAN2,RFK,RMI1,SARAF,SCAMP1,SLC11A2,SLC35G1,SLC39A10,SOSTDC1,ST3GAL3,TSPAN14,TXNRD1,ZIC3,
hsa-miR-3169	0.0213995	0.0645086	-	3/302	CLCN3,NTRK2,RAPGEF2,
hsa-miR-4647	0.021921	0.0658082	-	7/302	COL13A1,FAR1,GSG1L,NEDD9,SOX6,UNC5C,ZNF618,
hsa-miR-499b-3p	0.0218898	0.0658082	-	5/302	EDEM3,ELAVL2,RAPGEF2,SOX6,TMEM178B,
hsa-miR-31-3p	0.0224835	0.0672368	-	2/302	PRDM1,RBM47,
hsa-miR-5001-3p	0.0225136	0.0672368	-	7/302	ADGRL3,ANTXR2,DPY19L1,KRAS,NFIB,NRP2,SLC5A3,
hsa-miR-519e-3p	0.0225354	0.0672368	-	12/302	CHST9,FAM199X,GSG1L,HHIP,NFIB,NR1D2,RPS6KA3,SAMD12,SLC7A2,SORBS2,THBS1,ZNF618,
hsa-miR-4708-5p	0.0226618	0.0674756	-	5/302	KCNK10,NGFR,PHC2,PODXL,TMEM33,
hsa-miR-4417	0.0229321	0.068141	-	4/302	IGFBP5,PRDM1,SPRED1,ST6GAL1,
hsa-miR-211-5p	0.0230153	0.0682491	-	61/302	ADD3,ADRB1,ANGPT1,BOC,BTC,CBFB,CD180,CEP41,CLCN3,COL13A1,ELAVL2,ELMOD1,GPD1L,GRIN2B,GSG1L,GYG1,HIVEP2,HLTF,IGFBP5,IL1RAP,IL7R,KDELC2,KIAA2022,KIF6,KRAS,MMP8,MOCS2,MYO10,NEGR1,NEMP1,NFIB,NTRK2,PDE11A,PDE4B,PLCH1,PRDM1,PSKH1,RCAN2,REEP1,RORB,RPS6KA3,RPS6KA5,SAMD12,SEMA3A,SLC11A2,SLC16A7,SLC1A1,SLC44A2,SMOC1,SOX6,SPRED1,SSTR2,ST3GAL3,TET1,THBS1,TMEM178B,TMTC2,TXNRD1,UFL1,ZCCHC24,ZSWIM3,
hsa-miR-127-5p	0.0234586	0.0689752	-	24/302	ARHGAP24,C19orf57,CARHSP1,ELAVL2,HSD17B12,KIF6,LYPD6,LYSMD3,NEGR1,NFIB,PAQR3,PHC2,PLAT,PLXNA4,PODXL,RAPGEF2,RFK,RPS6KA5,SATB1,SLC11A2,SLC35F6,SPRED1,THBS1,TSHZ3,
hsa-miR-2116-3p	0.0237837	0.0689752	-	3/302	KIAA2022,MYB,NTRK2,
hsa-miR-3152-3p	0.0237998	0.0689752	-	1/302	ANTXR2,
hsa-miR-3714	0.0238287	0.0689752	-	15/302	ANTXR2,ASPH,CARHSP1,EDEM3,ETV1,GAS1,KCNK10,KIAA2022,MYB,NRP2,NTRK2,RAPGEF2,REEP1,SDCBP,TMEM178B,
hsa-miR-422a	0.0236183	0.0689752	-	51/302	ACVRL1,ADD3,ANTXR2,C3orf18,CARHSP1,CCNJL,CD180,CRYM,CSNK1G2,DCC,DCK,DDAH1,E2F2,EDNRA,FAM8A1,HIVEP2,HLTF,IL6ST,KCNN3,KIAA2022,KIF6,LY6K,MARVELD1,MBNL2,MMP8,NELL1,NFIB,OTUB2,PAQR3,PDE11A,PLXNA4,PODXL,RHOJ,RPS6KA5,S1PR1,SAMD12,SH3TC2,SLC35F6,SLC5A3,SMOC1,SOX6,SREBF2,TAPT1,TNFSF15,TNS3,TRHDE,TRIL,TSPAN14,TWF1,UNC5C,ZCCHC24,
hsa-miR-4719	0.0237998	0.0689752	-	1/302	NTRK2,
hsa-miR-509-3p	0.0234895	0.0689752	-	13/302	CD96,COLEC12,DDAH1,GPR137C,HHIP,KIF6,NEGR1,NR1D2,NTRK2,RAB5C,SLC16A7,SLC26A2,TET1,
hsa-miR-545-3p	0.0237325	0.0689752	-	7/302	ADGRL3,DPY19L1,ETV1,NEMP1,NTRK2,SAMD12,SLC7A2,
hsa-miR-548aj-5p	0.0237998	0.0689752	-	1/302	KCNK10,
hsa-miR-548g-5p	0.0237998	0.0689752	-	1/302	KCNK10,
hsa-miR-548x-5p	0.0237998	0.0689752	-	1/302	KCNK10,
hsa-miR-549a	0.0237325	0.0689752	-	7/302	CHST9,GPD1L,KPNA1,SMOC1,SOX6,TET1,ZNF28,
hsa-miR-3978	0.0238887	0.0690118	-	4/302	ARHGAP24,GSG1L,IL6ST,UNC5C,
hsa-miR-16-2-3p	0.0242201	0.0696927	-	2/302	CNTN4,TSHZ3,
hsa-miR-6071	0.0242201	0.0696927	-	2/302	NTRK2,SOX6,
hsa-miR-17-5p	0.0243747	0.0699992	-	68/302	ABAT,ADGRL3,ANTXR2,ARHGAP24,CBFB,CD96,COL13A1,CSGALNACT1,DDAH1,DNAJC28,DPY19L1,E2F2,ELAVL2,ELK3,ELMOD1,ENTPD4,ETV1,F3,FAM199X,FAM3C,FAM8A1,FBLIM1,FEZ2,FMNL2,GPR137C,HEPH,IL1RAP,KCNK10,LDLRAD3,LYPD6,LYSMD3,MBNL2,MSMO1,MYO10,NFIB,NRP2,NTRK2,PLAT,PLCH1,PLD5,PRDM1,PRR16,RAB5C,RAPGEF2,RCN2,RORB,RPS6KA3,RPS6KA5,S1PR1,SAMD12,SCAMP1,SDCBP,SH3TC2,SLC11A2,SLC16A7,SLC2A4,SLC7A2,SMOC1,SORBS2,SPRED1,TAPT1,TET…
hsa-miR-4252	0.0245286	0.0703024	-	6/302	ENTPD4,KCNK10,NGFR,RFK,SLC35G1,SLC39A10,
hsa-miR-599	0.0246784	0.0705928	-	45/302	ABHD6,ACTR10,ANGPT1,ASPH,C3orf18,CDC20B,CHST9,COL8A1,DDAH1,EDEM3,EDNRA,ENPP1,ETV1,FLRT3,GFI1,HLTF,KPNA1,KRAS,LYPD6,MAB21L3,MBNL2,NTRK2,OTUB2,PCDHB16,PDE4B,PODXL,RCAN2,REEP1,RERG,RPS6KA3,SAMD12,SATB1,SH3TC2,SLC39A10,SLC5A3,SLC7A2,SOX6,TAPT1,THBS1,UFL1,UNC5C,VAMP3,ZCCHC24,ZMAT4,ZNF618,
hsa-miR-106b-5p	0.025028	0.0713289	-	89/302	ABAT,ACTR10,ACVRL1,ADGRL3,ANTXR2,ARHGAP24,CBFB,CD96,COL13A1,COL8A1,CSGALNACT1,DDAH1,DPY19L1,E2F2,ELAVL2,ELK3,ELMOD1,ENTPD4,ETV1,F3,FAM199X,FAM210B,FAM3C,FAM8A1,FBLIM1,FEZ2,FLRT3,FMNL2,GPR137C,HEPH,HIVEP2,IKBIP,IL1RAP,IL6ST,KCNK10,KDELC2,KLHDC7B,LDLRAD3,LYPD6,LYSMD3,MBNL2,MSL3,MSMO1,MYO10,NEGR1,NFIB,NRP2,NTRK2,PDE4B,PLAT,PLCH1,PLD5,PLXNA4,PRDM1,PRR16,RAB5C,RAPGEF2,RFK,RORB,RPS6KA3,RPS6KA5,S1PR1,SA…
hsa-miR-3137	0.0250337	0.0713289	-	3/302	KIAA2022,NEGR1,RORB,
hsa-miR-4789-5p	0.0251773	0.071598	-	11/302	CEP41,FAR1,KIAA2022,NFIB,NR1D2,NRP2,SLC5A3,SPRED1,TRHDE,TSHZ3,TSPAN14,
hsa-miR-1295b-5p	0.0260273	0.0734413	-	2/302	ACVRL1,NTRK2,
hsa-miR-423-3p	0.0259536	0.0734413	-	10/302	IGFBP5,KCNN3,MSL3,PLXNA4,PLXNB3,RCN2,SLC11A2,SREBF2,TSPAN14,UBAC2,
hsa-miR-4253	0.0258782	0.0734413	-	4/302	ARHGAP24,NTRK2,PLCH1,RHOJ,
hsa-miR-891a-5p	0.0260273	0.0734413	-	2/302	NFIB,SLC35F6,
hsa-let-7c-5p	0.0262794	0.073988	-	68/302	ACTR10,ACVRL1,ADRB1,ANTXR2,ARHGAP24,ARL6IP6,ASPH,CCNJL,CDC20B,CNIH1,COL8A1,DCC,DET1,E2F2,EDEM3,GALC,GPR137C,GPRC5B,GRIN2B,GSG1L,HEPH,IKBKE,KIAA2022,KPNA1,LMF1,LY6K,MAB21L3,MYB,MYO10,NEDD9,NEGR1,NEMP1,NFIB,NGFR,OTUB2,PDE4B,PLD5,PLXNA4,PODXL,PRDM1,PSKH1,REEP1,RPS6KA3,RPS6KA5,SAMD12,SARAF,SH3TC2,SLC11A2,SLC35F6,SLC35G1,SLC5A3,SORBS2,SOX6,SREBF2,SSTR2,ST6GAL1,TERF1,THBS1,TMEM178B,TRHDE,TSPAN14,UFL1,U…
hsa-miR-3616-5p	0.0263226	0.073988	-	3/302	MBNL2,PICALM,SOSTDC1,
hsa-miR-107	0.0265785	0.0745631	-	74/302	ADGRL3,ARHGAP22,ARHGEF4,ASPH,BMX,CBFB,CD96,CLCN3,CNTN4,CSNK1G2,DSG2,EDEM3,ETV1,FLRT3,GALC,GFI1,GRIN2B,GSG1L,HSD17B12,IL1RAP,KCNN3,KIAA2022,KIF6,KPNA1,MBNL2,MITF,MSL3,MYB,MYO10,NEDD9,NFIB,NR1D2,NRP2,NTRK2,OTUB2,PAQR3,PCSK4,PDE11A,PDE4B,PLXNA4,PODXL,RAPGEF2,RCN2,REEP1,RPS6KA3,RPS6KA5,S1PR1,SDCBP,SEMA3A,SH3TC2,SLC11A2,SLC26A2,SLC2A4,SLC35F6,SLC35G1,SLC39A10,SLC5A3,SLC7A2,SNRPN,SNURF,SOX6,SPRED1,ST6G…
hsa-let-7i-5p	0.0267677	0.0748876	-	67/302	ACTR10,ACVRL1,ADRB1,ANTXR2,ARL6IP6,CCNJL,CDC20B,CNIH1,COL8A1,DCC,DET1,E2F2,EDEM3,GALC,GPR137C,GRIN2B,GSG1L,HEPH,HIVEP2,IKBKE,KIAA2022,KPNA1,LY6K,LYPD6,MAB21L3,MAML2,MYB,MYO10,NEMP1,NFIB,NGFR,NR1D2,NTRK2,OTUB2,PDE4B,PLD5,PLXNA4,PODXL,PRDM1,PSKH1,RAPGEF2,REEP1,RPS6KA3,RPS6KA5,SAMD12,SARAF,SEMA3A,SH3TC2,SLC11A2,SLC35F6,SLC5A3,SOX6,SREBF2,SSTR2,ST6GAL1,TERF1,THBS1,TMEM178B,TRHDE,TSPAN14,UFL1,UNC5A,VA…
hsa-miR-551a	0.026797	0.0748876	-	5/302	GRIN2B,NFIB,PSKH1,TAPT1,ZIC3,
hsa-miR-340-3p	0.0271511	0.0754427	-	1/302	NFIB,
hsa-miR-5090	0.0271511	0.0754427	-	1/302	KRAS,
hsa-miR-518d-3p	0.0271511	0.0754427	-	1/302	DPY19L1,
hsa-miR-139-5p	0.027285	0.0756705	-	41/302	ABHD6,ANGPT1,CNIH1,DPY19L1,ELAVL2,FBLIM1,GPD1L,IGFBP5,KDELC2,LYSMD3,MAML2,MBNL2,MOCS2,MSL3,MYB,NFIB,NGFR,OTUB2,PDE11A,PODXL,PRDM1,RCAN2,RORB,RPS6KA5,SAMD12,SARAF,SH3TC2,SLC16A7,SLC26A2,SNRPN,SNURF,SORBS2,ST6GAL1,THBS1,TMEM123,TMEM33,TRIM23,TSPAN14,TWF1,UNC5C,VAMP3,
hsa-miR-1202	0.0275247	0.0759013	-	26/302	ACVRL1,ARHGAP24,ARHGEF4,C3orf18,CBFB,CCR1,E2F2,ETV1,FLRT3,GSG1L,IGFBP5,KIF6,LY6K,NEDD9,NFIB,PHC2,RBM47,RNF166,SARAF,SOX6,SREBF2,TMEM33,TNS3,TSHZ3,ZNF28,ZNF618,
hsa-miR-4709-3p	0.0275017	0.0759013	-	6/302	ANTXR2,ASPH,ELAVL2,NFIB,NRP2,TSHZ3,
hsa-miR-603	0.0274836	0.0759013	-	27/302	ADGRL3,ADRB1,ANKLE1,ARL2BP,CEP41,DCK,GPR137C,GYG1,KCNK10,KIAA2022,KRAS,LDLRAD3,LYSMD3,NFIB,NR1D2,NRP2,NTRK2,PLXNA4,PRDM1,RFK,SATB1,SLC11A2,SLITRK6,THSD1,TNS3,TSPAN14,ZCCHC24,
hsa-miR-4434	0.0276508	0.0761049	-	3/302	CDC20B,DPY19L1,RORB,
hsa-miR-1225-5p	0.0277657	0.076277	-	16/302	CADPS2,ELMOD1,ETV1,GPR137C,GSG1L,IKBIP,KCNN3,KIAA2022,MBNL2,MYO10,NEDD9,NTRK2,PAQR3,RPS6KA3,TERF1,TSPAN14,
hsa-miR-2682-3p	0.0279048	0.076371	-	2/302	GRIN2B,MAML2,
hsa-miR-367-5p	0.0279048	0.076371	-	2/302	RPS6KA3,TSHZ3,
hsa-miR-154-3p	0.0280535	0.0766339	-	10/302	CLCN3,ELAVL2,ETV1,FAR1,GALC,MBNL2,PLAC8,TMEM123,TMEM178B,TSHZ3,
hsa-miR-382-5p	0.0281467	0.0767446	-	57/302	CADPS2,CBFB,CCL28,CEP41,CHST9,COL8A1,DCC,DDAH1,ENPP1,ETV1,FAM199X,GPR137C,HHIP,IGFBP5,IKBIP,IL17RB,IL6ST,KCNN3,KIAA2022,KLHDC7B,KPNA1,LYPD6,MAML2,MBNL2,MYO10,MYOT,NEDD9,NEGR1,NFIB,PDE11A,RBM47,RCAN2,REEP1,RERG,RHOJ,RORB,RPS6KA3,S1PR1,SAMD12,SEMA3A,SH3TC2,SLC1A1,SLC35F6,SLC39A10,SLC5A3,SMAD9,SMOC1,SORBS2,SOX6,SREBF2,TAPT1,TMTC2,TSPAN14,UFL1,UNC5C,VAMP3,ZNF618,
hsa-miR-2115-5p	0.0282816	0.0769681	-	6/302	CHST9,CNIH1,LINGO2,NFIB,SEMA3A,SPRED1,
hsa-miR-4426	0.0285823	0.0776416	-	5/302	FAR1,KPNA1,SOX6,TMEM178B,TRAM1,
hsa-miR-513a-3p	0.0293238	0.0795073	-	18/302	ANTXR2,ARL6IP6,BMX,CHST9,CSGALNACT1,ELAVL2,FAM199X,GCNT1,LYSMD3,MITF,SLC26A2,SPRED1,TMEM123,TMEM33,TNFSF15,TSHZ3,TWF1,UFL1,
hsa-miR-1243	0.0295469	0.0798337	-	8/302	FEZF2,KRAS,MYB,NFIB,PAQR3,RAPGEF2,RMI1,TNS3,
hsa-miR-20b-5p	0.0295538	0.0798337	-	66/302	ABAT,ADGRL3,ANTXR2,ARHGAP24,CBFB,CD96,COL13A1,CSGALNACT1,DDAH1,DNAJC28,DPY19L1,E2F2,ELAVL2,ELK3,ELMOD1,ENTPD4,ETV1,F3,FAM199X,FAM3C,FAM8A1,FBLIM1,FEZ2,FMNL2,GPR137C,HEPH,IL1RAP,KCNK10,LDLRAD3,LYPD6,LYSMD3,MAML2,MBNL2,MSMO1,MYO10,NFIB,NRP2,NTRK2,PLAT,PLCH1,PLD5,PRDM1,PRR16,RAB5C,RAPGEF2,RORB,RPS6KA5,S1PR1,SAMD12,SCAMP1,SH3TC2,SLC11A2,SLC16A7,SLC2A4,SLC7A2,SMOC1,SORBS2,SPRED1,TAPT1,TET1,TMEM123,TSH…
hsa-miR-200c-5p	0.0298525	0.0800068	-	2/302	CNIH1,RORB,
hsa-miR-4427	0.0298525	0.0800068	-	2/302	ETV1,MBNL2,
hsa-miR-449b-5p	0.0298926	0.0800068	-	82/302	ACVRL1,ADGRG2,AGTRAP,ARHGEF4,C3orf18,CARHSP1,CBFB,CCNJL,CCR1,CEP41,CLCN3,E2F2,EDEM3,ELMOD1,ENPP1,ENTPD4,FAM210B,FBXL8,FMNL2,GAS1,GRIN2B,GYG1,IGFBP5,IKBKE,IL7R,KIAA2022,KIF6,KPNA1,LYPD6,MARVELD1,MITF,MSL3,MYB,NEDD9,NEGR1,NFIB,NGFR,NRP2,OTUB2,PAQR3,PCDHB16,PDE11A,PDE4B,PLCH1,PLXNA4,PLXNB3,PODXL,PSKH1,RHOJ,SAMD12,SATB1,SCAMP1,SDCBP,SEMA3A,SH3TC2,SLC2A4,SLC35F6,SLC38A4,SLC39A10,SLC44A2,SLC5A3,SLC7A2,…
hsa-miR-548aq-5p	0.0298525	0.0800068	-	2/302	ASPH,ETV1,
hsa-miR-5581-5p	0.0298525	0.0800068	-	2/302	FBLIM1,GPR137C,
hsa-miR-875-3p	0.0300158	0.080189	-	30/302	DPY19L1,ETV1,FLRT3,GRIN2B,HHIP,IL6ST,LZTFL1,MBNL2,MOCS2,NFIB,NRP2,NTRK2,PAQR3,PDE11A,PHC2,PLXNA4,RHOJ,SLC7A2,SMOC1,SOX6,SPRED1,ST6GAL1,TAPT1,THBS1,TNS3,TRHDE,WBP1L,ZCCHC24,ZFAND6,ZNF618,
hsa-miR-3925-3p	0.0304251	0.0811336	-	3/302	C3orf18,CARHSP1,ZNF28,
hsa-miR-1237-3p	0.0305763	0.0813877	-	29/302	ACVRL1,CADPS2,CSGALNACT1,DCC,DDAH1,EDEM3,ELK3,ETV1,FAR1,GRIN2B,KCNK10,KIF6,KPNA1,LZTFL1,NEGR1,NFIB,PARD3B,PDE11A,PHC2,PICALM,PRDM1,RBM47,RCN2,SLC5A3,SLITRK6,SOSTDC1,ST3GAL3,TRAF3IP3,ZCCHC24,
hsa-miR-331-3p	0.0309966	0.082356	-	27/302	ADRB1,C3orf18,CARHSP1,CHST8,ENTPD4,ETV1,FBLIM1,FBLN7,GRIN2B,KIF6,MITF,NFIB,NRP2,OTUB2,PHC2,PLXNA4,PODXL,RAB34,RAPGEF2,SAMD12,SLC44A2,SORBS2,SREBF2,THBS1,TMEM178B,TNFSF15,ZCCHC24,
hsa-miR-216b-5p	0.0312923	0.0828758	-	57/302	ACTR10,ADGRL3,CDC20B,CNIH1,COL8A1,CSGALNACT1,DDAH1,E2F2,EDNRA,FAM199X,FAM210B,FAM3C,FEZ2,GCNT1,GPD1L,GPR137C,HHIP,HLTF,IKBIP,KDELC2,KIAA2022,KPNA1,KRAS,LYPD6,LYSMD3,LZTFL1,MBNL2,MMP8,MSL3,NFIB,NR1D2,NRP2,NTRK2,PRSS33,RBM47,RERG,RORB,RPS6KA3,SAMD12,SDCBP,SEMA3A,SLC16A7,SLC26A2,SLC35F6,SLC5A3,SLC7A2,SMOC1,SPRED1,TCAF1,TERF1,TET1,TRAM1,TWF1,WBP1L,ZFAND6,ZNF28,ZNF618,
hsa-miR-4786-3p	0.0313061	0.0828758	-	4/302	C19orf57,CARHSP1,SPRED1,THBS1,
hsa-miR-4667-5p	0.0314432	0.0830876	-	13/302	ABHD6,ELMOD1,FAM210B,IGFBP5,LYPD6,NFIB,NTRK2,PSKH1,RAPGEF2,RBM47,SOX6,SREBF2,WBP1L,
hsa-miR-331-5p	0.0315618	0.0830994	-	8/302	FMNL2,GSG1L,KDELC2,KRAS,MYB,NTRK2,SLITRK6,TRHDE,
hsa-miR-496	0.0315136	0.0830994	-	24/302	ANGPT1,ARL2BP,ASPH,CCL28,CDC20B,CNIH1,COL8A1,EDEM3,ETV1,FAM199X,FAM3C,GCNT1,HHIP,HIVEP2,KCNN3,MSL3,NFIB,PLXNA4,RCN2,RPS6KA5,SLC16A7,SPRED1,TMEM123,TWF1,
hsa-miR-593-5p	0.0318717	0.0836129	-	3/302	CARHSP1,PSKH1,TET1,
hsa-miR-6134	0.0318717	0.0836129	-	3/302	PLXNA4,PSKH1,TXNRD1,
hsa-miR-511-5p	0.0320444	0.0839148	-	35/302	ANTXR2,ASPH,CCR1,DCK,DPY19L1,EDEM3,FBLIM1,GSG1L,HLTF,IL7R,KDELC2,LINGO2,MBNL2,MYO10,NEDD9,NEGR1,NFIB,NTRK2,PLXNA4,RAPGEF2,REEP1,RHOJ,RORB,RPS6KA3,RPS6KA5,SEMA3A,SLC35F6,SLC5A3,SMAD9,TET1,TSHZ3,TSPAN14,TWF1,VAMP3,ZCCHC24,
hsa-miR-1245b-5p	0.033358	0.0871979	-	3/302	KIAA2022,NTRK2,SOX6,
hsa-miR-219a-2-3p	0.0334625	0.0873143	-	38/302	ABAT,ARL6IP6,CBFB,CCL28,CCR1,CD180,DDAH1,DPY19L1,DSG2,FAM199X,FLRT3,FMNL2,GALC,HHIP,KDELC2,KRAS,LYPD6,MAML2,NFIB,PAQR3,PODXL,SAMD12,SATB1,SEMA3A,SH3TC2,SLC5A3,SOX6,SSTR2,ST6GAL1,TET1,THBS1,TRHDE,TSPAN14,UFL1,VAMP3,ZIC3,ZNF28,ZNF618,
hsa-miR-379-5p	0.0337007	0.0876219	-	35/302	ABCB4,ABHD6,ACVRL1,ADGRL3,ARHGAP24,CADPS2,CMPK2,CRYM,E2F2,EDEM3,EDNRA,ETV1,FAM199X,GCNT1,IL6ST,IL7R,KCNK10,KPNA1,LINGO2,LYPD6,MYO10,NEDD9,NR1D2,PRDM1,RAPGEF2,RHOJ,SAMD12,SEMA3A,SLC26A2,SMAD9,SOX6,SSTR2,TMEM33,TSPAN14,UFL1,
hsa-miR-6129	0.0336623	0.0876219	-	4/302	ACVRL1,IGFBP5,IKBKE,PLXNA4,
hsa-miR-3682-3p	0.0343789	0.0878169	-	1/302	IL1RAP,
hsa-miR-3690	0.0343789	0.0878169	-	1/302	KLHDC7B,
hsa-miR-3925-5p	0.0339573	0.0878169	-	2/302	NTRK2,RCAN2,
hsa-miR-3977	0.0343789	0.0878169	-	1/302	CHST9,
hsa-miR-4263	0.0343789	0.0878169	-	1/302	SATB1,
hsa-miR-4273	0.0339573	0.0878169	-	2/302	ANTXR2,NFIB,
hsa-miR-4473	0.0343789	0.0878169	-	1/302	IL6ST,
hsa-miR-4646-3p	0.0343789	0.0878169	-	1/302	CD180,
hsa-miR-4661-5p	0.0343789	0.0878169	-	1/302	NFIB,
hsa-miR-4802-3p	0.0343789	0.0878169	-	1/302	SDCBP,
hsa-miR-491-3p	0.0344547	0.0878564	-	12/302	ADD3,ADGRG2,CD180,ELAVL2,GPRC5B,HHIP,KRAS,RBM47,SAMD12,SEMA3A,SORBS2,TRIM23,
hsa-miR-130a-3p	0.0347108	0.0883549	-	57/302	ARHGAP24,ARHGEF4,BOC,C3orf18,CARHSP1,CBFB,CLCN3,CMPK2,CNIH1,E2F2,ELK3,F3,FEZ2,HIVEP2,IGFBP5,IL1RAP,IL6ST,KCNK10,KCNN3,KIAA2022,LDLRAD3,LYSMD3,MSMO1,MYB,MYO10,NEGR1,NFIB,NR1D2,NRP2,NTRK2,PAQR3,PDE4B,RAB34,RAPGEF2,RBM47,REEP1,RORB,RPS6KA3,RPS6KA5,S1PR1,SATB1,SEMA3A,SH3TC2,SLC11A2,SLC35G1,SLC39A10,SLC7A2,SMOC1,SPRED1,TMEM123,TRAM1,TRIM23,TWF1,UNC5C,VAMP3,ZCCHC24,ZIC3,
hsa-miR-542-5p	0.0348806	0.088632	-	4/302	MYO10,NTRK2,PDE4B,ZNF618,
hsa-miR-103a-3p	0.0350644	0.088944	-	73/302	ADGRL3,ARHGAP22,ARHGEF4,ASPH,BMX,CBFB,CD96,CLCN3,CNTN4,CSNK1G2,DSG2,EDEM3,ETV1,FLRT3,GALC,GFI1,GRIN2B,GSG1L,HSD17B12,IL1RAP,KCNN3,KIAA2022,KIF6,KPNA1,MBNL2,MITF,MSL3,MYB,MYO10,NEDD9,NFIB,NR1D2,NRP2,NTRK2,OTUB2,PAQR3,PCSK4,PDE11A,PDE4B,PLXNA4,PODXL,RAPGEF2,RCN2,REEP1,RPS6KA3,RPS6KA5,S1PR1,SDCBP,SEMA3A,SH3TC2,SLC11A2,SLC26A2,SLC35F6,SLC35G1,SLC39A10,SLC5A3,SLC7A2,SNRPN,SNURF,SOX6,SPRED1,ST6GAL1,TME…
hsa-miR-146a-5p	0.0352638	0.089294	-	56/302	ACVRL1,ARHGAP24,ARHGEF4,CADPS2,CD180,CD96,CRYM,DDAH1,DPY19L1,E2F2,EDEM3,FAM199X,FAM210B,FAM8A1,FAR1,FMNL2,GCNT1,GPRC5B,GRIN2B,HEPH,HHIP,IGFBP5,KLHL5,KPNA1,KRAS,LDLRAD3,MAB21L3,MOCS2,NEMP1,NFIB,NRP2,NTRK2,PAQR3,PCDHB16,PDE11A,PLAC8,RCAN2,RORB,RPS6KA3,SARAF,SDCBP,SEMA3A,SH3TC2,SLC1A1,SLC26A2,SLC7A2,SOX6,TMEM33,TNFRSF11B,TRHDE,TSPAN14,UBAC2,ZIC3,ZNF114,ZNF618,ZNF860,
hsa-miR-345-3p	0.0358747	0.0905262	-	8/302	CBFB,KCNK10,MITF,NEDD9,NRP2,THBS1,TRAM1,TSPAN14,
hsa-miR-4496	0.0358747	0.0905262	-	8/302	ABAT,CMPK2,CNIH1,GALC,PARD3B,SEMA3A,SPRED1,UNC5C,
hsa-let-7a-3p	0.0360867	0.0906581	-	13/302	CBFB,CEP41,COL13A1,ELAVL2,F3,FAM199X,FAM3C,HIVEP2,MITF,SLC39A10,SPRED1,TNS3,TSHZ3,
hsa-miR-219b-3p	0.0361138	0.0906581	-	2/302	PLCH1,SATB1,
hsa-miR-346	0.0360948	0.0906581	-	47/302	ADGRG2,ARHGEF4,C3orf18,CARHSP1,CHST8,CMPK2,COL8A1,COLEC12,DCC,DDAH1,DPY19L1,E2F2,FBLIM1,GALT,GRIN2B,GSG1L,GYG1,HSD17B12,IGFBP5,IL1RAP,KPNA1,KRAS,MOCS2,MYO10,NFIB,NTRK2,OTUB2,PLAT,PLXNA4,PODXL,RAB5C,RHOJ,SAMD12,SH3TC2,SLC35F6,SLC38A4,SLC5A3,SLC7A2,SORBS2,SREBF2,ST6GAL1,TMTC2,TSHZ3,TWF1,TXNRD1,UNC5A,UNC5C,
hsa-miR-1206	0.036443	0.090876	-	9/302	CARHSP1,FAM199X,IL1RAP,IL6ST,KRAS,NFIB,NR1D2,SEMA3A,SOX6,
hsa-miR-27b-5p	0.0364503	0.090876	-	3/302	E2F2,RPS6KA3,ZNF28,
hsa-miR-5193	0.0364503	0.090876	-	3/302	GSG1L,NEGR1,PHC2,
hsa-miR-519b-3p	0.0363191	0.090876	-	25/302	ARHGAP24,CMPK2,CSGALNACT1,E2F2,ELAVL2,ELK3,F3,FAM199X,GPR137C,HIVEP2,IL1RAP,KCNK10,KPNA1,MSMO1,MYB,NFIB,NR1D2,NRP2,NTRK2,RAB5C,RORB,RPS6KA3,SMOC1,TAPT1,ZNF618,
hsa-miR-587	0.0376594	0.0936951	-	20/302	ABHD6,ADGRG2,ARL6IP6,COLEC12,ETV1,FAM199X,GPD1L,GPR137C,HLTF,IGFBP5,IL6ST,KIAA2022,RNF166,RPS6KA5,SLC5A3,SORBS2,SPRED1,TAPT1,THBS1,TSPAN14,
hsa-miR-758-3p	0.0377097	0.0936951	-	55/302	ABAT,ABHD6,ADD3,ANTXR2,BMX,CBFB,CD96,COL8A1,DNAJC28,EDEM3,FAM105A,FAM210B,FAM3C,FLRT3,GCNT1,GFI1,GPR137C,HEPH,HSD17B12,IKBIP,IL6ST,IL7R,KIAA2022,KLHL5,KRAS,LY6K,MITF,NFIB,NR1D2,PDE4B,PICALM,PLAT,PLCH1,PLD5,PLXNA4,PODXL,PRDM1,RAPGEF2,REEP1,RPS6KA3,SATB1,SLC16A7,SLC26A2,SLC35G1,SLC39A10,SLITRK6,SOX6,ST6GAL1,TAPT1,TMEM123,TWF1,UFL1,ZFAND6,ZNF28,ZNF618,
hsa-miR-504-5p	0.0379541	0.0941418	-	24/302	ACVRL1,ADGRG2,ANXA8,C3orf18,CBFB,CD180,CD96,E2F2,ETV1,GSG1L,IL1RAP,LDLRAD3,LINGO2,LY6K,LYPD6,MMP8,NRP2,PCDHB16,PLXNA4,SLC35F6,SLC44A2,SOX6,TMEM123,TSPAN14,
hsa-miR-145-3p	0.0382413	0.0946132	-	1/302	SOX6,
hsa-miR-4264	0.0383391	0.0946132	-	2/302	NTRK2,PODXL,
hsa-miR-550a-3p	0.0383391	0.0946132	-	2/302	CNIH1,NTRK2,
hsa-miR-4489	0.0386792	0.0952908	-	5/302	HSD17B12,NGFR,PARD3B,SLC11A2,ZSCAN1,
hsa-miR-485-3p	0.0387526	0.0953104	-	15/302	CEP41,EDNRA,ELAVL2,FAM3C,FAR1,GALC,GPD1L,NFIB,NR1D2,RBM47,RCN2,RPS6KA5,SLC5A3,THBS1,TSHZ3,
hsa-miR-891b	0.039031	0.0958332	-	10/302	ARL6IP6,GPR137C,KPNA1,NELL1,NFIB,RAPGEF2,RPS6KA3,SLC11A2,SLC35F6,TRAM1,
hsa-miR-378d	0.0394864	0.0967881	-	14/302	CSNK1G2,E2F2,IL6ST,KCNN3,MBNL2,NGFR,OTUB2,PAQR3,PDE11A,PLXNA4,SMOC1,SOX6,TNFSF15,TWF1,
hsa-miR-514a-5p	0.0397025	0.0971543	-	3/302	ANTXR2,CNIH1,IL6ST,
hsa-miR-628-3p	0.0402413	0.0983077	-	11/302	FAR1,KIAA2022,KRAS,NEGR1,PDE11A,RMI1,RPS6KA3,SEMA3A,TMEM123,TMEM33,TRIM23,
hsa-miR-29b-1-5p	0.0405765	0.0989604	-	8/302	ANTXR2,CEP41,FAM199X,FEZF2,KCNN3,NR1D2,SLC35F6,TMTC2,
hsa-miR-30a-3p	0.041379	0.100508	-	4/302	CEP41,COLEC12,NEGR1,NEMP1,
hsa-miR-4309	0.041379	0.100508	-	4/302	KIAA2022,LYPD6,PRDM1,TNFRSF11B,
hsa-miR-497-5p	0.0414181	0.100508	-	86/302	AGTRAP,ARHGAP22,ARHGAP24,ARHGEF4,ASPH,BMX,C2orf72,CARHSP1,CBFB,CCNJL,CD180,CEP41,CLCN3,CNIH1,CNTN4,CRYM,DCC,DSG2,ELMOD1,ETV1,FAM199X,FEZ2,GALC,GRIN2B,HHIP,IL6ST,IL7R,KCNK10,KIAA2022,KIF6,KPNA1,KRAS,LY6K,LYSMD3,MBNL2,MMP8,MST1R,MYB,NEDD9,NFIB,NGFR,NRP2,NTRK2,OTUB2,PAQR3,PDE11A,PLXNA4,PODXL,PSKH1,RAPGEF2,REEP1,RFK,RPS6KA3,RPS6KA5,SEMA3A,SH3TC2,SLC11A2,SLC16A7,SLC26A2,SLC2A4,SLC35F6,SLC35G1,SLC38A4,…
hsa-miR-296-3p	0.0415688	0.100706	-	52/302	ANTXR2,CD96,COL13A1,DPY19L1,E2F2,FAM199X,FAM8A1,FLRT3,FMNL2,GRIN2B,HEPH,HSD17B12,IGFBP5,IL1RAP,IL6ST,KCNN3,LMF1,LY6K,MMP8,MYO10,NEMP1,NGFR,NR1D2,NRP2,NTRK2,PAQR3,PLAT,PLCH1,PLXNA4,PODXL,PRSS33,RAB5C,RAPGEF2,SH3TC2,SLC11A2,SLC16A7,SLC26A2,SLC2A4,SLC35G1,SLC44A2,SLC5A3,SLC7A2,SREBF2,TAPT1,TERF1,TSHZ3,TSPAN14,TXNRD1,UBAC2,VAMP3,ZCCHC24,ZNF28,
hsa-miR-1197	0.0417208	0.100906	-	47/302	ADD3,CMPK2,CNIH1,CNTN4,DCK,FAR1,FEZ2,GPR137C,HIVEP2,KIAA2022,KIF6,KRAS,LMF1,LYPD6,LYSMD3,MAML2,MBNL2,MMP8,MOCS2,NEMP1,NFIB,NRP2,NTRK2,PCDHB16,PHC2,PICALM,PLCH1,PLXNA4,PSKH1,RAPGEF2,RCAN2,RORB,S1PR1,SAMD12,SATB1,SH3TC2,SLC26A2,SLC5A3,SMOC1,ST6GAL1,TET1,TMEM123,TRHDE,TSPAN14,TXNRD1,UNC5C,ZCCHC24,
hsa-miR-374b-3p	0.0422604	0.101369	-	1/302	RAPGEF2,
hsa-miR-3934-5p	0.0420994	0.101369	-	5/302	ELAVL2,MAML2,PRDM1,SORBS2,TRAM1,
hsa-miR-4423-5p	0.0422604	0.101369	-	1/302	GRIN2B,
hsa-miR-518b	0.0422604	0.101369	-	1/302	DPY19L1,
hsa-miR-555	0.0422323	0.101369	-	8/302	GALC,KCNN3,NTRK2,PAQR3,PLXNA4,PODXL,SH3TC2,TMTC2,
hsa-miR-519d-3p	0.0424857	0.101742	-	84/302	ABAT,ACVRL1,ANTXR2,ARHGAP24,CARHSP1,CBFB,CD96,COL13A1,COL8A1,CSGALNACT1,DDAH1,DPY19L1,E2F2,ELAVL2,ELK3,ENTPD4,ETV1,F3,FAM199X,FAM210B,FAM3C,FAM8A1,FBLIM1,FEZ2,FLRT3,FMNL2,GPR137C,HEPH,HIVEP2,IKBIP,IL1RAP,IL6ST,KCNK10,KDELC2,KLHDC7B,LDLRAD3,LYPD6,LYSMD3,MBNL2,MSMO1,MYO10,NELL1,NFIB,NRP2,NTRK2,PDE4B,PLCH1,PLD5,PLXNA4,PRDM1,PRR16,RAB5C,RAPGEF2,RFK,RORB,RPS6KA3,RPS6KA5,S1PR1,SAMD12,SARAF,SATB1,SCAMP1…
hsa-miR-1298-5p	0.042865	0.101908	-	47/302	ABAT,ADD3,ANTXR2,ASPH,BMX,CBFB,CD180,CD96,DCC,EDEM3,ELK3,ESM1,ETV1,FAM199X,FBLN7,FMNL2,GPD1L,GRIN2B,GSG1L,HLTF,IL7R,KIAA2022,KIF6,KPNA1,LYPD6,MITF,MYB,MYO10,NEGR1,NFIB,NRP2,PAQR3,PICALM,PLXNA4,PODXL,RPS6KA3,SAMD12,SEMA3A,SLC26A2,SLC39A10,SLC5A3,SOSTDC1,SOX6,SPRED1,TRAM1,TRHDE,UFL1,
hsa-miR-132-3p	0.0430297	0.101908	-	60/302	ADGRL3,CADPS2,CHST9,CLCN3,CNIH1,DPY19L1,EDNRA,ELK3,ESM1,ETV1,FAM199X,FAM8A1,FAR1,FMNL2,GPD1L,GPRC5B,HHIP,IGFBP5,KLHDC7B,KPNA1,KRAS,LYSMD3,MBNL2,MITF,MMP8,MSL3,MYB,NFIB,NGFR,PAQR3,PIWIL1,PLCH1,RMI1,RORB,RPS6KA3,RPS6KA5,SAMD12,SCAMP1,SDCBP,SEMA3A,SLC16A7,SLC1A1,SLC38A4,SLC5A3,SLC7A2,SMAD9,SNURF,SOSTDC1,SOX6,SPRED1,TAPT1,THBS1,TMEM178B,TRHDE,TSHZ3,TSPAN14,TXNRD1,UBAC2,UNC5C,VAMP3,
hsa-miR-301a-5p	0.0431149	0.101908	-	3/302	LINGO2,SLC11A2,TMTC2,
hsa-miR-3613-5p	0.0429943	0.101908	-	2/302	MBNL2,NFIB,
hsa-miR-3664-5p	0.0431149	0.101908	-	3/302	CNIH1,DSG2,TERF1,
hsa-miR-4430	0.0430776	0.101908	-	15/302	ACVRL1,BMX,CARHSP1,DPY19L1,IGFBP5,NEDD9,NFIB,NGFR,NRP2,NTRK2,PLXNA4,SLC26A2,SOX6,ST6GAL1,ZNF618,
hsa-miR-4704-3p	0.0427607	0.101908	-	4/302	KIAA2022,PDE4B,PHC2,THBS1,
hsa-miR-610	0.0429176	0.101908	-	11/302	ACVRL1,ADGRG2,CDC20B,DET1,ELK3,PODXL,RAPGEF2,SLC26A2,TMEM33,TNS3,ZCCHC24,
hsa-miR-509-3-5p	0.0432939	0.102165	-	26/302	CBFB,E2F2,EDNRA,ELAVL2,ELMOD1,ETV1,FAM8A1,FBLIM1,GALC,IL6ST,KIAA2022,LYPD6,MAML2,MSL3,NFIB,PAQR3,PDE11A,PICALM,PODXL,RPS6KA3,SARAF,SEMA3A,SLC11A2,SLC1A1,SLC26A2,TNS3,
hsa-miR-362-3p	0.0435303	0.102557	-	61/302	ACVRL1,ADGRL3,ADRB1,ANKLE1,ARHGEF4,ARL2BP,ARL6IP6,CADPS2,CCNJL,CEP41,COL13A1,CSGALNACT1,EDNRA,ENPP1,ESM1,FAM105A,FAM3C,FAR1,GALC,GFI1,GPR137C,GRIN2B,HHIP,IL1RAP,IL6ST,KCNK10,KIAA2022,KIF6,KRAS,LMF1,LYSMD3,MYB,MYO10,NEDD9,NFIB,NRP2,NTRK2,PDE11A,PLAT,PLXNA4,PRDM1,RFK,RPS6KA3,SATB1,SDCBP,SH3TC2,SLC26A2,SLC39A10,SLC5A3,SLC7A2,SMOC1,SORBS2,SOX6,TAPT1,THSD1,TMEM33,TMTC2,UNC5A,UNC5C,ZCCHC24,ZFAND6,
hsa-miR-5006-5p	0.0441699	0.103896	-	4/302	C3orf18,RNF166,UNC5C,ZNF618,
hsa-miR-498	0.0453462	0.10649	-	26/302	BMX,CARHSP1,CLCN3,E2F2,F3,FEZ2,GCNT1,KCNN3,LZTFL1,NFIB,PDE11A,PDE4B,PLAC8,RAPGEF2,RCN2,RORB,SARAF,SDCBP,SEMA3A,SLC39A10,SPRED1,ST6GAL1,TERF1,THBS1,TMEM33,TRHDE,
hsa-miR-708-5p	0.0455909	0.106893	-	56/302	ADGRG2,AGTRAP,ASPH,CBFB,CCL28,CCNJL,CCR1,CD96,CEP41,CNTN4,DDAH1,E2F2,ELK3,FAM199X,FAM210B,FBLN7,FMNL2,GAS1,GFI1,GRIN2B,HEPH,IGFBP5,IKBKE,IL7R,KCNN3,KIAA2022,KIF6,LDLRAD3,LMF1,LZTFL1,MARVELD1,MITF,MSL3,NELL1,NEMP1,NGFR,NTRK2,PHC2,PLCH1,PLD5,RCN2,RPS6KA5,S1PR1,SH3TC2,SLC16A7,SLC26A2,SLC35F6,SOX6,ST6GAL1,THBS1,TM4SF18,TNS3,TRIM23,TSPAN14,UNC5A,ZNF618,
hsa-miR-490-5p	0.0460341	0.107758	-	6/302	C3orf18,FBLIM1,RCAN2,ST6GAL1,TET1,TMEM123,
hsa-miR-100-3p	0.0464295	0.107817	-	1/302	ARHGAP24,
hsa-miR-4652-3p	0.0464295	0.107817	-	1/302	MAML2,
hsa-miR-4764-5p	0.0464295	0.107817	-	1/302	TET1,
hsa-miR-4775	0.0464295	0.107817	-	1/302	TRIM23,
hsa-miR-4799-3p	0.0464295	0.107817	-	1/302	RAPGEF2,
hsa-miR-4682	0.0466874	0.108244	-	3/302	NEGR1,PLCH1,SLC11A2,
hsa-miR-140-3p	0.047044	0.108271	-	17/302	EDNRA,ELAVL2,FAM105A,GPD1L,KIAA2022,KPNA1,KRAS,MAML2,MYB,SAMD12,SARAF,SLC16A7,SLC26A2,SLC5A3,SSTR2,UNC5C,WBP1L,
hsa-miR-147a	0.0470655	0.108271	-	32/302	ABHD6,ACVRL1,ANTXR2,ARHGEF4,CEP41,FMNL2,GPD1L,GPRC5B,GSG1L,HLTF,HSD17B12,IKBIP,IL1RAP,IL6ST,KCNK10,KIAA2022,LZTFL1,MSL3,NGFR,NRP2,NTRK2,RBM47,SAMD12,SATB1,SOX6,ST6GAL1,TERF1,TET1,TMEM123,TWF1,ZNF28,ZNF618,
hsa-miR-195-3p	0.0469475	0.108271	-	5/302	CNTN4,FMNL2,LINGO2,NEGR1,TSHZ3,
hsa-miR-4299	0.0470711	0.108271	-	4/302	ARHGAP24,FAM210B,RORB,ZFAND6,
hsa-miR-520d-5p	0.0469015	0.108271	-	20/302	CADPS2,DDAH1,ELAVL2,FAM105A,FAM3C,FEZF2,FMNL2,HIVEP2,KLHL5,KPNA1,LYPD6,NEGR1,PRDM1,SLC44A2,SLITRK6,SORBS2,SPRED1,SSTR2,TMEM33,TRIM23,
hsa-miR-671-5p	0.0479427	0.110102	-	35/302	CEP41,CHST9,CSGALNACT1,E2F2,EDEM3,FBLIM1,GSG1L,IGFBP5,IKBKE,IL17RB,IL1RAP,KIF6,KPNA1,MAB21L3,MITF,NTRK2,PHC2,PICALM,PLXNA4,PODXL,PSKH1,REEP1,RPS6KA3,SAMD12,SLC26A2,SLC2A4,SLC5A3,SORBS2,SSTR2,ST6GAL1,THBS1,TMTC2,TNS3,ZCCHC24,ZNF618,
hsa-miR-4794	0.0494961	0.11349	-	5/302	CBFB,CHST9,CSGALNACT1,FAM199X,RORB,
hsa-miR-3135b	0.0496328	0.113625	-	12/302	ACVRL1,CARHSP1,CNIH1,IGFBP5,NGFR,NTRK2,PLXNA4,SLC1A1,SOX6,ST3GAL3,ZCCHC24,ZNF618,
hsa-miR-412-3p	0.0499212	0.114106	-	19/302	ABHD6,ANTXR2,E2F2,EDEM3,FMNL2,KIAA2022,KIF6,NFIB,NR1D2,PSKH1,RAPGEF2,RBM47,RORB,SATB1,SLC7A2,SOX6,SPRED1,TSPAN14,UNC5A,
hsa-miR-1323	0.0503861	0.114201	-	21/302	ANTXR2,CBFB,CHST9,CNTN4,ELAVL2,ETV1,FAM199X,HHIP,KIAA2022,MYB,NFIB,PDE11A,PLXNA4,SLC11A2,SLITRK6,SPRED1,TSHZ3,ZCCHC24,ZFAND6,ZIC3,ZNF618,
hsa-miR-1910-5p	0.050083	0.114201	-	4/302	FLRT3,NFIB,RAPGEF2,SOX6,
hsa-miR-197-5p	0.0504197	0.114201	-	3/302	COLEC12,MYO10,NEDD9,
hsa-miR-548ar-3p	0.0502462	0.114201	-	8/302	CNTN4,ELAVL2,FMNL2,GCNT1,KIAA2022,PAQR3,RAPGEF2,SLITRK6,
hsa-miR-5589-3p	0.05048	0.114201	-	2/302	C3orf18,NTRK2,
hsa-miR-563	0.0505122	0.114201	-	6/302	CNTN4,GRIN2B,KPNA1,MYO10,PDE11A,UNC5C,
hsa-miR-887-3p	0.05048	0.114201	-	2/302	SEMA3A,ZNF618,
hsa-miR-4513	0.0507423	0.114342	-	1/302	ANTXR2,
hsa-miR-4708-3p	0.0508018	0.114342	-	5/302	GPD1L,KCNK10,KPNA1,LINGO2,PSKH1,
hsa-miR-532-3p	0.0508099	0.114342	-	62/302	ABAT,ABHD6,ACVRL1,AGTRAP,ANKLE1,ANTXR2,ARHGAP24,C2orf72,C3orf18,CARHSP1,CCR1,CD180,CHST8,CSGALNACT1,CSNK1G2,DET1,ENTPD4,ETV1,FAM105A,FAM210B,FAR1,FBLIM1,GCNT1,GPRC5B,GRIN2B,GSG1L,HIVEP2,HLTF,KCNK10,KCNN3,KIAA2022,KIF6,KLHL5,LY6K,MYB,NFIB,NR1D2,PHC2,PLXNA4,PSKH1,RFK,RORB,RPS6KA5,SAMD12,SEMA3A,SH3TC2,SLC2A4,SLC7A2,SLITRK6,SMAD9,SMOC1,SOX6,SREBF2,SSTR2,TAPT1,TMEM178B,TRHDE,TSPAN14,WBP1L,ZCCHC24,ZNF1…
hsa-miR-15b-5p	0.0511505	0.114931	-	78/302	ADGRG2,ARHGAP22,ARHGAP24,ARHGEF4,ASPH,BMX,C2orf72,CARHSP1,CBFB,CCNJL,CD180,CLCN3,CNTN4,CRYM,DCC,DSG2,ELMOD1,ETV1,FAM199X,FEZ2,GALC,GRIN2B,IL6ST,IL7R,KCNK10,KIAA2022,KIF6,KPNA1,KRAS,LY6K,LYSMD3,MBNL2,MMP8,MSL3,MST1R,MYB,NEDD9,NGFR,NRP2,NTRK2,OTUB2,PAQR3,PLXNA4,PODXL,PSKH1,RAPGEF2,REEP1,RFK,RPS6KA3,RPS6KA5,SEMA3A,SH3TC2,SLC11A2,SLC16A7,SLC26A2,SLC2A4,SLC35F6,SLC35G1,SLC38A4,SLC39A10,SLC5A3,SLC7A2,S…
hsa-miR-34b-3p	0.0514653	0.11546	-	9/302	DCK,GPR137C,GYG1,MBNL2,MMP8,NEDD9,NFIB,NR1D2,TET1,
hsa-miR-548u	0.0516304	0.115652	-	4/302	CNTN4,ELAVL2,KCNK10,ZFAND6,
hsa-miR-489-3p	0.0520947	0.116513	-	20/302	CEP41,DCC,ELMOD1,GFI1,KLHL5,LYPD6,MITF,NRP2,PCDHB16,PDE11A,PODXL,RAPGEF2,SEMA3A,SLC16A7,SLC7A2,SOX6,ST6GAL1,TMTC2,TRAM1,ZNF618,
hsa-miR-550a-5p	0.0526698	0.117618	-	19/302	ACVRL1,ARL2BP,GFI1,GSG1L,HIVEP2,IL6ST,LMF1,NFIB,NTRK2,PDE11A,PLXNA4,PRSS33,RAB34,SAMD12,SORBS2,TNFRSF11B,TSHZ3,WBP1L,ZNF618,
hsa-miR-1304-5p	0.0530837	0.118	-	28/302	ACVRL1,ANTXR2,CBFB,CCL28,CD96,CLCN3,CNTN4,COL8A1,FAM69A,FAM8A1,GRIN2B,IL6ST,KCNK10,KDELC2,NFIB,NGFR,NR1D2,NTRK2,PLXNA4,S1PR1,SATB1,SLC16A7,SLC35F6,SLC7A2,TERF1,THBS1,TMEM33,TSHZ3,
hsa-miR-3074-5p	0.0530557	0.118	-	7/302	IL1RAP,LDLRAD3,NRP2,PHC2,PRDM1,SLC38A4,ZNF618,
hsa-miR-9-3p	0.0530557	0.118	-	7/302	CEP41,FAR1,HIVEP2,MYO10,PARD3B,S1PR1,SLITRK6,
hsa-miR-30c-1-3p	0.0535457	0.118845	-	10/302	ARHGAP24,ASPH,CARHSP1,CHST9,E2F2,FAM199X,NEDD9,NGFR,PLXNA4,TSHZ3,
hsa-miR-133b	0.053672	0.118944	-	46/302	ARHGAP24,BOC,CCR1,CD96,CHST8,COL8A1,CSGALNACT1,DCLRE1A,ESM1,FAM199X,GPR137C,HEPH,HIVEP2,HLTF,IKBIP,IL6ST,KIAA2022,LZTFL1,MAB21L3,MITF,MMP8,NELL1,NFIB,NGFR,OTUB2,PCDHB16,PDE11A,PLXNA4,PODXL,PRDM1,RAB34,RAB5C,RERG,RORB,SAMD12,SLC26A2,SLC7A2,SQRDL,ST3GAL3,TAPT1,TMEM33,TRHDE,UNC5C,VAMP3,ZIC3,ZNF618,
hsa-miR-877-5p	0.054465	0.120518	-	43/302	ADD3,ANTXR2,ARL2BP,C3orf18,CBFB,CD96,CEP41,DCC,DPY19L1,E2F2,EDEM3,ENPP1,FBLIM1,GALC,GFI1,GPD1L,HHIP,IGFBP5,KCNN3,KIF6,KPNA1,KRAS,MAML2,NFIB,NGFR,NRP2,OTUB2,PAQR3,PRDM1,RCAN2,REEP1,RHOJ,RPS6KA3,SAMD12,SATB1,SH3TC2,SLC16A7,SLC35G1,SLC5A3,SPRED1,TRHDE,UFL1,ZNF618,
hsa-miR-18a-5p	0.0559146	0.121148	-	44/302	ADD3,CCL28,CNTN4,F3,FAM199X,FAM3C,FAM8A1,GCNT1,GRIN2B,HEPH,HIVEP2,IKBKE,KCNK10,KPNA1,MBNL2,NEDD9,NRP2,OTUB2,PDE11A,PHC2,PIWIL1,PLD5,RAB5C,REEP1,RERG,RNF166,RPS6KA5,SAMD12,SATB1,SCAMP1,SH3TC2,SLC5A3,SNURF,SORBS2,SOX6,THBS1,TSHZ3,TSPAN14,TWF1,UNC5C,WBP1L,ZCCHC24,ZNF28,ZNF618,
hsa-miR-1914-3p	0.0552569	0.121148	-	6/302	NFIB,NTRK2,PSKH1,SLC2A4,SLC35F6,ZCCHC24,
hsa-miR-203b-3p	0.0557981	0.121148	-	2/302	MBNL2,PDE4B,
hsa-miR-212-3p	0.0556187	0.121148	-	59/302	ADGRL3,CADPS2,CHST9,CLCN3,CNIH1,DPY19L1,EDNRA,ELK3,ESM1,ETV1,FAM199X,FAM3C,FAM8A1,FAR1,FMNL2,GPD1L,GPRC5B,HHIP,IGFBP5,KLHDC7B,KPNA1,KRAS,LYSMD3,MBNL2,MITF,MMP8,MSL3,MYB,NFIB,NGFR,PAQR3,PIWIL1,PLCH1,RMI1,RORB,RPS6KA3,SAMD12,SCAMP1,SDCBP,SEMA3A,SLC16A7,SLC1A1,SLC5A3,SLC7A2,SMAD9,SNURF,SOSTDC1,SOX6,SPRED1,TAPT1,THBS1,TMEM178B,TRHDE,TSHZ3,TSPAN14,TXNRD1,UBAC2,UNC5C,VAMP3,
hsa-miR-3064-3p	0.0557981	0.121148	-	2/302	KIAA2022,ZNF28,
hsa-miR-3159	0.0551927	0.121148	-	1/302	ETV1,
hsa-miR-3187-3p	0.0557981	0.121148	-	2/302	NEDD9,RPS6KA3,
hsa-miR-338-5p	0.0552919	0.121148	-	22/302	ANGPT1,BMX,BTC,CNTN4,CSGALNACT1,ELAVL2,ELMOD1,FAR1,FMNL2,IKBIP,KDELC2,KIAA2022,KLHL5,LYPD6,MBNL2,PDE4B,PICALM,RORB,SOX6,TET1,TMEM33,TSHZ3,
hsa-miR-4276	0.0551927	0.121148	-	1/302	CEP41,
hsa-miR-4500	0.0558626	0.121148	-	31/302	ACVRL1,ASPH,CEP41,COL8A1,DCC,E2F2,EDEM3,GALC,GPR137C,GSG1L,IKBKE,KPNA1,LY6K,NEMP1,NFIB,OTUB2,PLD5,PLXNA4,PRDM1,REEP1,RPS6KA3,SOX6,SREBF2,THBS1,TMEM178B,TRHDE,UFL1,UNC5A,ZCCHC24,ZNF28,ZNF618,
hsa-miR-4659a-3p	0.0551927	0.121148	-	1/302	ASPH,
hsa-miR-4778-5p	0.0551927	0.121148	-	1/302	IL6ST,
hsa-miR-548an	0.0557981	0.121148	-	2/302	UNC5C,WBP1L,
hsa-miR-6077	0.0557981	0.121148	-	2/302	PLXNA4,SLC2A4,
hsa-miR-18b-5p	0.0570194	0.123358	-	44/302	ADD3,CCL28,CNTN4,F3,FAM199X,FAM3C,FAM8A1,GCNT1,GRIN2B,HEPH,HIVEP2,IKBKE,KCNK10,MBNL2,NEDD9,OTUB2,PAQR3,PDE11A,PHC2,PIWIL1,PLD5,RAB5C,REEP1,RERG,RPS6KA5,SAMD12,SATB1,SCAMP1,SH3TC2,SLC16A7,SLC5A3,SNURF,SORBS2,SOX6,THBS1,TSHZ3,TSPAN14,TWF1,UNC5C,WBP1L,ZCCHC24,ZNF114,ZNF28,ZNF618,
hsa-miR-3133	0.0577301	0.124342	-	6/302	GPR137C,HIVEP2,KIAA2022,MBNL2,NFIB,ZIC3,
hsa-miR-323a-5p	0.0576455	0.124342	-	31/302	ANTXR2,C3orf18,CCNJL,CEP41,FBLIM1,FEZF2,GRIN2B,GSG1L,KIAA2022,KIF6,MSL3,NFIB,NTRK2,PLXNA4,PODXL,PSKH1,RFK,RPS6KA3,SATB1,SLC35F6,SLC5A3,SNURF,SORBS2,TAPT1,TET1,TRAM1,TRHDE,UFL1,UNC5A,VAMP3,ZNF618,
hsa-miR-4673	0.0577301	0.124342	-	6/302	ACVRL1,AGTRAP,FAM8A1,RAPGEF2,RPS6KA3,SLC35F6,
hsa-miR-124-5p	0.0580977	0.124949	-	4/302	ELK3,FAR1,FLRT3,TXNRD1,
hsa-miR-141-5p	0.0583606	0.125144	-	3/302	DSG2,KIAA2022,NFIB,
hsa-miR-302a-5p	0.0583606	0.125144	-	3/302	CBFB,ELAVL2,KIAA2022,
hsa-miR-4445-5p	0.0585534	0.125373	-	2/302	FLRT3,TRHDE,
hsa-miR-1269a	0.059058	0.126083	-	17/302	ANGPT1,CARHSP1,CSNK1G2,E2F2,GSG1L,IGFBP5,KCNK10,KCNN3,LY6K,NR1D2,NTRK2,PDE11A,RERG,SATB1,SLITRK6,TNS3,ZNF618,
hsa-miR-4663	0.058992	0.126083	-	6/302	ARHGEF4,CCNJL,EDEM3,KRAS,PODXL,RAB34,
hsa-miR-155-3p	0.0597744	0.126133	-	1/302	NFIB,
hsa-miR-2277-3p	0.0597744	0.126133	-	1/302	MYO10,
hsa-miR-3123	0.0597744	0.126133	-	1/302	HHIP,
hsa-miR-3163	0.0597744	0.126133	-	1/302	RORB,
hsa-miR-4497	0.0597744	0.126133	-	1/302	NRP2,
hsa-miR-449c-3p	0.0597744	0.126133	-	1/302	RORB,
hsa-miR-548w	0.0597744	0.126133	-	1/302	RORB,
hsa-miR-632	0.0595038	0.126133	-	29/302	ADGRG2,ANTXR2,CARHSP1,COLEC12,ELMOD1,GFI1,GPD1L,GRIN2B,HOXC5,IGFBP5,IL1RAP,KCNK10,LINGO2,MSL3,NFIB,NTRK2,PHC2,PLXNA4,RCAN2,SLC35F6,SORBS2,ST6GAL1,TCAF1,TMTC2,TSHZ3,UNC5A,UNC5C,VAMP3,WBP1L,
hsa-miR-3127-5p	0.0604443	0.127178	-	3/302	FAM8A1,LMF1,SORBS2,
hsa-miR-4774-5p	0.0604443	0.127178	-	3/302	AGTRAP,NRP2,TMTC2,
hsa-miR-4419b	0.0608254	0.127362	-	9/302	ACVRL1,CARHSP1,CEP41,FMNL2,KPNA1,NFIB,NRP2,PHC2,SLC35F6,
hsa-miR-4687-3p	0.0608817	0.127362	-	7/302	CHST9,CNIH1,EDEM3,PHC2,TM4SF18,ZIC3,ZNF618,
hsa-miR-548aa	0.0608254	0.127362	-	9/302	CBFB,FMNL2,IL1RAP,KIAA2022,MBNL2,SDCBP,SLC5A3,THBS1,TXNRD1,
hsa-miR-652-3p	0.0608817	0.127362	-	7/302	ANKLE1,IL6ST,KCNN3,KPNA1,KRAS,PSKH1,SPRED1,
hsa-miR-365b-5p	0.0613716	0.128202	-	2/302	MOCS2,PHC2,
hsa-miR-548t-3p	0.0618185	0.128951	-	9/302	CBFB,FMNL2,IL1RAP,KIAA2022,MBNL2,SDCBP,SLC5A3,THBS1,TXNRD1,
hsa-miR-660-5p	0.0620558	0.129261	-	7/302	ABAT,CARHSP1,ETV1,PICALM,PSKH1,SMOC1,TMTC2,
hsa-miR-302c-5p	0.0624047	0.129802	-	8/302	ADD3,ADGRL3,ETV1,SOX6,SPRED1,TMEM33,ZCCHC24,ZIC3,
hsa-miR-4524b-3p	0.0625671	0.129954	-	3/302	ACVRL1,MSL3,MYO10,
hsa-miR-23a-5p	0.0632391	0.131163	-	4/302	CCNJL,GPD1L,RNF166,TSPAN14,
hsa-miR-668-3p	0.0637007	0.131932	-	43/302	ACVRL1,ADGRG2,ANKLE1,ARHGAP24,ARHGEF4,CD96,CNTN4,DSG2,E2F2,EDEM3,EDNRA,ENPP1,FAM8A1,GCNT1,GPR137C,GRIN2B,GSG1L,IL6ST,KCNN3,KIAA2022,KIF6,MAB21L3,MITF,MOCS2,NEGR1,NFIB,NGFR,NTRK2,PDE11A,RBM47,RPS6KA3,SAMD12,SH3TC2,SLC16A7,SLC26A2,SLC35F6,SMAD9,SPRED1,TMEM33,TNFSF15,TNS3,WBP1L,ZNF28,
hsa-miR-3152-5p	0.0644818	0.13242	-	1/302	NTRK2,
hsa-miR-4470	0.0644818	0.13242	-	1/302	FAM8A1,
hsa-miR-4753-5p	0.0644818	0.13242	-	1/302	PSKH1,
hsa-miR-512-5p	0.0644139	0.13242	-	17/302	ABHD6,ACVRL1,ANTXR2,CARHSP1,FAM199X,FLRT3,GPRC5B,GYG1,HLTF,KIAA2022,KRAS,PLXNA4,RORB,SLC26A2,THBS1,TMEM33,TSHZ3,
hsa-miR-545-5p	0.0642091	0.13242	-	6/302	ABAT,ELAVL2,SLC11A2,SPRED1,TMEM33,WBP1L,
hsa-miR-642a-5p	0.0642091	0.13242	-	6/302	CLCN3,FBLIM1,PODXL,SEMA3A,SLC7A2,TSHZ3,
hsa-miR-3138	0.0650082	0.133313	-	4/302	NEDD9,NFIB,TMEM123,TSPAN14,
hsa-miR-4319	0.0657297	0.134603	-	28/302	ABHD6,ANTXR2,CBFB,CCNJL,E2F2,ENPP1,ENTPD4,GCNT1,GSG1L,HIVEP2,KCNK10,KCNN3,KIAA2022,NEDD9,NFIB,OTUB2,PARD3B,PHC2,PODXL,PRDM1,SH3TC2,SLITRK6,SREBF2,ST6GAL1,TMEM123,TSPAN14,TXNRD1,UNC5C,
hsa-miR-649	0.0658955	0.134753	-	9/302	CNIH1,KPNA1,MYOT,REEP1,RPS6KA3,SOSTDC1,SOX6,SPRED1,TET1,
hsa-miR-4666b	0.0668048	0.136316	-	4/302	KCNK10,RORB,TSHZ3,ZFAND6,
hsa-miR-4672	0.0669291	0.136316	-	3/302	IL1RAP,NGFR,WBP1L,
hsa-miR-623	0.066941	0.136316	-	9/302	CEP41,ELAVL2,GRIN2B,KLHL5,NTRK2,RPS6KA5,SLC44A2,TET1,ZCCHC24,
hsa-miR-3177-5p	0.067194	0.13645	-	2/302	THBS1,UNC5A,
hsa-miR-4684-3p	0.067194	0.13645	-	2/302	CLCN3,NEDD9,
hsa-miR-130b-5p	0.0681115	0.137928	-	5/302	ADD3,ANTXR2,HIVEP2,PLXNA4,SOSTDC1,
hsa-miR-505-5p	0.0681115	0.137928	-	5/302	ACVRL1,KPNA1,MYO10,PLXNA4,VAMP3,
hsa-miR-10b-3p	0.069309	0.138049	-	1/302	FMNL2,
hsa-miR-196a-3p	0.069309	0.138049	-	1/302	NRP2,
hsa-miR-219b-5p	0.069309	0.138049	-	1/302	KPNA1,
hsa-miR-2682-5p	0.0691313	0.138049	-	8/302	ELMOD1,KIAA2022,MITF,MYB,SOX6,THBS1,VAMP3,ZIC3,
hsa-miR-301b-3p	0.0692882	0.138049	-	55/302	ARHGAP24,ARHGEF4,BOC,C3orf18,CARHSP1,CBFB,CLCN3,CMPK2,CNIH1,E2F2,ELK3,F3,FAM105A,FBLN7,FEZ2,GPR137C,HIVEP2,IGFBP5,IKBIP,IL1RAP,IL6ST,KCNK10,KCNN3,KIAA2022,KIF6,KPNA1,LDLRAD3,LYSMD3,MSMO1,MYB,NFIB,NRP2,PAQR3,PDE4B,RAB34,RAPGEF2,REEP1,RORB,RPS6KA3,RPS6KA5,S1PR1,SATB1,SEMA3A,SLC11A2,SLC35G1,SLC39A10,SLC7A2,SMOC1,SPRED1,TNFSF15,TRAM1,TRIM23,TWF1,UNC5C,ZCCHC24,
hsa-miR-3689a-5p	0.069309	0.138049	-	1/302	TRHDE,
hsa-miR-3689b-5p	0.069309	0.138049	-	1/302	TRHDE,
hsa-miR-3689e	0.069309	0.138049	-	1/302	TRHDE,
hsa-miR-3934-3p	0.069309	0.138049	-	1/302	PODXL,
hsa-miR-432-3p	0.0691678	0.138049	-	3/302	GSG1L,RPS6KA3,SNURF,
hsa-miR-4505	0.068913	0.138049	-	24/302	ABAT,ABHD6,ACVRL1,ARHGEF4,C3orf18,E2F2,FBLIM1,FEZF2,IGFBP5,LDLRAD3,LMF1,NFIB,NGFR,NRP2,NTRK2,PLXNA4,PSKH1,RCAN2,RHOJ,RNF166,SLC35F6,UNC5A,ZNF28,ZNF618,
hsa-miR-499b-5p	0.069309	0.138049	-	1/302	TET1,
hsa-miR-1302	0.0702365	0.139631	-	14/302	CCNJL,CD96,EDEM3,HIVEP2,KIAA2022,MYO10,NRP2,NTRK2,PDE11A,PHC2,RHOJ,RPS6KA3,RPS6KA5,SLC5A3,
hsa-miR-5584-5p	0.0702948	0.139631	-	8/302	ARHGAP24,ELAVL2,FAM199X,LDLRAD3,NELL1,PLCH1,PODXL,SPRED1,
hsa-let-7b-5p	0.0704456	0.13974	-	67/302	ACTR10,ACVRL1,ADRB1,ANTXR2,ARHGAP24,ARL6IP6,ASPH,CCNJL,CDC20B,CNIH1,COL8A1,DCC,DET1,E2F2,EDEM3,FAM69A,GALC,GPR137C,GRIN2B,GSG1L,HEPH,IKBKE,KIAA2022,KPNA1,LY6K,LYPD6,MAB21L3,MAML2,MYB,MYO10,NEDD9,NEGR1,NEMP1,NFIB,NTRK2,OTUB2,PDE4B,PLD5,PLXNA4,PODXL,PRDM1,PSKH1,REEP1,RPS6KA3,RPS6KA5,SAMD12,SARAF,SH3TC2,SLC11A2,SLC35F6,SLC35G1,SLC5A3,SOX6,SREBF2,SSTR2,ST6GAL1,TERF1,THBS1,TMEM178B,TRHDE,TSPAN14,UFL1,…
hsa-miR-449a	0.0707614	0.140175	-	76/302	ACVRL1,ADGRG2,AGTRAP,ARHGEF4,C3orf18,CARHSP1,CBFB,CCNJL,CCR1,CEP41,CLCN3,E2F2,EDEM3,ELMOD1,ENPP1,FAM3C,FBXL8,FMNL2,GAS1,GCNT1,GPRC5B,GRIN2B,GYG1,IGFBP5,IKBKE,IL7R,KIF6,KPNA1,LYPD6,MARVELD1,MITF,MSL3,MYB,NEDD9,NEGR1,NFIB,NGFR,NRP2,NTRK2,PAQR3,PDE11A,PDE4B,PLCH1,PLXNA4,PLXNB3,PODXL,PSKH1,RHOJ,RPS6KA3,SAMD12,SATB1,SCAMP1,SH3TC2,SLC2A4,SLC35F6,SLC38A4,SLC39A10,SLC44A2,SLC5A3,SLC7A2,SNRPN,SNURF,SOSTDC…
hsa-miR-5194	0.0719584	0.142353	-	7/302	MYOT,NFIB,NTRK2,PSKH1,SLC2A4,SLC35F6,ZCCHC24,
hsa-miR-183-5p	0.0722424	0.14272	-	32/302	ABAT,ANGPT1,ASPH,CD96,CLCN3,COLEC12,FLRT3,GRIN2B,KCNK10,KCNN3,KIAA2022,MBNL2,MSL3,NRP2,NTRK2,PICALM,PLXNA4,RBM47,RCN2,REEP1,RPS6KA3,SEMA3A,SLITRK6,SORBS2,SOX6,TERF1,TET1,TNFRSF11B,TNS3,TRAM1,TRHDE,ZIC3,
hsa-miR-934	0.0732602	0.144535	-	7/302	BTC,KCNK10,KPNA1,NEGR1,NRP2,PAQR3,PICALM,
hsa-miR-3191-3p	0.0742506	0.145506	-	1/302	NFIB,
hsa-miR-3191-5p	0.0745762	0.145506	-	7/302	ADRB1,KIAA2022,MAML2,NEMP1,SLC5A3,ST3GAL3,TSPAN14,
hsa-miR-34a-5p	0.0747517	0.145506	-	75/302	ACVRL1,ADGRG2,AGTRAP,ARHGEF4,C3orf18,CARHSP1,CBFB,CCNJL,CCR1,CLCN3,DCC,E2F2,EDEM3,ELMOD1,ENPP1,ENTPD4,FAM3C,FBXL8,FEZ2,FMNL2,GAS1,GCNT1,GPRC5B,GRIN2B,GYG1,IGFBP5,IKBKE,IL7R,KIF6,LYPD6,LZTFL1,MARVELD1,MITF,MSL3,MYB,NEDD9,NFIB,NGFR,NRP2,NTRK2,PAQR3,PDE11A,PDE4B,PLCH1,PLXNA4,PLXNB3,PODXL,PSKH1,RHOJ,RPS6KA3,SAMD12,SATB1,SH3TC2,SLC35F6,SLC39A10,SLC44A2,SLC5A3,SLC7A2,SNURF,SOSTDC1,SOX6,SPRED1,SREBF2,SS…
hsa-miR-4312	0.0742506	0.145506	-	1/302	PLAT,
hsa-miR-4446-5p	0.0742506	0.145506	-	1/302	ASPH,
hsa-miR-4483	0.0746062	0.145506	-	13/302	ACVRL1,GSG1L,KIAA2022,MSL3,PARD3B,PODXL,S1PR1,SLC35F6,SREBF2,THBS1,TM4SF18,UNC5A,VWA5B2,
hsa-miR-548ap-3p	0.0745571	0.145506	-	9/302	CBFB,FMNL2,IL1RAP,KIAA2022,MBNL2,SDCBP,SLC5A3,THBS1,TXNRD1,
hsa-miR-5580-3p	0.0742506	0.145506	-	1/302	RCN2,
hsa-miR-564	0.0746747	0.145506	-	11/302	CEP41,KRAS,MYO10,NFIB,PHC2,PLXNA4,TNS3,TSPAN14,TXNRD1,WBP1L,ZIC3,
hsa-miR-760	0.074529	0.145506	-	64/302	ABAT,ACVRL1,ADD3,ADGRG2,ARHGEF4,CARHSP1,CCR1,CD180,CD96,CMPK2,DET1,DPY19L1,EDEM3,ENPP1,FAM105A,GALC,GPD1L,GPR137C,GPRC5B,GSG1L,GYG1,HHIP,IGFBP5,KCNN3,KIF6,LDLRAD3,LINGO2,LMF1,LYPD6,MOCS2,MYO10,NEDD9,NEGR1,NFIB,NGFR,NRP2,NTRK2,OTUB2,PAQR3,PDE11A,PHC2,PLXNA4,PLXNB3,PODXL,PSKH1,RFK,RHOJ,RPS6KA3,SH3TC2,SLC11A2,SLC26A2,SLC39A10,SMAD9,SOX6,SREBF2,ST3GAL3,ST6GAL1,TMEM33,TRHDE,TSPAN14,TWF1,TXNRD1,VWA5B2,…
hsa-miR-93-5p	0.0752242	0.14623	-	66/302	ABAT,ADGRL3,ANTXR2,ARHGAP24,CBFB,COL13A1,CSGALNACT1,DDAH1,DPY19L1,E2F2,ELAVL2,ELK3,ELMOD1,ENTPD4,ETV1,F3,FAM199X,FAM3C,FAM8A1,FBLIM1,FEZ2,GPR137C,HEPH,IL1RAP,KCNK10,LDLRAD3,LYPD6,LYSMD3,MAML2,MBNL2,MSMO1,MYO10,NFIB,NRP2,NTRK2,PDE4B,PLCH1,PLD5,PRDM1,PRR16,RAB5C,RAPGEF2,RORB,RPS6KA3,RPS6KA5,S1PR1,SAMD12,SCAMP1,SDCBP,SH3TC2,SLC11A2,SLC16A7,SLC2A4,SLC38A4,SLC7A2,SMOC1,SORBS2,SPRED1,TAPT1,TET1,TMEM123…
hsa-miR-4674	0.0754597	0.146492	-	6/302	ARHGEF4,NR1D2,PLXNA4,PRDM1,ST6GAL1,TM4SF18,
hsa-miR-203b-5p	0.0763789	0.147686	-	2/302	KRAS,WBP1L,
hsa-miR-4450	0.0763789	0.147686	-	2/302	LYPD6,NTRK2,
hsa-miR-4713-3p	0.0763789	0.147686	-	2/302	CHST9,ZNF618,
hsa-miR-342-3p	0.0765268	0.147776	-	58/302	ACVRL1,ADGRG2,ADRB1,ANTXR2,ANXA8,ARL6IP6,ASPH,CADPS2,CD180,CEP41,CSGALNACT1,DDAH1,DNAJC28,EDNRA,ELAVL2,FAR1,FBLIM1,FBLN7,FEZ2,FLRT3,GPD1L,GRIN2B,HIVEP2,HLTF,IGFBP5,KIAA2022,KIF6,KPNA1,LYPD6,MOCS2,NFIB,NR1D2,NRP2,NTRK2,PAQR3,PICALM,PLA2G7,PLXNA4,RORB,RPS6KA5,SAMD12,SH3TC2,SLC38A4,SLC39A10,SLC5A3,SLC7A2,SNRPN,SOX6,ST6GAL1,TMEM123,TMEM33,TMTC2,TNS3,TRHDE,TRIM23,WBP1L,ZNF618,ZSWIM3,
hsa-miR-378i	0.0770213	0.148337	-	14/302	CSNK1G2,E2F2,IL6ST,KCNN3,NELL1,OTUB2,PARD3B,PLXNA4,SMOC1,SOX6,TNFSF15,TNS3,TWF1,UNC5C,
hsa-miR-616-5p	0.0769426	0.148337	-	6/302	CBFB,ELAVL2,MBNL2,MSL3,MYB,ZCCHC24,
hsa-miR-204-5p	0.0780214	0.149826	-	57/302	ADD3,ADRB1,ANGPT1,BOC,BTC,CBFB,CD180,CEP41,CLCN3,COL13A1,ELAVL2,ELMOD1,GPD1L,GRIN2B,GSG1L,GYG1,HLTF,IL1RAP,IL7R,KDELC2,KIAA2022,KIF6,KRAS,MMP8,MOCS2,MYO10,NEGR1,NEMP1,NFIB,NTRK2,PDE11A,PDE4B,PLCH1,PRDM1,PSKH1,RCAN2,REEP1,RORB,RPS6KA3,RPS6KA5,SAMD12,SEMA3A,SLC16A7,SLC1A1,SLC44A2,SMOC1,SOX6,SPRED1,SSTR2,ST3GAL3,THBS1,TMEM178B,TMTC2,TXNRD1,UFL1,ZCCHC24,ZSWIM3,
hsa-miR-216a-5p	0.0781027	0.149826	-	55/302	ACTR10,ADGRL3,ANKLE1,ANTXR2,ARL2BP,C3orf18,CD96,CSGALNACT1,DDAH1,DNAJC28,DPY19L1,EDEM3,EDNRA,ELAVL2,ENTPD4,ETV1,FAM8A1,FAR1,GALC,GPD1L,GPR137C,HHIP,HLTF,IKBIP,KDELC2,KPNA1,KRAS,LYSMD3,MBNL2,MITF,MSL3,NFIB,NRP2,NTRK2,OTUB2,PCDHB16,PLXNB3,RCAN2,RPS6KA3,SAMD12,SDCBP,SEMA3A,SLC11A2,SLC16A7,SLC26A2,SLC35F6,SLC7A2,SLITRK6,SORBS2,TERF1,TET1,TNFRSF11B,ZCCHC24,ZFAND6,ZNF28,
hsa-miR-32-3p	0.0779056	0.149826	-	5/302	GPR137C,KRAS,MBNL2,SEMA3A,THBS1,
hsa-miR-518c-5p	0.0787815	0.150929	-	8/302	GSG1L,LZTFL1,NEMP1,PDE11A,RBM47,SLC5A3,ST3GAL3,TSPAN14,
hsa-miR-187-5p	0.0796115	0.151127	-	5/302	E2F2,PHC2,SMOC1,SOX6,ZNF618,
hsa-miR-3144-5p	0.0793011	0.151127	-	1/302	TSPAN14,
hsa-miR-3165	0.0795573	0.151127	-	2/302	CMPK2,GSG1L,
hsa-miR-3908	0.0793011	0.151127	-	1/302	CBFB,
hsa-miR-4421	0.0795573	0.151127	-	2/302	E2F2,PDE11A,
hsa-miR-4727-3p	0.0793011	0.151127	-	1/302	CCR1,
hsa-miR-4797-5p	0.0793011	0.151127	-	1/302	THBS1,
hsa-miR-17-3p	0.0799595	0.15159	-	6/302	CMPK2,KIAA2022,NFIB,TSHZ3,TWF1,ZIC3,
hsa-miR-5190	0.0809299	0.15323	-	3/302	NTRK2,SLC2A4,TXNRD1,
hsa-miR-15a-5p	0.081124	0.153398	-	77/302	ARHGAP22,ARHGAP24,ARHGEF4,ASPH,BMX,C2orf72,CARHSP1,CBFB,CCNJL,CD180,CLCN3,CNTN4,CRYM,DCC,DSG2,ELMOD1,ETV1,FAM199X,FEZ2,GALC,GRIN2B,HHIP,IL6ST,IL7R,KCNK10,KCNN3,KIAA2022,KIF6,KPNA1,KRAS,LY6K,LYSMD3,MBNL2,MMP8,MYB,NEDD9,NEMP1,NFIB,NGFR,NRP2,NTRK2,OTUB2,PAQR3,PLXNA4,PODXL,PSKH1,RAPGEF2,REEP1,RFK,RPS6KA3,RPS6KA5,SEMA3A,SH3TC2,SLC11A2,SLC16A7,SLC26A2,SLC2A4,SLC35F6,SLC35G1,SLC38A4,SLC39A10,SLC5A3,SLC7…
hsa-miR-1264	0.081473	0.153858	-	14/302	ADRB1,ELMOD1,IKBIP,IL6ST,KCNK10,KIAA2022,LZTFL1,PLD5,RHOJ,RORB,SAMD12,SLC11A2,UNC5C,ZCCHC24,
hsa-miR-195-5p	0.0817789	0.154236	-	76/302	ADGRG2,ARHGAP22,ARHGEF4,ASPH,BMX,C2orf72,CARHSP1,CBFB,CCNJL,CD180,CLCN3,CNTN4,CRYM,DCC,DSG2,ELMOD1,ETV1,FAM199X,FEZ2,GALC,GRIN2B,IL6ST,IL7R,KIAA2022,KIF6,KPNA1,KRAS,LY6K,LYSMD3,MBNL2,MMP8,MSL3,MYB,NEDD9,NFIB,NGFR,NRP2,NTRK2,OTUB2,PAQR3,PLXNA4,PODXL,PSKH1,RAPGEF2,REEP1,RFK,RPS6KA3,RPS6KA5,SEMA3A,SH3TC2,SLC11A2,SLC26A2,SLC2A4,SLC35F6,SLC35G1,SLC38A4,SLC39A10,SLC5A3,SLC7A2,SLITRK6,SMAD9,SNURF,SOSTDC…
hsa-miR-191-5p	0.0820107	0.154473	-	10/302	FAM199X,GPRC5B,HLTF,PHC2,PLXNA4,SATB1,SLC5A3,TET1,TMTC2,ZCCHC24,
hsa-miR-193a-3p	0.0829863	0.155907	-	36/302	ACVRL1,CBFB,CCNJL,CEP41,DDAH1,DPY19L1,ENPP1,ETV1,FAM69A,FLRT3,GAS1,GCNT1,GPR137C,GSG1L,IGFBP5,IKBKE,KIAA2022,KRAS,MOCS2,NEDD9,NGFR,NTRK2,PLCH1,PLXNA4,RAPGEF2,SH3TC2,SLC1A1,SLC26A2,SLC5A3,SREBF2,TAPT1,TSPAN14,TWF1,UFL1,ZIC3,ZNF618,
hsa-miR-654-3p	0.0828907	0.155907	-	11/302	ARHGAP24,COLEC12,ETV1,FAM210B,GPD1L,MBNL2,PLXNA4,REEP1,SLC26A2,TCAF1,TRIP13,
hsa-miR-3924	0.0833941	0.156471	-	3/302	FAM199X,NR1D2,TET1,
hsa-miR-30c-2-3p	0.0839016	0.157046	-	9/302	ARHGAP24,ASPH,CARHSP1,CHST9,E2F2,FAM199X,NGFR,PLXNA4,TSHZ3,
hsa-miR-3156-3p	0.0844553	0.157046	-	1/302	ANTXR2,
hsa-miR-3944-5p	0.0842016	0.157046	-	4/302	CSNK1G2,NFIB,RAPGEF2,SLC7A2,
hsa-miR-4493	0.0844553	0.157046	-	1/302	PSKH1,
hsa-miR-4715-5p	0.0844553	0.157046	-	1/302	SLC1A1,
hsa-miR-548aw	0.0844553	0.157046	-	1/302	RCN2,
hsa-miR-6515-5p	0.0844553	0.157046	-	1/302	PARD3B,
hsa-miR-4298	0.084612	0.157137	-	6/302	CCNJL,KIAA2022,PHC2,RPS6KA3,SLC5A3,SMAD9,
hsa-miR-4538	0.0860833	0.159401	-	2/302	F3,NTRK2,
hsa-miR-4738-3p	0.0860833	0.159401	-	2/302	SPRED1,UNC5C,
hsa-miR-5087	0.0861967	0.159401	-	6/302	CEP41,ELAVL2,ETV1,RAPGEF2,SOX6,UNC5C,
hsa-miR-99a-5p	0.0862692	0.159401	-	4/302	GPRC5B,PODXL,PRDM1,SATB1,
hsa-miR-4271	0.0864248	0.159486	-	16/302	ARHGAP24,DPY19L1,E2F2,ELAVL2,GRIN2B,IGFBP5,KIAA2022,MAB21L3,MAML2,NFIB,PHC2,PLXNB3,RAPGEF2,SPRED1,WBP1L,ZIC3,
hsa-miR-146b-5p	0.0869209	0.160198	-	53/302	ACVRL1,ARHGEF4,CADPS2,CD180,CD96,CRYM,DDAH1,DPY19L1,E2F2,EDEM3,FAM199X,FAM210B,FAM8A1,FAR1,FMNL2,GCNT1,GPRC5B,GRIN2B,HEPH,IGFBP5,KLHL5,KPNA1,KRAS,LDLRAD3,MAB21L3,MOCS2,NEMP1,NFIB,NRP2,NTRK2,PAQR3,PCDHB16,PDE11A,PLAC8,RCAN2,RORB,RPS6KA3,SARAF,SDCBP,SH3TC2,SLC1A1,SLC26A2,SLC7A2,SOX6,TMEM33,TNFRSF11B,TRHDE,TSPAN14,UBAC2,ZIC3,ZNF114,ZNF618,ZNF860,
hsa-miR-1183	0.0871902	0.160492	-	23/302	ACTR10,ADGRG2,CADPS2,CD96,CEP41,ETV1,FAM210B,HIVEP2,NEGR1,NELL1,NFIB,NRP2,RAPGEF2,RFK,RORB,RPS6KA3,SEMA3A,SLC11A2,SLC26A2,TMEM33,TSHZ3,WBP1L,ZNF618,
hsa-miR-548ah-5p	0.0877983	0.161407	-	6/302	ELAVL2,FLRT3,IL6ST,NTRK2,PDE4B,RAB5C,
hsa-miR-378h	0.0881771	0.161899	-	16/302	C3orf18,CSNK1G2,E2F2,IL6ST,KCNN3,KIF6,OTUB2,PAQR3,PDE11A,PLXNA4,PODXL,SLC5A3,SMOC1,SOX6,TNFSF15,TWF1,
hsa-miR-602	0.0883633	0.162036	-	4/302	PHC2,S1PR1,SMOC1,SPRED1,
hsa-miR-4535	0.089429	0.163269	-	2/302	RORB,ST6GAL1,
hsa-miR-4643	0.0897082	0.163269	-	1/302	SLC11A2,
hsa-miR-4756-5p	0.0894123	0.163269	-	11/302	ABAT,C19orf57,IGFBP5,IL6ST,LYPD6,MAML2,NTRK2,PLXNA4,PSKH1,RHOJ,TSPAN14,
hsa-miR-4800-5p	0.0897082	0.163269	-	1/302	TSPAN14,
hsa-miR-506-5p	0.0897082	0.163269	-	1/302	CEP41,
hsa-miR-6130	0.089429	0.163269	-	2/302	IGFBP5,PLXNA4,
hsa-miR-3153	0.0900705	0.163724	-	10/302	ADGRL3,CEP41,MYO10,NTRK2,PARD3B,PODXL,PSKH1,RAPGEF2,TERF1,ZNF618,
hsa-miR-3190-5p	0.0902834	0.163906	-	5/302	FLRT3,GPRC5B,HSD17B12,NTRK2,RPS6KA3,
hsa-miR-3064-5p	0.090646	0.164155	-	45/302	ACVRL1,ADRB1,ARHGEF4,ASPH,CCR1,CD33,CD96,CSNK1G2,FAM199X,GFI1,GPRC5B,GSG1L,HHIP,IGFBP5,IKBKE,KCNK10,KCNN3,KIF6,LMF1,LY6K,MAML2,MBNL2,MYO10,NFIB,NGFR,NRP2,OTUB2,PARD3B,PHC2,PIWIL1,PLXNA4,PODXL,PSKH1,RCAN2,RHOJ,RORB,SLC2A4,SLC44A2,SPRED1,SREBF2,ST3GAL3,ST6GAL1,TMEM178B,TSPAN14,ZNF618,
hsa-miR-516a-3p	0.0905693	0.164155	-	25/302	ANKLE1,ANTXR2,CCR1,E2F2,GRIN2B,KCNK10,KCNN3,KPNA1,LDLRAD3,NFIB,NRP2,PDE11A,PLAC8,PLXNA4,SLC16A7,SLC26A2,SLC5A3,SLC7A2,SPRED1,TAPT1,THSD1,TMTC2,TNS3,WBP1L,ZNF618,
hsa-miR-1225-3p	0.0908511	0.164191	-	13/302	ACVRL1,CNIH1,E2F2,FMNL2,GCNT1,GPRC5B,GSG1L,PCDHB16,PHC2,RORB,TRAM1,TSPAN14,ZNF618,
hsa-miR-3913-5p	0.0910045	0.164191	-	3/302	KIAA2022,PHC2,RBM47,
hsa-miR-4284	0.0910045	0.164191	-	3/302	PRDM1,PSKH1,TSPAN14,
hsa-miR-1322	0.0926303	0.166656	-	4/302	DPY19L1,NTRK2,TET1,TSHZ3,
hsa-miR-4471	0.0928285	0.166656	-	2/302	FAM8A1,MITF,
hsa-miR-4712-5p	0.0928285	0.166656	-	2/302	CSGALNACT1,RNF166,
hsa-miR-5011-3p	0.0928285	0.166656	-	2/302	NFIB,TMEM123,
hsa-miR-548v	0.0936128	0.167857	-	3/302	ELAVL2,KIAA2022,NFIB,
hsa-miR-1178-3p	0.094803	0.168574	-	4/302	HHIP,MAML2,PIWIL1,TSHZ3,
hsa-miR-3179	0.0950547	0.168574	-	1/302	TSPAN14,
hsa-miR-4307	0.0950547	0.168574	-	1/302	LINGO2,
hsa-miR-4463	0.094886	0.168574	-	10/302	FLRT3,IL1RAP,KIAA2022,NFIB,SATB1,SMAD9,TMEM178B,TXNRD1,UNC5C,ZFAND6,
hsa-miR-4756-3p	0.0950547	0.168574	-	1/302	NFIB,
hsa-miR-5004-5p	0.094803	0.168574	-	4/302	IL6ST,NFIB,PLCH1,RPS6KA5,
hsa-miR-577	0.0949734	0.168574	-	13/302	ARL6IP6,GFI1,GPR137C,IL6ST,KPNA1,KRAS,LYPD6,MBNL2,PIWIL1,SOX6,TET1,TNFRSF11B,TRHDE,
hsa-miR-589-3p	0.0950547	0.168574	-	1/302	SATB1,
hsa-miR-664a-5p	0.094803	0.168574	-	4/302	CBFB,CHST9,CSGALNACT1,NTRK2,
hsa-miR-567	0.0952341	0.168687	-	9/302	ANTXR2,ARHGAP24,LINGO2,NTRK2,PICALM,PLAT,RBM47,SAMD12,ZNF28,
hsa-miR-133a-3p	0.0963296	0.16983	-	30/302	ARHGAP24,BOC,CCR1,CD96,CHST8,CSGALNACT1,DCLRE1A,ESM1,FAM199X,HEPH,HIVEP2,HLTF,IL6ST,LZTFL1,NELL1,NFIB,NGFR,PCDHB16,PDE11A,PRDM1,RAB34,RAB5C,RERG,SLC26A2,ST3GAL3,TAPT1,TRHDE,UNC5C,VAMP3,ZIC3,
hsa-miR-30d-3p	0.0962564	0.16983	-	3/302	COLEC12,NEGR1,NEMP1,
hsa-miR-383-5p	0.0963458	0.16983	-	16/302	ACTR10,ADGRL3,CNIH1,EDNRA,ELAVL2,ELMOD1,GAS1,MYB,NEGR1,PDE4B,RAPGEF2,RCAN2,SAMD12,SEMA3A,TNFSF15,ZIC3,
hsa-miR-524-5p	0.0960268	0.16983	-	19/302	CADPS2,DDAH1,ELAVL2,FAM105A,FAM3C,FEZF2,FMNL2,HIVEP2,KLHL5,KPNA1,LYPD6,NEGR1,PRDM1,SLC44A2,SLITRK6,SORBS2,SPRED1,TMEM33,TRIM23,
hsa-miR-99b-5p	0.0970015	0.170779	-	4/302	E2F2,GPRC5B,PODXL,SATB1,
hsa-miR-301a-3p	0.0980933	0.172493	-	55/302	ARHGAP24,ARHGEF4,BOC,C3orf18,CARHSP1,CBFB,CLCN3,CMPK2,CNIH1,E2F2,ELK3,F3,FBLN7,FEZ2,GPR137C,HIVEP2,IGFBP5,IL1RAP,IL6ST,KCNK10,KCNN3,KIAA2022,KIF6,LDLRAD3,LYSMD3,MSMO1,MYB,MYO10,NFIB,NR1D2,NRP2,NTRK2,PAQR3,PDE4B,RAB34,REEP1,RORB,RPS6KA3,RPS6KA5,S1PR1,SATB1,SEMA3A,SLC11A2,SLC35G1,SLC39A10,SLC7A2,SMOC1,SPRED1,TNFSF15,TRAM1,TRIM23,TWF1,UNC5C,VAMP3,ZCCHC24,
hsa-miR-574-5p	0.099547	0.174838	-	27/302	CD96,CEP41,DDAH1,FLRT3,GRIN2B,GSG1L,HHIP,HIVEP2,IGFBP5,KCNN3,KIAA2022,KIF6,NEDD9,NEGR1,NEMP1,NTRK2,OTUB2,REEP1,RPS6KA3,SAMD12,SH3TC2,SOX6,TET1,TMTC2,TSHZ3,VWA5B2,ZNF618,
hsa-miR-3166	0.0997847	0.175044	-	2/302	SLC26A2,TSPAN14,
hsa-miR-192-5p	0.100169	0.175507	-	29/302	ADGRL3,ANTXR2,ARL2BP,C3orf18,CD96,DCC,FAM199X,FAM210B,FAM3C,GRIN2B,IKBKE,IL1RAP,IL6ST,KPNA1,LZTFL1,NGFR,NTRK2,OTUB2,SARAF,SEMA3A,SH3TC2,SLC26A2,SLC5A3,TAPT1,TRIM23,TRIP13,TSPAN14,ZNF28,ZNF618,
hsa-miR-3118	0.100549	0.175961	-	9/302	CCR1,CEP41,CHST9,DSG2,KRAS,RFK,SREBF2,ZMAT4,ZNF28,
hsa-miR-1279	0.100969	0.176484	-	11/302	ARHGAP24,ELK3,KIAA2022,KPNA1,LINGO2,NRP2,SAMD12,SLC16A7,SSTR2,TCAF1,ZFAND6,
hsa-miR-644a	0.101177	0.176635	-	19/302	CCNJL,GPRC5B,GRIN2B,GSG1L,KIAA2022,KIF6,NGFR,NRP2,NTRK2,OTUB2,PHC2,PODXL,PRDM1,RPS6KA3,ST6GAL1,TMEM123,TSHZ3,ZCCHC24,ZNF28,
hsa-miR-31-5p	0.101547	0.177069	-	57/302	ACVRL1,ARHGEF4,ASPH,CARHSP1,CBFB,CCL28,CCNJL,CD96,CDC20B,CLCN3,E2F2,ELAVL2,ELMOD1,FAM8A1,FBLIM1,FBXL8,GFI1,GRIN2B,GSG1L,HHIP,IL1RAP,KCNN3,KPNA1,MYO10,NFIB,NGFR,NRP2,NTRK2,PAQR3,PCDHB16,PDE11A,PHC2,PLA2G7,PLCH1,PLXNA4,PODXL,PSKH1,RAB5C,RCN2,RPS6KA5,SAMD12,SATB1,SH3TC2,SLC26A2,SLC2A4,SLC5A3,SPRED1,SSTR2,ST3GAL3,TMTC2,TNFSF15,TRHDE,TSPAN14,UNC5A,VWA5B2,ZCCHC24,ZIC3,
hsa-miR-5094	0.103339	0.179979	-	2/302	ASPH,NFIB,
hsa-miR-16-1-3p	0.103751	0.180264	-	4/302	ELAVL2,KPNA1,PLD5,THBS1,
hsa-miR-5692b	0.103667	0.180264	-	5/302	ADRB1,MBNL2,PDE4B,TSHZ3,ZCCHC24,
hsa-miR-3150b-3p	0.106035	0.182922	-	9/302	DPY19L1,E2F2,GRIN2B,LZTFL1,NRP2,NTRK2,RCAN2,SOX6,TM4SF18,
hsa-miR-4529-3p	0.10601	0.182922	-	1/302	NTRK2,
hsa-miR-4666a-5p	0.10601	0.182922	-	1/302	NTRK2,
hsa-miR-4700-5p	0.105781	0.182922	-	13/302	ADGRG2,ELMOD1,FAM210B,IGFBP5,LYPD6,NFIB,OTUB2,PSKH1,RAPGEF2,SOX6,SPRED1,SREBF2,WBP1L,
hsa-miR-6501-3p	0.10601	0.182922	-	1/302	PLXNA4,
hsa-miR-95-3p	0.10601	0.182922	-	1/302	IL1RAP,
hsa-miR-3158-5p	0.10712	0.184017	-	7/302	ETV1,NFIB,PICALM,PLXNA4,SLC1A1,TSPAN14,ZFAND6,
hsa-miR-3660	0.107175	0.184017	-	3/302	PLAT,TMEM178B,UNC5C,
hsa-miR-4539	0.107175	0.184017	-	3/302	NFIB,PDE4B,TMEM33,
hsa-miR-4723-3p	0.106944	0.184017	-	2/302	GSG1L,IGFBP5,
hsa-miR-146b-3p	0.107819	0.184905	-	23/302	ACVRL1,ADGRL3,AGTRAP,ARHGEF4,CCNJL,CEP41,GCNT1,GSG1L,IKBKE,KIF6,LMF1,MYO10,PLAT,PLXNA4,RORB,RPS6KA3,SLC38A4,SLC5A3,SREBF2,TSPAN14,UNC5A,ZCCHC24,ZNF618,
hsa-miR-378c	0.108359	0.185425	-	14/302	CSNK1G2,DCC,E2F2,IL6ST,KCNN3,OTUB2,PAQR3,PARD3B,PDE11A,PLXNA4,SLC5A3,SMOC1,SOX6,TWF1,
hsa-miR-5572	0.108377	0.185425	-	4/302	IL6ST,IL7R,RORB,TERF1,
hsa-miR-501-5p	0.109448	0.187037	-	14/302	CEP41,FLRT3,KIAA2022,LDLRAD3,MBNL2,MYB,MYO10,NEGR1,PDE4B,PLXNA4,RBM47,ST6GAL1,TAPT1,TM4SF18,
hsa-miR-5692c	0.109704	0.187255	-	5/302	ADRB1,MBNL2,PDE4B,TSHZ3,ZCCHC24,
hsa-miR-125b-2-3p	0.109989	0.187522	-	3/302	ASPH,KIAA2022,ZIC3,
hsa-miR-5011-5p	0.110137	0.187555	-	6/302	ELK3,FAM105A,HHIP,IL1RAP,KIAA2022,LYSMD3,
hsa-miR-3184-3p	0.110596	0.188117	-	2/302	MBNL2,PDE4B,
hsa-miR-1249-3p	0.110727	0.18812	-	4/302	ADGRG2,PHC2,PLXNA4,SEMA3A,
hsa-miR-521	0.111609	0.189093	-	1/302	ZNF618,
hsa-miR-568	0.11169	0.189093	-	9/302	COL13A1,DPY19L1,ELAVL2,HHIP,LYPD6,NTRK2,PRDM1,SLC7A2,TSHZ3,
hsa-miR-580-3p	0.11169	0.189093	-	9/302	ANTXR2,CEP41,ETV1,FAM199X,IL6ST,NEDD9,SATB1,ST6GAL1,TRHDE,
hsa-miR-2861	0.11197	0.189128	-	6/302	ACVRL1,ARHGEF4,E2F2,REEP1,ST3GAL3,TNS3,
hsa-miR-4446-3p	0.11197	0.189128	-	6/302	NGFR,PSKH1,SREBF2,TMEM33,ZCCHC24,ZSWIM3,
hsa-miR-1251-5p	0.113046	0.190345	-	16/302	ACVRL1,C3orf18,CDC20B,F3,FAM199X,FMNL2,GYG1,HLTF,IL7R,RMI1,RPS6KA3,SEMA3A,SLC2A4,SLC35F6,TMEM33,ZCCHC24,
hsa-miR-16-5p	0.113082	0.190345	-	74/302	ARHGAP22,ARHGEF4,ASPH,BMX,C2orf72,CBFB,CCNJL,CD180,CLCN3,CNTN4,CRYM,DCC,DSG2,ELMOD1,ETV1,FAM199X,FEZ2,GALC,GRIN2B,IL6ST,IL7R,KCNK10,KIAA2022,KIF6,KPNA1,KRAS,LY6K,LYSMD3,MBNL2,MMP8,MST1R,MYB,NEDD9,NFIB,NGFR,NRP2,NTRK2,OTUB2,PAQR3,PLXNA4,PODXL,PSKH1,RAPGEF2,REEP1,RFK,RPS6KA3,RPS6KA5,SEMA3A,SH3TC2,SLC11A2,SLC26A2,SLC2A4,SLC35F6,SLC35G1,SLC38A4,SLC39A10,SLC5A3,SLC7A2,SLITRK6,SMAD9,SNURF,SOSTDC1,SOX6,…
hsa-miR-466	0.112835	0.190345	-	3/302	LYPD6,NR1D2,SPRED1,
hsa-miR-1913	0.114297	0.191723	-	2/302	RAB5C,TMEM178B,
hsa-miR-4502	0.114297	0.191723	-	2/302	ELAVL2,GSG1L,
hsa-miR-548o-3p	0.114167	0.191723	-	18/302	ANTXR2,CNTN4,ELAVL2,ETV1,FAM199X,HHIP,KIAA2022,MYB,NFIB,NGFR,PLXNA4,RORB,SLC11A2,SLITRK6,SPRED1,TSHZ3,ZFAND6,ZIC3,
hsa-miR-1200	0.114447	0.191754	-	30/302	ACVRL1,AGTRAP,ANKLE1,ANTXR2,BTC,C3orf18,CCNJL,ENTPD4,F3,GPRC5B,GSG1L,IGFBP5,IL6ST,KPNA1,KRAS,NEMP1,NFIB,NRP2,PAQR3,PCDHB16,PLXNA4,SLC11A2,SLC35G1,SOX6,THBS1,TNFSF15,ZCCHC24,ZIC3,ZNF114,ZNF618,
hsa-miR-188-5p	0.115184	0.192606	-	30/302	ABHD6,AGTRAP,CBFB,CHST8,CHST9,CNIH1,COL8A1,GAS1,KPNA1,KRAS,LDLRAD3,NEGR1,NRP2,OTUB2,PLCH1,REEP1,RPS6KA3,RPS6KA5,SCAMP1,SEMA3A,SH3TC2,SLC26A2,SLC44A2,SLC5A3,SPRED1,ST3GAL3,TET1,TXNRD1,UFL1,UNC5C,
hsa-miR-892b	0.11522	0.192606	-	20/302	CBFB,CCNJL,CDC20B,E2F2,FAM199X,GPR137C,GPRC5B,GSG1L,IGFBP5,KRAS,MYB,MYO10,NFIB,PLXNA4,RAPGEF2,SLC11A2,SLC5A3,SREBF2,TMEM33,TSPAN14,
hsa-miR-1286	0.115521	0.192888	-	25/302	ANTXR2,CBFB,ELAVL2,GRIN2B,HHIP,KIAA2022,LYPD6,LZTFL1,MBNL2,MMP8,PLXNA4,RAPGEF2,RORB,SATB1,SH3TC2,SLC11A2,SLC2A4,SLC35F6,SLC39A10,SLC5A3,SORBS2,ST6GAL1,TNS3,TRHDE,ZNF618,
hsa-miR-4659b-3p	0.117283	0.195383	-	1/302	ASPH,
hsa-miR-4720-5p	0.117283	0.195383	-	1/302	RAPGEF2,
hsa-miR-151b	0.118043	0.19553	-	2/302	FEZF2,NTRK2,
hsa-miR-200a-5p	0.118043	0.19553	-	2/302	FLRT3,THBS1,
hsa-miR-4428	0.117925	0.19553	-	4/302	CCL28,PLXNA4,SOSTDC1,SREBF2,
hsa-miR-4714-5p	0.118043	0.19553	-	2/302	CNIH1,KPNA1,
hsa-miR-5096	0.118043	0.19553	-	2/302	IGFBP5,KDELC2,
hsa-miR-2113	0.118626	0.196169	-	3/302	RAPGEF2,SATB1,THBS1,
hsa-miR-380-3p	0.118698	0.196169	-	8/302	CNTN4,ETV1,FAM210B,HIVEP2,IL1RAP,KCNK10,KRAS,SOSTDC1,
hsa-miR-1205	0.119412	0.197125	-	45/302	ABAT,ARHGEF4,CD96,CSNK1G2,DDAH1,E2F2,FAM199X,FEZ2,FMNL2,GFI1,GPD1L,KCNN3,KIAA2022,KIF6,KPNA1,LDLRAD3,NFIB,NR1D2,NRP2,PAQR3,PDE11A,PHC2,PICALM,PLXNA4,PODXL,PRDM1,PSKH1,RPS6KA5,SATB1,SLC1A1,SLC26A2,SLC35F6,SLC38A4,SLC5A3,SOSTDC1,SREBF2,ST3GAL3,ST6GAL1,TNS3,TSPAN14,TWF1,UNC5C,WBP1L,ZNF114,ZNF28,
hsa-miR-4736	0.11991	0.197722	-	11/302	FMNL2,GSG1L,LDLRAD3,PCDHB16,PDE4B,PSKH1,RAPGEF2,SREBF2,TRAF3IP3,TRAM1,TSPAN14,
hsa-miR-1914-5p	0.121568	0.199778	-	3/302	CD96,FLRT3,PODXL,
hsa-miR-4516	0.121404	0.199778	-	17/302	ADD3,C3orf18,CARHSP1,CDC20B,GSG1L,LYPD6,MSL3,NGFR,NRP2,NTRK2,RAPGEF2,RORB,RPS6KA3,SOX6,ST6GAL1,TET1,TSHZ3,
hsa-miR-4654	0.121568	0.199778	-	3/302	ASPH,CCNJL,TSHZ3,
hsa-miR-3120-3p	0.12199	0.200246	-	9/302	ADGRL3,ELAVL2,FAM199X,GAS1,KIAA2022,MYO10,SLC5A3,UNC5C,ZNF618,
hsa-miR-1227-3p	0.122379	0.200658	-	7/302	ACVRL1,E2F2,FMNL2,GSG1L,HEPH,MAB21L3,SATB1,
hsa-miR-517c-3p	0.123029	0.201269	-	1/302	NFIB,
hsa-miR-598-3p	0.123029	0.201269	-	1/302	NRP2,
hsa-miR-600	0.123533	0.201867	-	8/302	FAR1,KIAA2022,MSL3,MYB,NEGR1,NEMP1,REEP1,SLC16A7,
hsa-miR-483-3p	0.123927	0.202285	-	11/302	ASPH,HIVEP2,KDELC2,MYO10,PIWIL1,PLXNA4,PODXL,RAB5C,RCAN2,SATB1,SLC7A2,
hsa-miR-1262	0.124143	0.202409	-	7/302	CCNJL,MBNL2,NFIB,NRP2,NTRK2,PHC2,TET1,
hsa-miR-98-5p	0.124398	0.202599	-	54/302	ACTR10,ACVRL1,ADRB1,ARL6IP6,ASPH,CCNJL,CDC20B,CNIH1,DCC,DET1,E2F2,EDEM3,GALC,GPR137C,GRIN2B,GSG1L,HIVEP2,IKBKE,KIAA2022,KPNA1,LY6K,MAB21L3,MYO10,NEGR1,NEMP1,NFIB,NGFR,OTUB2,PDE4B,PLD5,PLXNA4,PRDM1,PSKH1,REEP1,RPS6KA3,RPS6KA5,SAMD12,SARAF,SH3TC2,SLC11A2,SLC5A3,SOX6,SREBF2,ST6GAL1,TERF1,THBS1,TMEM178B,TRHDE,TSPAN14,UFL1,UNC5A,WBP1L,ZCCHC24,ZNF28,
hsa-miR-4644	0.125105	0.203296	-	39/302	ABAT,ANXA2,ARHGAP24,CDC20B,CLCN3,GALC,GCNT1,GRIN2B,HHIP,IGFBP5,IKBKE,IL7R,KCNN3,LZTFL1,MOCS2,MSL3,NFIB,NTRK2,OTUB2,PAQR3,PLD5,PLXNA4,PODXL,PRDM1,PSKH1,REEP1,RHOJ,RPS6KA5,SOX6,SREBF2,SSTR2,ST6GAL1,TMTC2,TSHZ3,TSPAN14,UNC5C,VWA5B2,WBP1L,ZNF618,
hsa-miR-618	0.125027	0.203296	-	9/302	ELAVL2,GCNT1,KIAA2022,KPNA1,NEGR1,PLXNA4,SLC39A10,SOX6,THBS1,
hsa-miR-5696	0.126814	0.205843	-	8/302	ADD3,ANXA2,C19orf57,CD180,FAR1,LYSMD3,SAMD12,SLC5A3,
hsa-miR-4458	0.127182	0.206211	-	28/302	ACVRL1,ADRB1,CNIH1,E2F2,EDEM3,GALC,GPR137C,GSG1L,HEPH,IKBKE,KPNA1,LY6K,NFIB,PLD5,PLXNA4,PRDM1,REEP1,RPS6KA3,SH3TC2,SLC11A2,SOX6,SREBF2,THBS1,TMEM178B,TRHDE,UFL1,UNC5A,ZCCHC24,
hsa-miR-3148	0.127547	0.206572	-	3/302	ARHGAP24,NR1D2,NTRK2,
hsa-miR-23b-5p	0.128841	0.207056	-	1/302	RNF166,
hsa-miR-3622a-3p	0.128841	0.207056	-	1/302	KDELC2,
hsa-miR-370-3p	0.12872	0.207056	-	65/302	ADD3,ARHGEF4,ARL2BP,CARHSP1,CCNJL,CCR1,CEP41,CHST8,CMPK2,CSGALNACT1,DCK,E2F2,ELAVL2,ESM1,FAR1,FBLIM1,GPRC5B,GRIN2B,GSG1L,HEPH,IGFBP5,IL6ST,KCNK10,KIF6,KLHDC7B,KPNA1,KRAS,LINGO2,MAB21L3,MYO10,NEDD9,NFIB,NGFR,NRP2,NTRK2,OTUB2,PDE4B,PHC2,PLAC8,PLAT,PLXNA4,PODXL,SAMD12,SEMA3A,SH3TC2,SLC26A2,SLC2A4,SLC35F6,SMAD9,SNURF,SREBF2,ST3GAL3,ST6GAL1,TET1,THBS1,TM4SF18,TMEM52,TNS3,TRIL,TSPAN14,UBAC2,UNC5C,WBP1L…
hsa-miR-4646-5p	0.128472	0.207056	-	8/302	CD96,FMNL2,NTRK2,PCDHB16,RPS6KA3,SLC26A2,SLC5A3,ZNF618,
hsa-miR-4650-5p	0.128841	0.207056	-	1/302	PSKH1,
hsa-miR-4679	0.128841	0.207056	-	1/302	SLC7A2,
hsa-miR-4680-3p	0.128841	0.207056	-	1/302	RAPGEF2,
hsa-miR-323b-5p	0.132078	0.212024	-	17/302	CDC20B,IL6ST,KIF6,MBNL2,MSL3,MYO10,NEDD9,NGFR,OTUB2,PDE4B,PLXNA4,SORBS2,TAPT1,TET1,ZCCHC24,ZNF28,ZNF618,
hsa-miR-34c-5p	0.133054	0.213356	-	75/302	ADGRG2,AGTRAP,ANTXR2,ARHGEF4,CARHSP1,CBFB,CCNJL,CCR1,CEP41,CLCN3,DCC,E2F2,EDEM3,ELMOD1,ENPP1,FBXL8,FMNL2,GAS1,GPRC5B,GRIN2B,GYG1,IGFBP5,IKBKE,IL7R,KIAA2022,KIF6,LYPD6,MARVELD1,MITF,MSL3,MYB,NEDD9,NFIB,NGFR,NRP2,OTUB2,PAQR3,PDE11A,PDE4B,PLXNA4,PLXNB3,PODXL,PSKH1,RAPGEF2,RHOJ,SAMD12,SATB1,SCAMP1,SEMA3A,SH3TC2,SLC35F6,SLC38A4,SLC39A10,SLC44A2,SLC5A3,SLC7A2,SNURF,SOSTDC1,SOX6,SPRED1,SSTR2,ST3GAL3,ST6…
hsa-miR-660-3p	0.133471	0.213789	-	2/302	NGFR,ZCCHC24,
hsa-miR-1305	0.133826	0.214122	-	14/302	ANXA2,ARL6IP6,CNTN4,ESM1,FAM199X,FAM8A1,GCNT1,KRAS,LYPD6,PAQR3,SLC11A2,TMTC2,TRHDE,TSHZ3,
hsa-miR-1260b	0.134716	0.215073	-	1/302	TMEM178B,
hsa-miR-302d-5p	0.134716	0.215073	-	1/302	TMEM33,
hsa-miR-5047	0.135207	0.21562	-	6/302	CLCN3,NEGR1,NFIB,RBM47,SOX6,TSHZ3,
hsa-miR-2115-3p	0.135584	0.215749	-	5/302	ELAVL2,REEP1,RORB,SPRED1,TMEM33,
hsa-miR-5693	0.135584	0.215749	-	5/302	GSG1L,KIF6,NFIB,TNS3,ZCCHC24,
hsa-miR-4514	0.13592	0.216048	-	13/302	ARHGEF4,KIAA2022,MSL3,PICALM,PODXL,RAPGEF2,SLC35F6,SREBF2,THBS1,UNC5A,UNC5C,VWA5B2,WBP1L,
hsa-miR-196a-5p	0.136926	0.21735	-	37/302	ACTR10,ASPH,BOC,CCNJL,CDC20B,ENPP1,FAM69A,FMNL2,GALC,GPD1L,KIAA2022,KIF6,MBNL2,MYB,NEGR1,NEMP1,PARD3B,PDE11A,PHC2,PLCH1,RPS6KA3,S1PR1,SAMD12,SARAF,SDCBP,SEMA3A,SH3TC2,SLC35G1,SLC38A4,SPRED1,TERF1,TMEM33,TRHDE,TSPAN14,TWF1,UFL1,WBP1L,
hsa-miR-30b-3p	0.137486	0.21735	-	15/302	CDC20B,CEP41,IGFBP5,MYO10,NTRK2,PCDHB16,PHC2,SLC2A4,SLC35F6,TERF1,THBS1,TSHZ3,UNC5A,VWA5B2,ZCCHC24,
hsa-miR-3139	0.137118	0.21735	-	16/302	AGTRAP,CBFB,GRIN2B,KIF6,LDLRAD3,NGFR,NTRK2,PODXL,SATB1,SH3TC2,SLC26A2,TM4SF18,TNS3,TRIM23,UNC5A,UNC5C,
hsa-miR-4494	0.137433	0.21735	-	2/302	MYO10,UNC5C,
hsa-miR-4762-3p	0.137433	0.21735	-	2/302	COLEC12,SLITRK6,
hsa-miR-3150a-3p	0.13786	0.217705	-	11/302	ACVRL1,IGFBP5,NGFR,PHC2,PLCH1,PLXNA4,PLXNB3,RPS6KA3,TET1,TMEM178B,ZNF618,
hsa-miR-5681a	0.138157	0.217938	-	4/302	KIAA2022,PARD3B,RAB5C,TMTC2,
hsa-miR-299-3p	0.140662	0.219746	-	42/302	ANTXR2,ARHGEF4,CCNJL,CEP41,E2F2,EDNRA,FAM8A1,FAR1,FMNL2,HEPH,IGFBP5,IKBIP,IL1RAP,KIAA2022,KIF6,KPNA1,LMF1,LYPD6,MITF,MSL3,NEGR1,NFIB,NGFR,NTRK2,PDE11A,PRSS33,RBM47,RPS6KA3,SAMD12,SCAMP1,SEMA3A,SH3TC2,SLC11A2,SLC16A7,SLC7A2,TERF1,TET1,TMEM123,TNFSF15,TRAM1,TRHDE,TSPAN14,
hsa-miR-3135a	0.14065	0.219746	-	1/302	KIAA2022,
hsa-miR-3149	0.14065	0.219746	-	1/302	TET1,
hsa-miR-320e	0.14065	0.219746	-	1/302	CEP41,
hsa-miR-33b-3p	0.139863	0.219746	-	3/302	NR1D2,SORBS2,THBS1,
hsa-miR-3622b-3p	0.14065	0.219746	-	1/302	KDELC2,
hsa-miR-378e	0.1399	0.219746	-	15/302	CSNK1G2,E2F2,IL6ST,KCNN3,KIF6,MBNL2,NGFR,OTUB2,PAQR3,PLXNA4,SLC35F6,SMOC1,SOX6,TNFSF15,TWF1,
hsa-miR-3945	0.14065	0.219746	-	1/302	RERG,
hsa-miR-4515	0.139863	0.219746	-	3/302	ARHGAP24,NRP2,RAPGEF2,
hsa-miR-3140-3p	0.141435	0.220718	-	2/302	NEGR1,PLAT,
hsa-let-7f-2-3p	0.143444	0.223374	-	6/302	MBNL2,MYO10,NRP2,SATB1,TNFRSF11B,TRAM1,
hsa-miR-34b-5p	0.143444	0.223374	-	6/302	CLCN3,ELMOD1,MYB,SOX6,TSPAN14,ZIC3,
hsa-miR-196b-5p	0.143696	0.223527	-	37/302	ACTR10,BOC,CD96,CDC20B,ENPP1,FAM69A,GALC,GPD1L,KIAA2022,KIF6,MBNL2,MYB,NEGR1,NEMP1,PARD3B,PDE11A,PHC2,PLCH1,RPS6KA3,S1PR1,SAMD12,SARAF,SDCBP,SEMA3A,SH3TC2,SLC26A2,SLC35G1,SLC38A4,SORBS2,SPRED1,TERF1,TMEM33,TRHDE,TSPAN14,TWF1,UFL1,WBP1L,
hsa-miR-4656	0.144101	0.223919	-	9/302	CD96,MAML2,MBNL2,NFIB,NGFR,PARD3B,RPS6KA3,UNC5A,ZSWIM3,
hsa-miR-4701-3p	0.145476	0.225813	-	2/302	MBNL2,NTRK2,
hsa-miR-1277-3p	0.146639	0.226893	-	1/302	IL1RAP,
hsa-miR-3136-5p	0.146639	0.226893	-	1/302	NEDD9,
hsa-miR-4527	0.146639	0.226893	-	1/302	NEDD9,
hsa-miR-424-5p	0.148661	0.229767	-	76/302	ARHGAP22,ARHGEF4,ASPH,BMX,C2orf72,CARHSP1,CBFB,CCNJL,CD180,CLCN3,CNIH1,CNTN4,CRYM,DCC,DSG2,ELMOD1,ETV1,FAM199X,FEZ2,GALC,GRIN2B,IL6ST,IL7R,KCNK10,KIAA2022,KIF6,KPNA1,KRAS,LY6K,LYSMD3,MBNL2,MMP8,MYB,NEDD9,NFIB,NGFR,NRP2,NTRK2,OTUB2,PAQR3,PDE11A,PLXNA4,PODXL,PSKH1,RAPGEF2,REEP1,RFK,RPS6KA3,RPS6KA5,SEMA3A,SH3TC2,SLC11A2,SLC16A7,SLC26A2,SLC2A4,SLC35F6,SLC35G1,SLC38A4,SLC39A10,SLC5A3,SLC7A2,SLITRK6,SN…
hsa-miR-6838-5p	0.148812	0.229767	-	4/302	KIAA2022,RFK,RPS6KA3,SPRED1,
hsa-miR-4662b	0.149554	0.230424	-	2/302	FAR1,SOX6,
hsa-miR-4725-5p	0.149554	0.230424	-	2/302	LINGO2,PLXNA4,
hsa-miR-663b	0.150637	0.231848	-	22/302	AGTRAP,ARHGEF4,ARL2BP,C19orf57,FAM8A1,GSG1L,KIF6,MST1R,NRP2,PODXL,PRSS33,SH3TC2,SLC35F6,SLC44A2,SNURF,SREBF2,TMEM33,TMEM52,TNS3,TXNRD1,ZCCHC24,ZNF618,
hsa-let-7f-5p	0.151446	0.232728	-	53/302	ACTR10,ACVRL1,ADRB1,ANTXR2,ARL6IP6,CCNJL,CNIH1,COL8A1,DCC,DET1,E2F2,EDEM3,GALC,GPR137C,GRIN2B,GSG1L,HIVEP2,IKBKE,KIAA2022,KPNA1,LY6K,MAB21L3,MYO10,NEMP1,NFIB,PDE4B,PLD5,PLXNA4,PRDM1,PSKH1,REEP1,RPS6KA3,RPS6KA5,SAMD12,SARAF,SEMA3A,SH3TC2,SLC11A2,SLC35F6,SLC5A3,SOX6,SREBF2,ST6GAL1,TERF1,THBS1,TMEM178B,TRHDE,TSPAN14,UFL1,UNC5A,WBP1L,ZCCHC24,ZNF28,
hsa-miR-6133	0.151529	0.232728	-	4/302	IGFBP5,IKBKE,PLXNA4,PSKH1,
hsa-miR-4749-5p	0.152679	0.234001	-	1/302	GPRC5B,
hsa-miR-517b-3p	0.152679	0.234001	-	1/302	NFIB,
hsa-miR-557	0.154111	0.235948	-	31/302	CCL28,CCNJL,CEP41,CNIH1,FMNL2,GSG1L,HHIP,IGFBP5,KCNN3,KDELC2,KIAA2022,LINGO2,LZTFL1,MAML2,NEGR1,NFIB,NR1D2,PLCH1,PLXNA4,PRDM1,SDCBP,SLC5A3,SORBS2,SOX6,TET1,TMEM123,TMTC2,TRIP13,WBP1L,ZNF28,ZNF618,
hsa-miR-765	0.154449	0.236216	-	60/302	ABAT,ADD3,ADGRL3,ANXA8,ARL2BP,ASPH,C19orf57,CD96,CEP41,CLCN3,DDAH1,E2F2,FAR1,FBLIM1,FBLN7,GFI1,GRIN2B,GSG1L,IGFBP5,IL6ST,KPNA1,LDLRAD3,LMF1,LYPD6,LYSMD3,MAML2,MITF,NRP2,NTRK2,PHC2,PLXNA4,PODXL,PRSS33,PSKH1,RNF166,RPS6KA5,SH3TC2,SLC11A2,SLC1A1,SLC2A4,SLC35F6,SLC44A2,SNURF,SOX6,ST6GAL1,THBS1,TM4SF18,TMTC2,TNFRSF11B,TNS3,TRHDE,TSHZ3,TSPAN14,UNC5A,UNC5C,VWA5B2,WBP1L,ZCCHC24,ZIC3,ZNF618,
hsa-miR-3162-5p	0.155893	0.237925	-	3/302	IL1RAP,PAQR3,ZNF618,
hsa-miR-3919	0.155893	0.237925	-	3/302	CMPK2,KCNN3,TNS3,
hsa-miR-4739	0.156094	0.237982	-	13/302	C19orf57,IGFBP5,IKBKE,LYPD6,MAML2,NTRK2,PARD3B,PLXNA4,PSKH1,RHOJ,SLC2A4,SLC35F6,TSPAN14,
hsa-miR-512-3p	0.156848	0.238631	-	30/302	ASPH,E2F2,EDNRA,ELMOD1,ETV1,GPR137C,IL6ST,LINGO2,MAML2,MBNL2,NFIB,PARD3B,PICALM,PODXL,RAPGEF2,SATB1,SLC16A7,SLC2A4,SLC35F6,SLC44A2,SMAD9,SPRED1,TMTC2,TRHDE,TSPAN14,UBAC2,UFL1,UNC5C,VAMP3,ZNF618,
hsa-miR-625-5p	0.156806	0.238631	-	28/302	ADRB1,EDEM3,ELAVL2,FAR1,GAS1,GPD1L,GRIN2B,IGFBP5,KIAA2022,MYO10,NEDD9,NTRK2,PCDHB16,PLXNA4,PLXNB3,PRDM1,PSKH1,RBM47,RCAN2,REEP1,SORBS2,SOX6,SREBF2,SSTR2,TMTC2,TSPAN14,UFL1,ZNF618,
hsa-miR-26a-2-3p	0.158768	0.241049	-	1/302	ZFAND6,
hsa-miR-3936	0.158768	0.241049	-	1/302	CDC20B,
hsa-miR-3911	0.159146	0.241371	-	5/302	GPRC5B,KIF6,SATB1,TET1,TWF1,
hsa-miR-4727-5p	0.159804	0.241865	-	4/302	ADGRL3,ASPH,NFIB,TMEM178B,
hsa-miR-629-3p	0.159804	0.241865	-	4/302	ADGRL3,NFIB,PLAT,SAMD12,
hsa-miR-10a-5p	0.161088	0.243556	-	37/302	ACVRL1,ADGRG2,AGTRAP,ANXA8,C3orf18,CBFB,CD33,CSGALNACT1,ELAVL2,ENTPD4,FBLIM1,FMNL2,GRIN2B,GSG1L,HIVEP2,IKBIP,IL1RAP,LY6K,LYSMD3,MSL3,MYO10,NEGR1,NFIB,NRP2,PCDHB16,PDE11A,PLXNA4,PLXNB3,RAPGEF2,RMI1,SLC35F6,SLC5A3,SLC7A2,TNFRSF11B,TRAM1,WBP1L,ZSCAN1,
hsa-miR-4254	0.162003	0.244685	-	2/302	PHC2,SLC11A2,
hsa-miR-3160-5p	0.16249	0.244868	-	3/302	SLC5A3,SPRED1,TMEM33,
hsa-miR-4300	0.162602	0.244868	-	4/302	LYPD6,PHC2,RHOJ,TSHZ3,
hsa-miR-519a-3p	0.162629	0.244868	-	16/302	ARHGAP24,CSGALNACT1,E2F2,ELK3,ENTPD4,FAM199X,GPR137C,HIVEP2,IL1RAP,LDLRAD3,MSMO1,NFIB,RORB,RPS6KA5,SLC7A2,SMOC1,
hsa-miR-609	0.163155	0.245406	-	13/302	ARHGEF4,CADPS2,CD33,DDAH1,FBLIM1,NFIB,PHC2,SAMD12,SLC35F6,SLC7A2,SORBS2,TSHZ3,UFL1,
hsa-miR-126-3p	0.1649	0.247521	-	1/302	SPRED1,
hsa-miR-2116-5p	0.1649	0.247521	-	1/302	FMNL2,
hsa-miR-4731-5p	0.165158	0.247652	-	14/302	ARHGEF4,ARL2BP,CD96,IGFBP5,LYPD6,NGFR,NTRK2,OTUB2,PLCH1,PODXL,RHOJ,SLC35F6,SREBF2,ST3GAL3,
hsa-miR-3926	0.165826	0.248398	-	3/302	FLRT3,GPRC5B,KPNA1,
hsa-miR-2278	0.166196	0.248478	-	7/302	KIAA2022,LDLRAD3,NEDD9,OTUB2,RAB5C,RAPGEF2,ZSWIM3,
hsa-miR-611	0.166221	0.248478	-	2/302	FEZF2,NTRK2,
hsa-let-7g-5p	0.167451	0.249983	-	55/302	ACTR10,ACVRL1,ADRB1,ANTXR2,ARL6IP6,CCNJL,CDC20B,CNIH1,COL8A1,DCC,DET1,E2F2,EDEM3,GALC,GPR137C,GRIN2B,GSG1L,HIVEP2,IKBKE,KIAA2022,KPNA1,LY6K,MAB21L3,MYO10,NEGR1,NEMP1,NFIB,PDE4B,PLD5,PLXNA4,PRDM1,PSKH1,REEP1,RPS6KA3,RPS6KA5,SAMD12,SARAF,SH3TC2,SLC11A2,SLC35F6,SLC5A3,SOX6,SREBF2,SSTR2,TERF1,THBS1,TMEM178B,TRHDE,TSPAN14,UFL1,UNC5A,WBP1L,ZCCHC24,ZNF28,ZNF618,
hsa-miR-4474-3p	0.168258	0.249983	-	4/302	FBLN7,SOX6,ST6GAL1,TNS3,
hsa-miR-450b-3p	0.16793	0.249983	-	14/302	ABAT,CHST9,COLEC12,FAM199X,FBLIM1,KIF6,NFIB,PAQR3,RPS6KA5,SLC16A7,TSHZ3,TSPAN14,WBP1L,ZNF618,
hsa-miR-554	0.168258	0.249983	-	4/302	FMNL2,KDELC2,PDE11A,RPS6KA5,
hsa-miR-601	0.168041	0.249983	-	12/302	E2F2,FBLIM1,FBLN7,IL1RAP,KCNK10,KIAA2022,NFIB,NR1D2,NRP2,SLC26A2,SLC2A4,TET1,
hsa-miR-615-3p	0.168248	0.249983	-	7/302	ACVRL1,KCNN3,PODXL,SLC7A2,TAPT1,UNC5A,ZCCHC24,
hsa-miR-503-5p	0.16945	0.251242	-	38/302	ARHGAP24,ARHGEF4,BMX,C2orf72,C3orf18,CBFB,CDC20B,DCC,DPY19L1,ELMOD1,FBXL8,GALC,HIVEP2,KLHDC7B,LY6K,MBNL2,MYB,OTUB2,PAQR3,PDE11A,PLXNA4,PSKH1,RAPGEF2,RFK,RHOJ,SLC11A2,SLC26A2,SLC2A4,SLC35G1,SLC39A10,SLC7A2,SPRED1,TMTC2,TRAM1,TSPAN14,UNC5A,ZCCHC24,ZNF618,
hsa-miR-885-5p	0.169338	0.251242	-	10/302	CD96,DPY19L1,IGFBP5,IL6ST,NFIB,NR1D2,RPS6KA5,SAMD12,SLC11A2,TMEM33,
hsa-miR-6504-5p	0.169685	0.251335	-	8/302	ACVRL1,GSG1L,IGFBP5,KCNN3,PARD3B,PHC2,RORB,TMEM178B,
hsa-miR-1233-3p	0.171088	0.252129	-	12/302	ACVRL1,ANTXR2,CNIH1,FMNL2,NTRK2,PCDHB16,PHC2,PLXNA4,SLC26A2,SLC38A4,TMEM33,TSPAN14,
hsa-miR-186-3p	0.171074	0.252129	-	1/302	NTRK2,
hsa-miR-4292	0.171074	0.252129	-	1/302	PODXL,
hsa-miR-4706	0.171074	0.252129	-	1/302	GPRC5B,
hsa-miR-517a-3p	0.171074	0.252129	-	1/302	NFIB,
hsa-miR-5589-5p	0.173535	0.255478	-	8/302	ACVRL1,ARHGEF4,CD96,IL6ST,NFIB,NTRK2,PODXL,SLC35F6,
hsa-miR-3659	0.174751	0.25611	-	2/302	KIAA2022,NEDD9,
hsa-miR-4269	0.174476	0.25611	-	7/302	AGTRAP,KRAS,MSL3,PODXL,SORBS2,UNC5A,VWA5B2,
hsa-miR-544a	0.174603	0.25611	-	47/302	ADGRL3,ARHGAP24,ASPH,BOC,CADPS2,E2F2,ETV1,FAM210B,FEZ2,GCNT1,GFI1,HLTF,KCNN3,KRAS,LYPD6,LYSMD3,MAB21L3,MAML2,MBNL2,MYOT,NEMP1,NFIB,NRP2,NTRK2,PLCH1,RAPGEF2,RERG,RPS6KA5,SAMD12,SARAF,SATB1,SCAMP1,SEMA3A,SLC1A1,SLC26A2,SLC38A4,SLC39A10,SLC5A3,SPRED1,TAPT1,TMEM178B,TMTC2,TSHZ3,TXNRD1,UFL1,UNC5C,ZFAND6,
hsa-miR-597-5p	0.174433	0.25611	-	10/302	ANTXR2,ARHGEF4,CBFB,COL8A1,GSG1L,IL6ST,NEGR1,NFIB,NRP2,RPS6KA3,
hsa-miR-767-5p	0.174845	0.25611	-	17/302	ACVRL1,FBLIM1,IL1RAP,KIAA2022,KRAS,LYSMD3,MITF,NFIB,NTRK2,PAQR3,PSKH1,TET1,TSPAN14,UNC5A,UNC5C,WBP1L,ZNF618,
hsa-miR-1255a	0.176884	0.258838	-	4/302	C3orf18,LMF1,MBNL2,RCN2,
hsa-miR-5586-3p	0.177286	0.258905	-	1/302	SATB1,
hsa-miR-766-5p	0.177264	0.258905	-	12/302	CLCN3,FBLIM1,GALC,IGFBP5,NGFR,NTRK2,PHC2,PRDM1,SLC2A4,SPRED1,TRHDE,WBP1L,
hsa-miR-1208	0.177612	0.259121	-	18/302	ADD3,ARHGAP24,CEP41,DSG2,GPR137C,IGFBP5,KIF6,KRAS,LDLRAD3,NEGR1,NRP2,PLAT,PRDM1,RPS6KA5,SLC5A3,SMAD9,TSHZ3,ZNF618,
hsa-miR-4330	0.179062	0.260975	-	2/302	KDELC2,MYOT,
hsa-miR-509-5p	0.179265	0.26101	-	21/302	CBFB,ETV1,FAM8A1,FBLIM1,GALC,IL6ST,KIAA2022,LYPD6,MSL3,NFIB,PAQR3,PDE11A,PICALM,PODXL,PSKH1,RPS6KA3,SARAF,SEMA3A,SLC1A1,SLC26A2,TET1,
hsa-miR-3915	0.179797	0.261522	-	4/302	CHST8,CNTN4,RAPGEF2,SLC16A7,
Significant predictions

## Sheet: miR155_ChemiRs
miRNAs	Total relationships	Confirmed miR-targets	%	-ln(p-value)
hsa-miR-155-5p	1129	87	7.706	74.8608
hsa-miR-559	740	32	4.324	14.0908
hsa-miR-802	359	19	5.292	11.7951
hsa-miR-142-5p	696	28	4.023	11.1954
hsa-miR-30d-3p	175	12	6.857	10.4493
hsa-miR-561-3p	701	27	3.852	10.0965
hsa-miR-6830-3p	84	8	9.524	9.68454
hsa-miR-335-3p	286	15	5.245	9.52747
hsa-miR-200c-3p	864	30	3.472	9.11315
hsa-miR-200a-3p	754	27	3.581	8.8713
hsa-miR-582-5p	413	18	4.358	8.73483
hsa-miR-30a-3p	179	11	6.145	8.71453
hsa-miR-223-3p	384	17	4.427	8.51638
hsa-miR-101-3p	941	31	3.294	8.4131
hsa-miR-539-5p	580	22	3.793	8.3133
hsa-miR-30b-5p	1206	37	3.068	8.24315
hsa-miR-181a-5p	1258	38	3.021	8.1036
hsa-miR-30e-3p	163	10	6.135	8.03093
hsa-miR-889-3p	226	12	5.31	8.01631
hsa-miR-27b-3p	1363	40	2.935	7.8344
hsa-miR-570-3p	1063	33	3.104	7.75844
hsa-miR-200b-3p	854	28	3.279	7.68862
hsa-miR-141-3p	855	28	3.275	7.67007
hsa-miR-27a-3p	1289	38	2.948	7.6267
hsa-miR-124-5p	63	6	9.524	7.56868
hsa-miR-331-5p	147	9	6.122	7.34323
hsa-miR-18b-5p	464	18	3.879	7.33594
hsa-miR-495-3p	919	29	3.156	7.28519
hsa-miR-145-5p	667	23	3.448	7.27574
hsa-miR-30c-5p	1314	38	2.892	7.25907
hsa-miR-190b	153	9	5.882	7.05643
hsa-miR-3920	47	5	10.638	7.00058
hsa-miR-934	96	7	7.292	6.99621
hsa-miR-377-3p	765	25	3.268	6.99318
hsa-miR-181b-5p	1165	34	2.918	6.84429
hsa-miR-182-5p	951	29	3.049	6.75024
hsa-miR-4446-5p	226	11	4.867	6.74616
hsa-miR-190a-3p	655	22	3.359	6.68693
hsa-miR-199b-3p	265	12	4.528	6.61404
hsa-miR-340-5p	836	26	3.11	6.49516
hsa-miR-5195-3p	78	6	7.692	6.43859
hsa-miR-429	668	22	3.293	6.43749
hsa-miR-519d-3p	1469	40	2.723	6.3824
hsa-miR-485-3p	347	14	4.035	6.38017
hsa-miR-206	757	24	3.17	6.3692
hsa-miR-4272	81	6	7.407	6.24451
hsa-miR-106a-5p	1483	40	2.697	6.20784
hsa-miR-519b-3p	638	21	3.292	6.20632
hsa-miR-181d-5p	942	28	2.972	6.19897
hsa-miR-96-5p	854	26	3.044	6.19788
hsa-miR-18a-5p	599	20	3.339	6.14602
hsa-miR-519c-3p	646	21	3.251	6.05709
hsa-miR-181c-5p	1041	30	2.882	6.05168
hsa-miR-5006-3p	248	11	4.435	6.0112
hsa-miR-143-3p	692	22	3.179	5.99932
hsa-miR-4755-5p	250	11	4.4	5.94909
hsa-miR-5011-5p	654	21	3.211	5.91117
hsa-miR-6756-3p	182	9	4.945	5.85676
hsa-miR-369-3p	579	19	3.282	5.72109
hsa-miR-302c-3p	1111	31	2.79	5.70629
hsa-miR-20b-5p	1712	44	2.57	5.69413
hsa-miR-125a-5p	667	21	3.148	5.68092
hsa-miR-520f-3p	539	18	3.34	5.67732
hsa-miR-376c-3p	260	11	4.231	5.64921
hsa-miR-5694	64	5	7.813	5.61739
hsa-miR-409-3p	338	13	3.846	5.61139
hsa-miR-1277-5p	628	20	3.185	5.60715
hsa-miR-192-5p	1119	31	2.77	5.59959
hsa-miR-519a-3p	806	24	2.978	5.56007
hsa-miR-30d-5p	1168	32	2.74	5.55743
hsa-miR-513b-3p	65	5	7.692	5.55026
hsa-miR-532-5p	191	9	4.712	5.53692
hsa-miR-17-5p	1447	38	2.626	5.53484
hsa-miR-452-5p	505	17	3.366	5.51931
hsa-miR-6502-3p	41	4	9.756	5.49215
hsa-miR-29a-5p	95	6	6.316	5.4449
hsa-miR-1-3p	1318	35	2.656	5.41365
hsa-miR-3609	307	12	3.909	5.40661
hsa-miR-4724-3p	42	4	9.524	5.40453
hsa-miR-520d-3p	732	22	3.005	5.32871
hsa-miR-520a-3p	732	22	3.005	5.32871
hsa-miR-373-3p	1237	33	2.668	5.27153
hsa-miR-367-3p	692	21	3.035	5.26087
hsa-miR-3127-3p	164	8	4.878	5.25946
hsa-miR-520b	1055	29	2.749	5.23639
hsa-miR-1207-3p	70	5	7.143	5.23272
hsa-miR-203a-3p	922	26	2.82	5.17859
hsa-miR-4436a	45	4	8.889	5.15583
hsa-miR-5000-3p	45	4	8.889	5.15583
hsa-miR-362-5p	133	7	5.263	5.14994
hsa-miR-520c-3p	744	22	2.957	5.14102
hsa-miR-3910	102	6	5.882	5.09949
hsa-miR-205-5p	658	20	3.04	5.09573
hsa-miR-759	135	7	5.185	5.06989
hsa-miR-1237-3p	136	7	5.147	5.03047
hsa-miR-20a-5p	1871	46	2.459	5.02331
hsa-miR-222-5p	74	5	6.757	4.99832
hsa-miR-372-3p	1265	33	2.609	4.9406
hsa-miR-598-3p	25	3	12	4.93165
hsa-miR-30a-5p	1127	30	2.662	4.91303
hsa-miR-302a-3p	1083	29	2.678	4.88128
hsa-miR-382-5p	411	14	3.406	4.88023
hsa-miR-4450	50	4	8	4.78246
hsa-miR-513c-3p	178	8	4.494	4.78071
hsa-miR-1252-3p	143	7	4.895	4.76519
hsa-miR-511-5p	726	21	2.893	4.73429
hsa-miR-142-3p	592	18	3.041	4.72869
hsa-miR-32-5p	910	25	2.747	4.72114
hsa-miR-6771-3p	180	8	4.444	4.71669
hsa-miR-513a-3p	180	8	4.444	4.71669
hsa-miR-545-5p	111	6	5.405	4.69833
hsa-miR-500a-5p	145	7	4.828	4.69266
hsa-miR-3606-3p	181	8	4.42	4.68505
hsa-miR-548au-3p	80	5	6.25	4.67507
hsa-miR-199a-3p	259	10	3.861	4.6322
hsa-miR-302d-3p	1057	28	2.649	4.62891
hsa-miR-1205	81	5	6.173	4.62418
hsa-miR-7851-3p	113	6	5.31	4.61501
hsa-miR-4804-3p	53	4	7.547	4.57945
hsa-miR-944	559	17	3.041	4.54284
hsa-miR-4328	115	6	5.217	4.53363
hsa-miR-491-3p	224	9	4.018	4.52775
hsa-miR-935	264	10	3.788	4.50682
hsa-miR-548ah-5p	306	11	3.595	4.46773
hsa-miR-506-3p	838	23	2.745	4.45037
hsa-miR-3942-3p	118	6	5.085	4.41508
hsa-miR-656-3p	118	6	5.085	4.41508
hsa-miR-93-5p	1937	46	2.375	4.41168
hsa-miR-210-3p	190	8	4.211	4.41135
hsa-miR-494-3p	570	17	2.982	4.36483
hsa-miR-183-3p	120	6	5	4.33828
hsa-miR-124-3p	1758	42	2.389	4.28954
hsa-miR-5100	58	4	6.897	4.27047
hsa-miR-507	576	17	2.951	4.27046
hsa-miR-579-3p	488	15	3.074	4.24976
hsa-miR-30e-5p	765	21	2.745	4.18792
hsa-miR-573	319	11	3.448	4.18363
hsa-miR-454-3p	673	19	2.823	4.1817
hsa-miR-106b-5p	1867	44	2.357	4.1801
hsa-miR-4796-3p	278	10	3.597	4.17479
hsa-miR-4766-3p	33	3	9.091	4.16144
hsa-miR-6073	91	5	5.495	4.15609
hsa-miR-4735-3p	91	5	5.495	4.15609
hsa-miR-4666b	60	4	6.667	4.15595
hsa-miR-297	364	12	3.297	4.1294
hsa-miR-6768-5p	126	6	4.762	4.118
hsa-miR-338-5p	496	15	3.024	4.11622
hsa-miR-8066	92	5	5.435	4.11298
hsa-miR-105-5p	497	15	3.018	4.0998
hsa-miR-4282	283	10	3.534	4.0626
hsa-miR-3591-3p	62	4	6.452	4.04609
hsa-miR-21-5p	778	21	2.699	4.0184
hsa-miR-4729	129	6	4.651	4.0132
hsa-miR-3927-3p	166	7	4.217	4.00738
hsa-miR-1909-5p	35	3	8.571	4.00276
hsa-miR-137	594	17	2.862	3.9984
hsa-miR-126-3p	63	4	6.349	3.99281
hsa-miR-5088-3p	167	7	4.192	3.97787
hsa-miR-6831-5p	168	7	4.167	3.94861
hsa-miR-6730-3p	64	4	6.25	3.94058
hsa-miR-769-3p	289	10	3.46	3.93215
hsa-miR-510-5p	599	17	2.838	3.92567
hsa-miR-556-3p	169	7	4.142	3.91961
hsa-miR-4635	332	11	3.313	3.91809
hsa-miR-380-3p	249	9	3.614	3.90091
hsa-miR-204-5p	1124	28	2.491	3.877
hsa-miR-3201	37	3	8.108	3.85446
hsa-miR-200c-5p	37	3	8.108	3.85446
hsa-miR-3664-5p	134	6	4.478	3.84587
hsa-miR-4720-3p	66	4	6.061	3.83913
hsa-miR-208a-5p	99	5	5.051	3.82762
hsa-miR-208b-5p	99	5	5.051	3.82762
hsa-miR-4517	100	5	5	3.78906
hsa-miR-188-3p	341	11	3.226	3.74433
hsa-miR-892a	215	8	3.721	3.74257
hsa-miR-548p	138	6	4.348	3.71821
hsa-miR-5093	102	5	4.902	3.71346
hsa-miR-1264	103	5	4.854	3.6764
hsa-miR-3978	103	5	4.854	3.6764
hsa-miR-4762-3p	103	5	4.854	3.6764
hsa-miR-330-3p	712	19	2.669	3.66048
hsa-miR-223-5p	260	9	3.462	3.65553
hsa-miR-550a-3p	40	3	7.5	3.64904
hsa-miR-411-3p	70	4	5.714	3.64749
hsa-miR-21-3p	70	4	5.714	3.64749
hsa-miR-3144-3p	41	3	7.317	3.58464
hsa-miR-7-5p	1057	26	2.46	3.56767
hsa-miR-4451	108	5	4.63	3.49822
hsa-miR-215-5p	870	22	2.529	3.49073
hsa-miR-363-3p	631	17	2.694	3.48762
hsa-miR-623	226	8	3.54	3.48486
hsa-miR-495-5p	74	4	5.405	3.46939
hsa-miR-744-3p	187	7	3.743	3.43767
hsa-miR-302b-3p	1021	25	2.449	3.43764
hsa-miR-449b-5p	110	5	4.545	3.43009
hsa-miR-6857-5p	75	4	5.333	3.42681
hsa-miR-660-3p	359	11	3.064	3.41959
hsa-miR-125b-5p	1024	25	2.441	3.40743
hsa-miR-891a-3p	111	5	4.505	3.39666
hsa-miR-144-3p	880	22	2.5	3.38177
hsa-miR-874-3p	231	8	3.463	3.37418
hsa-miR-4697-3p	45	3	6.667	3.34485
hsa-miR-374b-5p	596	16	2.685	3.32811
hsa-miR-8073	114	5	4.386	3.29883
hsa-miR-585-3p	46	3	6.522	3.28895
hsa-miR-7159-5p	79	4	5.063	3.26362
hsa-miR-3126-5p	79	4	5.063	3.26362
hsa-miR-568	414	12	2.899	3.26063
hsa-miR-211-5p	1092	26	2.381	3.22545
hsa-miR-6875-5p	80	4	5	3.22451
hsa-miR-4443	80	4	5	3.22451
hsa-miR-381-3p	557	15	2.693	3.21876
hsa-miR-301b-3p	653	17	2.603	3.21218
hsa-miR-335-5p	2927	63	2.152	3.20303
hsa-miR-379-3p	81	4	4.938	3.18605
hsa-miR-3680-3p	157	6	3.822	3.17749
hsa-miR-221-5p	118	5	4.237	3.17386
hsa-miR-191-5p	118	5	4.237	3.17386
hsa-miR-8081	82	4	4.878	3.14821
hsa-miR-5700	82	4	4.878	3.14821
hsa-miR-548c-3p	469	13	2.772	3.13341
hsa-miR-130b-3p	1152	27	2.344	3.13047
hsa-miR-6744-5p	49	3	6.122	3.12983
hsa-miR-147a	120	5	4.167	3.11359
hsa-miR-365a-3p	120	5	4.167	3.11359
hsa-miR-5583-3p	83	4	4.819	3.11098
hsa-miR-4667-5p	83	4	4.819	3.11098
hsa-miR-520e	907	22	2.426	3.10164
hsa-miR-510-3p	160	6	3.75	3.10088
hsa-miR-526b-3p	615	16	2.602	3.08993
hsa-miR-892c-5p	84	4	4.762	3.07435
hsa-miR-365b-3p	84	4	4.762	3.07435
hsa-miR-3156-3p	122	5	4.098	3.05474
hsa-miR-511-3p	247	8	3.239	3.04459
hsa-miR-4693-3p	85	4	4.706	3.0383
hsa-miR-4700-5p	85	4	4.706	3.0383
hsa-miR-218-5p	1363	31	2.274	3.03653
hsa-miR-942-3p	51	3	5.882	3.03031
hsa-miR-4758-5p	51	3	5.882	3.03031
hsa-miR-5011-3p	51	3	5.882	3.03031
hsa-miR-1238-5p	51	3	5.882	3.03031
hsa-miR-3140-5p	51	3	5.882	3.03031
hsa-miR-513b-5p	123	5	4.065	3.02583
hsa-miR-301a-3p	669	17	2.541	3.02404
hsa-miR-8089	86	4	4.651	3.00281
hsa-miR-500b-5p	52	3	5.769	2.98237
hsa-miR-3164	52	3	5.769	2.98237
hsa-miR-203a-5p	52	3	5.769	2.98237
hsa-miR-891b	165	6	3.636	2.9779
hsa-miR-130a-3p	1020	24	2.353	2.97069
hsa-miR-516b-3p	87	4	4.598	2.96788
hsa-miR-7162-5p	87	4	4.598	2.96788
hsa-miR-6515-5p	87	4	4.598	2.96788
hsa-miR-576-3p	208	7	3.365	2.958
hsa-miR-501-3p	166	6	3.614	2.95398
hsa-miR-6887-3p	166	6	3.614	2.95398
hsa-miR-216b-5p	297	9	3.03	2.94223
hsa-miR-199b-5p	209	7	3.349	2.93708
hsa-miR-6820-3p	53	3	5.66	2.93557
hsa-miR-4263	88	4	4.545	2.93348
hsa-miR-6893-3p	88	4	4.545	2.93348
hsa-miR-3922-3p	88	4	4.545	2.93348
hsa-miR-19a-3p	1126	26	2.309	2.9188
hsa-miR-5590-3p	210	7	3.333	2.91631
hsa-miR-129-5p	679	17	2.504	2.91138
hsa-miR-505-3p	438	12	2.74	2.90887
hsa-miR-502-3p	168	6	3.571	2.9068
hsa-miR-6739-5p	168	6	3.571	2.9068
hsa-miR-5003-3p	128	5	3.906	2.8862
hsa-miR-433-5p	24	2	8.333	2.88343
hsa-miR-659-5p	24	2	8.333	2.88343
hsa-miR-664a-3p	90	4	4.444	2.86626
hsa-miR-921	129	5	3.876	2.85922
hsa-miR-219a-1-3p	129	5	3.876	2.85922
hsa-miR-8061	55	3	5.455	2.84522
hsa-miR-4658	55	3	5.455	2.84522
hsa-miR-4760-5p	55	3	5.455	2.84522
hsa-miR-5702	55	3	5.455	2.84522
hsa-miR-374a-5p	636	16	2.516	2.8443
hsa-miR-6875-3p	258	8	3.101	2.83782
hsa-miR-3192-5p	171	6	3.509	2.83763
hsa-miR-432-5p	686	17	2.478	2.8347
hsa-miR-32-3p	130	5	3.846	2.83255
hsa-miR-526b-5p	493	13	2.637	2.81162
hsa-miR-4469	305	9	2.951	2.80771
hsa-miR-2113	131	5	3.817	2.80617
hsa-miR-890	260	8	3.077	2.80183
hsa-miR-6790-5p	56	3	5.357	2.8016
hsa-miR-205-3p	132	5	3.788	2.78009
hsa-miR-216a-5p	353	10	2.833	2.77976
hsa-miR-3714	174	6	3.448	2.77031
hsa-miR-6782-3p	57	3	5.263	2.75896
hsa-miR-153-3p	498	13	2.61	2.74852
hsa-miR-569	175	6	3.429	2.74828
hsa-miR-136-5p	450	12	2.667	2.74666
hsa-miR-19b-3p	1248	28	2.244	2.74468
hsa-miR-4800-5p	26	2	7.692	2.74065
hsa-miR-135a-5p	646	16	2.477	2.73347
hsa-miR-4685-3p	264	8	3.03	2.73124
hsa-miR-3688-5p	58	3	5.172	2.71726
hsa-miR-888-3p	58	3	5.172	2.71726
hsa-miR-4287	265	8	3.019	2.71388
hsa-miR-6832-3p	311	9	2.894	2.71088
hsa-miR-6867-5p	406	11	2.709	2.69581
hsa-miR-152-3p	850	20	2.353	2.68797
hsa-miR-548am-3p	267	8	2.996	2.6795
hsa-miR-548ah-3p	267	8	2.996	2.6795
hsa-miR-936	222	7	3.153	2.67911
hsa-miR-3614-3p	59	3	5.085	2.67648
hsa-miR-190a-5p	59	3	5.085	2.67648
hsa-miR-3908	59	3	5.085	2.67648
hsa-miR-554	96	4	4.167	2.67632
hsa-miR-6820-5p	27	2	7.407	2.67398
hsa-miR-181c-3p	27	2	7.407	2.67398
hsa-miR-4691-5p	223	7	3.139	2.6603
hsa-miR-410-3p	457	12	2.626	2.65596
hsa-miR-548j-3p	269	8	2.974	2.64557
hsa-miR-6792-3p	224	7	3.125	2.64162
hsa-miR-6868-3p	180	6	3.333	2.64099
hsa-miR-8077	60	3	5	2.63658
hsa-miR-4758-3p	60	3	5	2.63658
hsa-miR-548aj-3p	270	8	2.963	2.62876
hsa-miR-548ae-3p	270	8	2.963	2.62876
hsa-miR-548aq-3p	270	8	2.963	2.62876
hsa-miR-516b-5p	270	8	2.963	2.62876
hsa-miR-548x-3p	270	8	2.963	2.62876
hsa-miR-3148	225	7	3.111	2.62309
hsa-miR-6507-3p	98	4	4.082	2.61664
hsa-miR-636	98	4	4.082	2.61664
hsa-miR-520d-5p	657	16	2.435	2.61592
hsa-miR-448	271	8	2.952	2.61207
hsa-miR-7112-5p	28	2	7.143	2.61016
hsa-miR-144-5p	28	2	7.143	2.61016
hsa-miR-433-3p	318	9	2.83	2.60209
hsa-miR-379-5p	182	6	3.297	2.59938
hsa-miR-627-5p	61	3	4.918	2.59753
hsa-miR-4725-3p	183	6	3.279	2.57885
hsa-miR-6780b-5p	183	6	3.279	2.57885
hsa-miR-574-5p	464	12	2.586	2.56804
hsa-miR-557	416	11	2.644	2.56193
hsa-miR-1245b-3p	62	3	4.839	2.55931
hsa-miR-524-5p	663	16	2.413	2.55367
hsa-miR-421	229	7	3.057	2.55032
hsa-miR-518d-3p	29	2	6.897	2.54897
hsa-miR-4535	29	2	6.897	2.54897
hsa-miR-518a-3p	29	2	6.897	2.54897
hsa-miR-574-3p	29	2	6.897	2.54897
hsa-miR-6861-3p	29	2	6.897	2.54897
hsa-miR-520g-3p	916	21	2.293	2.54812
hsa-miR-4458	275	8	2.909	2.54637
hsa-miR-4500	275	8	2.909	2.54637
hsa-miR-186-5p	1479	32	2.164	2.5442
hsa-miR-3176	101	4	3.96	2.53026
hsa-miR-4712-3p	63	3	4.762	2.52188
hsa-miR-3938	63	3	4.762	2.52188
hsa-miR-1178-3p	63	3	4.762	2.52188
hsa-miR-539-3p	63	3	4.762	2.52188
hsa-miR-4712-5p	63	3	4.762	2.52188
hsa-miR-3607-5p	63	3	4.762	2.52188
hsa-miR-300	371	10	2.695	2.52072
hsa-miR-4271	186	6	3.226	2.51833
hsa-miR-5692a	277	8	2.888	2.51415
hsa-miR-196a-3p	143	5	3.497	2.51135
hsa-miR-1273e	372	10	2.688	2.50703
hsa-miR-5009-3p	64	3	4.688	2.48523
hsa-miR-6504-5p	64	3	4.688	2.48523
hsa-miR-3064-5p	64	3	4.688	2.48523
hsa-miR-5571-5p	188	6	3.191	2.47885
hsa-miR-183-5p	825	19	2.303	2.45302
hsa-miR-577	523	13	2.486	2.45187
hsa-miR-6802-3p	65	3	4.615	2.44931
hsa-miR-3943	65	3	4.615	2.44931
hsa-miR-302e	425	11	2.588	2.4468
hsa-miR-548av-5p	146	5	3.425	2.44342
hsa-miR-548k	146	5	3.425	2.44342
hsa-miR-1227-3p	146	5	3.425	2.44342
hsa-miR-8054	146	5	3.425	2.44342
hsa-miR-4306	190	6	3.158	2.44005
hsa-miR-4520-2-3p	31	2	6.452	2.43378
hsa-miR-339-5p	378	10	2.646	2.42638
hsa-miR-6754-3p	105	4	3.81	2.42059
hsa-miR-4294	105	4	3.81	2.42059
hsa-miR-29b-2-5p	105	4	3.81	2.42059
hsa-miR-5002-5p	66	3	4.545	2.41413
hsa-miR-548ba	66	3	4.545	2.41413
hsa-miR-4778-5p	66	3	4.545	2.41413
hsa-miR-4268	66	3	4.545	2.41413
hsa-miR-6873-3p	379	10	2.639	2.41317
hsa-miR-501-5p	332	9	2.711	2.39725
hsa-miR-548ai	67	3	4.478	2.37964
hsa-miR-570-5p	67	3	4.478	2.37964
hsa-miR-4662a-3p	67	3	4.478	2.37964
hsa-miR-4760-3p	67	3	4.478	2.37964
hsa-miR-516a-3p	286	8	2.797	2.37417
hsa-miR-140-5p	286	8	2.797	2.37417
hsa-miR-4776-3p	107	4	3.738	2.36797
hsa-miR-4644	194	6	3.093	2.3644
hsa-miR-6749-3p	383	10	2.611	2.36105
hsa-miR-6783-5p	150	5	3.333	2.35612
hsa-miR-509-3-5p	335	9	2.687	2.35545
hsa-miR-3129-5p	68	3	4.412	2.34583
hsa-miR-4280	68	3	4.412	2.34583
hsa-miR-548ag	68	3	4.412	2.34583
hsa-miR-7110-3p	336	9	2.679	2.34168
hsa-miR-651-3p	196	6	3.061	2.32754
hsa-miR-6831-3p	33	2	6.061	2.32715
hsa-miR-6876-3p	33	2	6.061	2.32715
hsa-miR-450b-5p	585	14	2.393	2.32324
hsa-miR-4696	109	4	3.67	2.31677
hsa-miR-509-5p	338	9	2.663	2.31436
hsa-miR-4295	339	9	2.655	2.30082
hsa-miR-3666	339	9	2.655	2.30082
hsa-miR-5096	291	8	2.749	2.29981
hsa-miR-138-5p	537	13	2.421	2.29864
hsa-miR-212-5p	153	5	3.268	2.29297
hsa-miR-943	153	5	3.268	2.29297
hsa-let-7f-5p	947	21	2.218	2.28871
hsa-miR-384	292	8	2.74	2.28521
hsa-miR-3924	245	7	2.857	2.27968
hsa-miR-203b-5p	34	2	5.882	2.27672
hsa-miR-6718-5p	34	2	5.882	2.27672
hsa-miR-4529-3p	34	2	5.882	2.27672
hsa-miR-5589-3p	111	4	3.604	2.26691
hsa-miR-644a	71	3	4.225	2.24826
hsa-miR-7844-5p	71	3	4.225	2.24826
hsa-miR-3118	71	3	4.225	2.24826
hsa-miR-3065-5p	112	4	3.571	2.24247
hsa-miR-422a	295	8	2.712	2.24199
hsa-miR-4791	35	2	5.714	2.22807
hsa-miR-626	35	2	5.714	2.22807
hsa-miR-4698	202	6	2.97	2.2206
hsa-miR-4794	113	4	3.54	2.21836
hsa-miR-664a-5p	113	4	3.54	2.21836
hsa-miR-9-5p	1164	25	2.148	2.21724
hsa-miR-4424	72	3	4.167	2.21697
hsa-miR-937-5p	72	3	4.167	2.21697
hsa-miR-3942-5p	72	3	4.167	2.21697
hsa-miR-548n	249	7	2.811	2.21678
hsa-miR-128-3p	495	12	2.424	2.20974
hsa-miR-3652	298	8	2.685	2.19957
hsa-miR-4430	298	8	2.685	2.19957
hsa-miR-6501-3p	114	4	3.509	2.19455
hsa-miR-548an	114	4	3.509	2.19455
hsa-miR-3675-3p	114	4	3.509	2.19455
hsa-miR-3121-5p	114	4	3.509	2.19455
hsa-miR-345-3p	73	3	4.11	2.18626
hsa-miR-5007-3p	73	3	4.11	2.18626
hsa-miR-4494	73	3	4.11	2.18626
hsa-miR-6757-3p	73	3	4.11	2.18626
hsa-miR-4456	36	2	5.556	2.18107
hsa-miR-98-5p	1275	27	2.118	2.17068
hsa-miR-488-3p	449	11	2.45	2.16281
hsa-miR-497-5p	1277	27	2.114	2.15727
hsa-miR-509-3p	74	3	4.054	2.15612
hsa-miR-4703-5p	74	3	4.054	2.15612
hsa-miR-4477b	74	3	4.054	2.15612
hsa-miR-6744-3p	160	5	3.125	2.15296
hsa-miR-4757-5p	160	5	3.125	2.15296
hsa-miR-376b-5p	37	2	5.405	2.13566
hsa-miR-5684	37	2	5.405	2.13566
hsa-miR-376c-5p	37	2	5.405	2.13566
hsa-miR-2054	75	3	4	2.12653
hsa-miR-1267	117	4	3.419	2.12496
hsa-miR-5580-3p	208	6	2.885	2.11889
hsa-miR-224-5p	505	12	2.376	2.10422
hsa-miR-409-5p	118	4	3.39	2.10236
hsa-miR-16-2-3p	76	3	3.947	2.09748
hsa-miR-6715b-3p	76	3	3.947	2.09748
hsa-miR-3153	163	5	3.067	2.09591
hsa-miR-6733-5p	163	5	3.067	2.09591
hsa-miR-550b-3p	38	2	5.263	2.09172
hsa-miR-3120-3p	119	4	3.361	2.08004
hsa-miR-1289	77	3	3.896	2.06895
hsa-miR-3976	77	3	3.896	2.06895
hsa-miR-1255b-5p	77	3	3.896	2.06895
hsa-miR-624-3p	77	3	3.896	2.06895
hsa-miR-382-3p	77	3	3.896	2.06895
hsa-miR-1255a	77	3	3.896	2.06895
hsa-miR-367-5p	120	4	3.333	2.058
hsa-miR-6834-3p	39	2	5.128	2.0492
hsa-miR-150-5p	1084	23	2.122	2.04422
hsa-miR-4423-5p	166	5	3.012	2.04053
hsa-miR-6501-5p	166	5	3.012	2.04053
hsa-miR-8485	875	19	2.171	2.03739
hsa-miR-302a-5p	121	4	3.306	2.03624
hsa-miR-512-3p	928	20	2.155	2.03305
hsa-miR-4465	167	5	2.994	2.02243
hsa-miR-140-3p	462	11	2.381	2.02195
hsa-miR-6730-5p	79	3	3.797	2.01341
hsa-miR-4309	79	3	3.797	2.01341
hsa-miR-4264	79	3	3.797	2.01341
hsa-miR-4709-5p	79	3	3.797	2.01341
hsa-miR-329-3p	826	18	2.179	2.01107
hsa-miR-642b-5p	40	2	5	2.00802
hsa-miR-7111-3p	215	6	2.791	2.00642
hsa-miR-1297	168	5	2.976	2.00451
hsa-miR-4464	80	3	3.75	1.98637
hsa-miR-4255	80	3	3.75	1.98637
hsa-miR-3198	80	3	3.75	1.98637
hsa-miR-216a-3p	217	6	2.765	1.97544
hsa-miR-3681-3p	217	6	2.765	1.97544
hsa-miR-4495	124	4	3.226	1.97256
hsa-miR-3665	124	4	3.226	1.97256
hsa-miR-4728-5p	622	14	2.251	1.96983
hsa-miR-582-3p	170	5	2.941	1.96918
hsa-miR-3937	41	2	4.878	1.9681
hsa-miR-208a-3p	41	2	4.878	1.9681
hsa-miR-585-5p	41	2	4.878	1.9681
hsa-miR-4720-5p	41	2	4.878	1.9681
hsa-miR-4520-3p	41	2	4.878	1.9681
hsa-miR-1226-3p	218	6	2.752	1.96014
hsa-miR-642a-5p	218	6	2.752	1.96014
hsa-miR-3686	81	3	3.704	1.9598
hsa-miR-4748	81	3	3.704	1.9598
hsa-miR-6081	81	3	3.704	1.9598
hsa-miR-6507-5p	125	4	3.2	1.95186
hsa-miR-298	367	9	2.452	1.95104
hsa-miR-1976	418	10	2.392	1.94799
hsa-miR-4252	318	8	2.516	1.93625
hsa-miR-6834-5p	82	3	3.659	1.93368
hsa-miR-580-5p	82	3	3.659	1.93368
hsa-miR-4711-3p	82	3	3.659	1.93368
hsa-miR-4766-5p	126	4	3.175	1.93141
hsa-miR-4775	270	7	2.593	1.91432
hsa-miR-4439	83	3	3.614	1.90802
hsa-miR-3136-5p	83	3	3.614	1.90802
hsa-miR-424-5p	1264	26	2.057	1.90246
hsa-miR-5680	174	5	2.874	1.90057
hsa-miR-515-5p	735	16	2.177	1.90005
hsa-miR-4693-5p	43	2	4.651	1.89182
hsa-miR-711	43	2	4.651	1.89182
hsa-miR-193a-3p	272	7	2.574	1.88777
hsa-miR-1825	84	3	3.571	1.88278
hsa-miR-107	1108	23	2.076	1.88254
hsa-miR-134-5p	476	11	2.311	1.87962
hsa-miR-5585-3p	85	3	3.529	1.85797
hsa-miR-4314	85	3	3.529	1.85797
hsa-miR-3613-5p	44	2	4.545	1.85535
hsa-miR-3667-5p	44	2	4.545	1.85535
hsa-miR-6083	177	5	2.825	1.85081
hsa-miR-342-3p	480	11	2.292	1.84065
hsa-miR-195-3p	86	3	3.488	1.83358
hsa-miR-329-5p	86	3	3.488	1.83358
hsa-miR-4301	86	3	3.488	1.83358
hsa-miR-6801-5p	86	3	3.488	1.83358
hsa-miR-657	86	3	3.488	1.83358
hsa-miR-3620-3p	86	3	3.488	1.83358
hsa-miR-576-5p	327	8	2.446	1.82801
hsa-let-7g-5p	904	19	2.102	1.82424
hsa-miR-330-5p	430	10	2.326	1.82257
hsa-miR-186-3p	430	10	2.326	1.82257
hsa-miR-95-3p	45	2	4.444	1.81992
hsa-miR-3974	45	2	4.444	1.81992
hsa-miR-6779-3p	45	2	4.444	1.81992
hsa-miR-1278	45	2	4.444	1.81992
hsa-miR-518c-3p	45	2	4.444	1.81992
hsa-miR-616-3p	45	2	4.444	1.81992
hsa-miR-34c-5p	535	12	2.243	1.81414
hsa-miR-2115-5p	87	3	3.448	1.80959
hsa-miR-3678-3p	87	3	3.448	1.80959
hsa-miR-1305	180	5	2.778	1.80245
hsa-miR-10a-5p	748	16	2.139	1.7987
hsa-miR-4699-3p	88	3	3.409	1.786
hsa-miR-4291	88	3	3.409	1.786
hsa-miR-3611	88	3	3.409	1.786
hsa-miR-3174	88	3	3.409	1.786
hsa-miR-518f-3p	46	2	4.348	1.78549
hsa-miR-3682-3p	46	2	4.348	1.78549
hsa-miR-1284	46	2	4.348	1.78549
hsa-miR-518b	46	2	4.348	1.78549
hsa-miR-889-5p	46	2	4.348	1.78549
hsa-miR-5010-3p	134	4	2.985	1.77646
hsa-miR-6790-3p	281	7	2.491	1.77275
hsa-miR-1470	182	5	2.747	1.77098
hsa-miR-194-5p	488	11	2.254	1.76488
hsa-miR-4506	47	2	4.255	1.752
hsa-miR-6719-3p	47	2	4.255	1.752
hsa-miR-3127-5p	47	2	4.255	1.752
hsa-miR-892b	233	6	2.575	1.74479
hsa-miR-132-3p	702	15	2.137	1.74379
hsa-miR-8063	184	5	2.717	1.74008
hsa-miR-4477a	136	4	2.941	1.73998
hsa-miR-6818-5p	136	4	2.941	1.73998
hsa-miR-5189-3p	90	3	3.333	1.73995
hsa-let-7a-2-3p	90	3	3.333	1.73995
hsa-miR-670-5p	90	3	3.333	1.73995
hsa-miR-33a-5p	234	6	2.564	1.73133
hsa-miR-5582-3p	234	6	2.564	1.73133
hsa-miR-567	285	7	2.456	1.72388
hsa-miR-6859-5p	137	4	2.92	1.72207
hsa-miR-3125	137	4	2.92	1.72207
hsa-miR-4680-5p	137	4	2.92	1.72207
hsa-miR-4640-3p	48	2	4.167	1.71943
hsa-miR-1273d	48	2	4.167	1.71943
hsa-miR-4667-3p	235	6	2.553	1.71797
hsa-let-7c-3p	91	3	3.297	1.71749
hsa-miR-548m	91	3	3.297	1.71749
hsa-miR-103a-3p	442	10	2.262	1.70458
hsa-miR-4308	92	3	3.261	1.69538
hsa-miR-20b-3p	92	3	3.261	1.69538
hsa-miR-7108-5p	49	2	4.082	1.68773
hsa-miR-584-3p	49	2	4.082	1.68773
hsa-miR-8083	49	2	4.082	1.68773
hsa-miR-219a-5p	139	4	2.878	1.68686
hsa-miR-3121-3p	139	4	2.878	1.68686
hsa-miR-148b-3p	979	20	2.043	1.68032
hsa-miR-563	93	3	3.226	1.67362
hsa-miR-6787-5p	93	3	3.226	1.67362
hsa-miR-532-3p	393	9	2.29	1.67177
hsa-miR-513a-5p	189	5	2.646	1.66534
hsa-miR-4789-3p	290	7	2.414	1.66464
hsa-miR-145-3p	50	2	4	1.65687
hsa-miR-3117-5p	50	2	4	1.65687
hsa-miR-200b-5p	50	2	4	1.65687
hsa-miR-4474-3p	50	2	4	1.65687
hsa-miR-3972	50	2	4	1.65687
hsa-miR-6814-5p	141	4	2.837	1.65245
hsa-miR-1206	94	3	3.191	1.65221
hsa-miR-6777-3p	94	3	3.191	1.65221
hsa-miR-125b-2-3p	94	3	3.191	1.65221
hsa-miR-1972	94	3	3.191	1.65221
hsa-miR-3916	142	4	2.817	1.63555
hsa-miR-4267	142	4	2.817	1.63555
hsa-miR-3679-3p	142	4	2.817	1.63555
hsa-miR-449b-3p	95	3	3.158	1.63113
hsa-miR-296-5p	242	6	2.479	1.62735
hsa-miR-3137	51	2	3.922	1.6268
hsa-miR-6509-5p	51	2	3.922	1.6268
hsa-miR-1298-5p	51	2	3.922	1.6268
hsa-miR-600	51	2	3.922	1.6268
hsa-miR-5088-5p	51	2	3.922	1.6268
hsa-miR-3681-5p	51	2	3.922	1.6268
hsa-miR-6849-5p	51	2	3.922	1.6268
hsa-miR-6883-5p	611	13	2.128	1.62075
hsa-miR-6785-5p	611	13	2.128	1.62075
hsa-miR-1234-3p	144	4	2.778	1.60232
hsa-miR-499a-5p	52	2	3.846	1.59751
hsa-miR-3659	52	2	3.846	1.59751
hsa-miR-603	507	11	2.17	1.59601
hsa-miR-375	722	15	2.078	1.59559
hsa-miR-629-3p	194	5	2.577	1.59399
hsa-miR-215-3p	97	3	3.093	1.58995
hsa-miR-4650-3p	97	3	3.093	1.58995
hsa-miR-4666a-3p	97	3	3.093	1.58995
hsa-miR-7154-3p	97	3	3.093	1.58995
hsa-miR-7107-5p	145	4	2.759	1.58599
hsa-miR-146a-5p	510	11	2.157	1.57071
hsa-miR-6514-5p	98	3	3.061	1.56984
hsa-miR-5192	98	3	3.061	1.56984
hsa-miR-924	146	4	2.74	1.56984
hsa-miR-3682-5p	53	2	3.774	1.56896
hsa-miR-4509	53	2	3.774	1.56896
hsa-miR-4536-5p	53	2	3.774	1.56896
hsa-miR-3680-5p	53	2	3.774	1.56896
hsa-miR-1202	53	2	3.774	1.56896
hsa-miR-1273g-5p	53	2	3.774	1.56896
hsa-miR-619-3p	53	2	3.774	1.56896
hsa-miR-5696	147	4	2.721	1.55388
hsa-miR-4719	147	4	2.721	1.55388
hsa-miR-3926	248	6	2.419	1.55352
hsa-miR-3135b	300	7	2.333	1.55207
hsa-miR-149-3p	620	13	2.097	1.55162
hsa-miR-6837-3p	99	3	3.03	1.55003
hsa-miR-6734-5p	99	3	3.03	1.55003
hsa-miR-3691-3p	99	3	3.03	1.55003
hsa-miR-92b-3p	892	18	2.018	1.54591
hsa-miR-1224-3p	249	6	2.41	1.54154
hsa-miR-200a-5p	54	2	3.704	1.54111
hsa-miR-4473	54	2	3.704	1.54111
hsa-miR-4648	54	2	3.704	1.54111
hsa-miR-6733-3p	54	2	3.704	1.54111
hsa-miR-148a-3p	785	16	2.038	1.53471
hsa-miR-194-3p	100	3	3	1.53053
hsa-miR-4689	100	3	3	1.53053
hsa-miR-198	408	9	2.206	1.52804
hsa-miR-3124-3p	199	5	2.513	1.52584
hsa-miR-4797-5p	149	4	2.685	1.52248
hsa-miR-3128	55	2	3.636	1.51395
hsa-miR-4782-5p	55	2	3.636	1.51395
hsa-miR-1288-5p	55	2	3.636	1.51395
hsa-miR-5706	55	2	3.636	1.51395
hsa-miR-1179	55	2	3.636	1.51395
hsa-miR-6866-5p	55	2	3.636	1.51395
hsa-miR-6071	55	2	3.636	1.51395
hsa-miR-4313	55	2	3.636	1.51395
hsa-miR-6777-5p	55	2	3.636	1.51395
hsa-miR-1908-5p	101	3	2.97	1.51132
hsa-miR-4251	101	3	2.97	1.51132
hsa-miR-6858-5p	101	3	2.97	1.51132
hsa-miR-498	681	14	2.056	1.50215
hsa-miR-204-3p	102	3	2.941	1.4924
hsa-miR-605-3p	102	3	2.941	1.4924
hsa-miR-587	102	3	2.941	1.4924
hsa-miR-6513-3p	151	4	2.649	1.49179
hsa-miR-6889-5p	56	2	3.571	1.48745
hsa-miR-6823-3p	56	2	3.571	1.48745
hsa-miR-138-1-3p	56	2	3.571	1.48745
hsa-miR-337-3p	202	5	2.475	1.48642
hsa-miR-2467-3p	254	6	2.362	1.48304
hsa-miR-106a-3p	152	4	2.632	1.4767
hsa-miR-3185	152	4	2.632	1.4767
hsa-miR-6867-3p	203	5	2.463	1.47351
hsa-miR-545-3p	686	14	2.041	1.46731
hsa-miR-6826-3p	153	4	2.614	1.46177
hsa-miR-564	153	4	2.614	1.46177
hsa-miR-6499-5p	57	2	3.509	1.46158
hsa-miR-4501	57	2	3.509	1.46158
hsa-miR-1261	57	2	3.509	1.46158
hsa-miR-877-5p	362	8	2.21	1.4594
hsa-miR-6086	309	7	2.265	1.45707
hsa-miR-4422	105	3	2.857	1.4373
hsa-miR-7113-5p	105	3	2.857	1.4373
hsa-miR-6165	105	3	2.857	1.4373
hsa-miR-6817-3p	311	7	2.251	1.43674
hsa-miR-181b-2-3p	58	2	3.448	1.43633
hsa-miR-1273a	58	2	3.448	1.43633
hsa-miR-4420	58	2	3.448	1.43633
hsa-miR-3660	58	2	3.448	1.43633
hsa-miR-181b-3p	58	2	3.448	1.43633
hsa-miR-4502	58	2	3.448	1.43633
hsa-miR-1248	155	4	2.581	1.43242
hsa-miR-6794-3p	106	3	2.83	1.41947
hsa-miR-1233-3p	106	3	2.83	1.41947
hsa-let-7g-3p	106	3	2.83	1.41947
hsa-miR-203b-3p	156	4	2.564	1.41798
hsa-miR-302c-5p	156	4	2.564	1.41798
hsa-miR-6500-3p	156	4	2.564	1.41798
hsa-miR-299-3p	367	8	2.18	1.41286
hsa-miR-5682	59	2	3.39	1.41166
hsa-miR-5003-5p	59	2	3.39	1.41166
hsa-miR-4526	59	2	3.39	1.41166
hsa-miR-6856-3p	59	2	3.39	1.41166
hsa-miR-606	59	2	3.39	1.41166
hsa-miR-4645-3p	59	2	3.39	1.41166
hsa-miR-1321	208	5	2.404	1.4107
hsa-miR-4756-5p	208	5	2.404	1.4107
hsa-miR-590-3p	368	8	2.174	1.40372
hsa-miR-4646-5p	107	3	2.804	1.40191
hsa-miR-6769b-3p	209	5	2.392	1.39847
hsa-miR-487a-3p	209	5	2.392	1.39847
hsa-miR-548s	369	8	2.168	1.39463
hsa-miR-10b-5p	587	12	2.044	1.394
hsa-miR-4650-5p	60	2	3.333	1.38757
hsa-miR-5699-5p	60	2	3.333	1.38757
hsa-miR-4312	60	2	3.333	1.38757
hsa-miR-2114-3p	60	2	3.333	1.38757
hsa-miR-4723-3p	210	5	2.381	1.38636
hsa-miR-3183	210	5	2.381	1.38636
hsa-miR-663a	108	3	2.778	1.3846
hsa-miR-490-5p	108	3	2.778	1.3846
hsa-miR-4292	108	3	2.778	1.3846
hsa-miR-4496	108	3	2.778	1.3846
hsa-miR-139-5p	317	7	2.208	1.37734
hsa-miR-1260a	159	4	2.516	1.37562
hsa-miR-875-3p	480	10	2.083	1.37514
hsa-let-7d-5p	811	16	1.973	1.36925
hsa-miR-126-5p	109	3	2.752	1.36754
hsa-miR-875-5p	109	3	2.752	1.36754
hsa-miR-10a-3p	61	2	3.279	1.36402
hsa-miR-7114-5p	61	2	3.279	1.36402
hsa-miR-4797-3p	61	2	3.279	1.36402
hsa-miR-5006-5p	61	2	3.279	1.36402
hsa-miR-3184-3p	61	2	3.279	1.36402
hsa-miR-874-5p	61	2	3.279	1.36402
hsa-miR-3152-3p	61	2	3.279	1.36402
hsa-miR-4739	212	5	2.358	1.36244
hsa-miR-328-3p	537	11	2.048	1.35845
hsa-miR-146b-5p	266	6	2.256	1.35146
hsa-miR-493-5p	110	3	2.727	1.35072
hsa-miR-1253	161	4	2.484	1.34814
hsa-miR-518c-5p	62	2	3.226	1.341
hsa-miR-31-3p	62	2	3.226	1.341
hsa-miR-6804-3p	62	2	3.226	1.341
hsa-miR-6853-3p	62	2	3.226	1.341
hsa-miR-1226-5p	62	2	3.226	1.341
hsa-miR-6830-5p	62	2	3.226	1.341
hsa-miR-3941	430	9	2.093	1.33765
hsa-miR-6791-5p	111	3	2.703	1.33415
hsa-miR-6888-5p	111	3	2.703	1.33415
hsa-miR-3915	111	3	2.703	1.33415
hsa-miR-3672	215	5	2.326	1.32736
hsa-miR-6864-3p	215	5	2.326	1.32736
hsa-miR-6131	215	5	2.326	1.32736
hsa-miR-6787-3p	215	5	2.326	1.32736
hsa-miR-3177-5p	63	2	3.175	1.3185
hsa-miR-6882-5p	63	2	3.175	1.3185
hsa-miR-517b-3p	63	2	3.175	1.3185
hsa-miR-2116-5p	63	2	3.175	1.3185
hsa-miR-323a-5p	63	2	3.175	1.3185
hsa-miR-3653-3p	112	3	2.679	1.31781
hsa-miR-346	433	9	2.079	1.31344
hsa-miR-8085	270	6	2.222	1.31021
hsa-miR-4726-3p	164	4	2.439	1.30802
hsa-miR-2355-5p	164	4	2.439	1.30802
hsa-miR-4709-3p	113	3	2.655	1.3017
hsa-miR-6731-5p	271	6	2.214	1.30009
hsa-miR-6748-3p	64	2	3.125	1.2965
hsa-miR-4639-5p	64	2	3.125	1.2965
hsa-miR-323a-3p	64	2	3.125	1.2965
hsa-miR-885-5p	165	4	2.424	1.29493
hsa-miR-4668-3p	165	4	2.424	1.29493
hsa-miR-378a-5p	381	8	2.1	1.28977
hsa-miR-548l	166	4	2.41	1.28198
hsa-miR-26a-5p	993	19	1.913	1.28058
hsa-miR-4732-3p	65	2	3.077	1.27497
hsa-miR-6715a-3p	65	2	3.077	1.27497
hsa-miR-499b-5p	65	2	3.077	1.27497
hsa-miR-7852-3p	65	2	3.077	1.27497
hsa-miR-24-3p	1602	30	1.873	1.27458
hsa-miR-548z	274	6	2.19	1.27019
hsa-miR-548bb-3p	274	6	2.19	1.27019
hsa-miR-548h-3p	274	6	2.19	1.27019
hsa-miR-548ac	275	6	2.182	1.26038
hsa-miR-490-3p	221	5	2.262	1.25993
hsa-miR-3614-5p	168	4	2.381	1.2565
hsa-miR-6512-3p	385	8	2.078	1.25647
hsa-miR-4770	116	3	2.586	1.25473
hsa-miR-6088	116	3	2.586	1.25473
hsa-miR-653-5p	66	2	3.03	1.25391
hsa-miR-7845-5p	66	2	3.03	1.25391
hsa-miR-648	66	2	3.03	1.25391
hsa-miR-3529-5p	66	2	3.03	1.25391
hsa-miR-4761-5p	66	2	3.03	1.25391
hsa-miR-6720-5p	386	8	2.073	1.24827
hsa-miR-602	21	1	4.762	1.24708
hsa-miR-548d-3p	277	6	2.166	1.24096
hsa-miR-6773-3p	117	3	2.564	1.23951
hsa-miR-6833-3p	332	7	2.108	1.23891
hsa-miR-4768-5p	332	7	2.108	1.23891
hsa-miR-1228-3p	223	5	2.242	1.23823
hsa-miR-4663	67	2	2.985	1.23331
hsa-miR-613	67	2	2.985	1.23331
hsa-miR-4802-3p	67	2	2.985	1.23331
hsa-miR-4744	67	2	2.985	1.23331
hsa-miR-3119	67	2	2.985	1.23331
hsa-miR-661	333	7	2.102	1.23017
hsa-miR-377-5p	333	7	2.102	1.23017
hsa-miR-543	444	9	2.027	1.228
hsa-miR-6799-5p	500	10	2	1.22576
hsa-miR-552-3p	389	8	2.057	1.22396
hsa-miR-30c-2-3p	445	9	2.022	1.22049
hsa-miR-4491	68	2	2.941	1.21313
hsa-miR-7849-3p	68	2	2.941	1.21313
hsa-miR-6842-3p	68	2	2.941	1.21313
hsa-miR-4657	68	2	2.941	1.21313
hsa-miR-4437	68	2	2.941	1.21313
hsa-miR-888-5p	336	7	2.083	1.20428
hsa-miR-3188	69	2	2.899	1.19339
hsa-miR-4682	69	2	2.899	1.19339
hsa-miR-5190	69	2	2.899	1.19339
hsa-miR-4659b-3p	228	5	2.193	1.18562
hsa-miR-4659a-3p	228	5	2.193	1.18562
hsa-miR-4735-5p	174	4	2.299	1.18324
hsa-miR-3160-3p	121	3	2.479	1.1807
hsa-miR-383-3p	395	8	2.025	1.17665
hsa-miR-6129	229	5	2.183	1.17537
hsa-miR-6130	229	5	2.183	1.17537
hsa-miR-4419a	229	5	2.183	1.17537
hsa-miR-6821-3p	284	6	2.113	1.17528
hsa-miR-3909	70	2	2.857	1.17405
hsa-miR-6809-5p	70	2	2.857	1.17405
hsa-miR-4802-5p	70	2	2.857	1.17405
hsa-miR-500b-3p	175	4	2.286	1.17147
hsa-miR-380-5p	23	1	4.348	1.17122
hsa-miR-3150b-5p	23	1	4.348	1.17122
hsa-miR-3150a-5p	23	1	4.348	1.17122
hsa-let-7e-5p	1183	22	1.86	1.16982
hsa-miR-3619-5p	122	3	2.459	1.16649
hsa-miR-3650	122	3	2.459	1.16649
hsa-miR-938	122	3	2.459	1.16649
hsa-miR-4510	230	5	2.174	1.16521
hsa-miR-15b-5p	1630	30	1.84	1.16006
hsa-miR-6133	231	5	2.165	1.15514
hsa-miR-3190-5p	231	5	2.165	1.15514
hsa-miR-1271-5p	71	2	2.817	1.15511
hsa-miR-4659a-5p	71	2	2.817	1.15511
hsa-miR-4659b-5p	71	2	2.817	1.15511
hsa-miR-548b-3p	71	2	2.817	1.15511
hsa-miR-6854-5p	71	2	2.817	1.15511
hsa-miR-1279	71	2	2.817	1.15511
hsa-miR-578	342	7	2.047	1.15404
hsa-let-7i-5p	962	18	1.871	1.15293
hsa-miR-583	567	11	1.94	1.15253
hsa-miR-149-5p	1132	21	1.855	1.14675
hsa-miR-6127	232	5	2.155	1.14515
hsa-miR-520h	738	14	1.897	1.14362
hsa-miR-195-5p	1469	27	1.838	1.13931
hsa-miR-761	124	3	2.419	1.13866
hsa-miR-193a-5p	124	3	2.419	1.13866
hsa-miR-6860	178	4	2.247	1.13691
hsa-miR-3187-5p	178	4	2.247	1.13691
hsa-miR-876-5p	178	4	2.247	1.13691
hsa-miR-2053	72	2	2.778	1.13656
hsa-miR-3911	72	2	2.778	1.13656
hsa-miR-7156-5p	72	2	2.778	1.13656
hsa-miR-4273	72	2	2.778	1.13656
hsa-miR-6769a-3p	72	2	2.778	1.13656
hsa-miR-4637	24	1	4.167	1.13619
hsa-miR-494-5p	24	1	4.167	1.13619
hsa-miR-34a-5p	1472	27	1.834	1.12715
hsa-miR-5189-5p	179	4	2.235	1.12563
hsa-miR-4672	125	3	2.4	1.12502
hsa-miR-3180-5p	125	3	2.4	1.12502
hsa-let-7c-5p	1138	21	1.845	1.11947
hsa-miR-135b-5p	629	12	1.908	1.11913
hsa-miR-1224-5p	73	2	2.74	1.11838
hsa-miR-610	73	2	2.74	1.11838
hsa-miR-4769-3p	73	2	2.74	1.11838
hsa-miR-5584-3p	73	2	2.74	1.11838
hsa-miR-4528	73	2	2.74	1.11838
hsa-miR-362-3p	686	13	1.895	1.1175
hsa-miR-125a-3p	516	10	1.938	1.11681
hsa-miR-612	180	4	2.222	1.11446
hsa-miR-4524b-3p	180	4	2.222	1.11446
hsa-miR-4262	126	3	2.381	1.11157
hsa-miR-504-5p	404	8	1.98	1.10882
hsa-miR-455-3p	631	12	1.902	1.1073
hsa-miR-199a-5p	292	6	2.055	1.10432
hsa-miR-6515-3p	181	4	2.21	1.10341
hsa-miR-6125	25	1	4	1.10288
hsa-miR-323b-5p	25	1	4	1.10288
hsa-miR-5687	25	1	4	1.10288
hsa-miR-410-5p	25	1	4	1.10288
hsa-miR-6746-3p	25	1	4	1.10288
hsa-miR-4660	74	2	2.703	1.10057
hsa-miR-4513	74	2	2.703	1.10057
hsa-miR-633	74	2	2.703	1.10057
hsa-miR-4742-5p	74	2	2.703	1.10057
hsa-miR-6855-3p	74	2	2.703	1.10057
hsa-miR-6739-3p	74	2	2.703	1.10057
hsa-let-7b-3p	127	3	2.362	1.0983
hsa-miR-1285-3p	182	4	2.198	1.09248
hsa-miR-3612	238	5	2.101	1.08702
hsa-miR-23a-5p	128	3	2.344	1.0852
hsa-miR-486-3p	578	11	1.903	1.08417
hsa-miR-8076	75	2	2.667	1.08311
hsa-miR-188-5p	239	5	2.092	1.07762
hsa-let-7a-5p	1204	22	1.827	1.07706
hsa-miR-486-5p	129	3	2.326	1.07228
hsa-miR-6798-3p	26	1	3.846	1.07114
hsa-miR-8056	26	1	3.846	1.07114
hsa-miR-147b	26	1	3.846	1.07114
hsa-miR-650	240	5	2.083	1.0683
hsa-miR-506-5p	76	2	2.632	1.066
hsa-miR-3158-5p	76	2	2.632	1.066
hsa-miR-6128	76	2	2.632	1.066
hsa-miR-4433b-3p	76	2	2.632	1.066
hsa-miR-449a	410	8	1.951	1.06561
hsa-miR-1303	185	4	2.162	1.06035
hsa-miR-5586-3p	130	3	2.308	1.05953
hsa-miR-548ab	186	4	2.151	1.04985
hsa-miR-548c-5p	186	4	2.151	1.04985
hsa-miR-548am-5p	186	4	2.151	1.04985
hsa-miR-548y	186	4	2.151	1.04985
hsa-miR-548ad-5p	186	4	2.151	1.04985
hsa-miR-548ap-5p	186	4	2.151	1.04985
hsa-miR-548as-5p	186	4	2.151	1.04985
hsa-miR-548j-5p	186	4	2.151	1.04985
hsa-miR-548ar-5p	186	4	2.151	1.04985
hsa-miR-548a-5p	186	4	2.151	1.04985
hsa-miR-548h-5p	186	4	2.151	1.04985
hsa-miR-548ae-5p	186	4	2.151	1.04985
hsa-miR-548o-5p	186	4	2.151	1.04985
hsa-miR-548bb-5p	186	4	2.151	1.04985
hsa-miR-548w	186	4	2.151	1.04985
hsa-miR-548aq-5p	186	4	2.151	1.04985
hsa-miR-548i	186	4	2.151	1.04985
hsa-miR-548ay-5p	186	4	2.151	1.04985
hsa-miR-548ak	186	4	2.151	1.04985
hsa-miR-548au-5p	186	4	2.151	1.04985
hsa-miR-548b-5p	186	4	2.151	1.04985
hsa-miR-4319	77	2	2.597	1.04923
hsa-miR-23b-5p	131	3	2.29	1.04694
hsa-miR-6835-3p	131	3	2.29	1.04694
hsa-miR-1203	27	1	3.704	1.04086
hsa-miR-7107-3p	27	1	3.704	1.04086
hsa-miR-6874-5p	27	1	3.704	1.04086
hsa-miR-4521	27	1	3.704	1.04086
hsa-miR-4786-5p	187	4	2.139	1.03947
hsa-miR-766-5p	187	4	2.139	1.03947
hsa-miR-6761-5p	78	2	2.564	1.03277
hsa-miR-7850-5p	78	2	2.564	1.03277
hsa-miR-425-5p	301	6	1.993	1.02941
hsa-miR-1252-5p	133	3	2.256	1.02227
hsa-miR-4455	133	3	2.256	1.02227
hsa-miR-504-3p	302	6	1.987	1.02139
hsa-miR-548d-5p	189	4	2.116	1.01902
hsa-miR-4714-3p	79	2	2.532	1.01664
hsa-miR-6738-3p	79	2	2.532	1.01664
hsa-miR-489-3p	303	6	1.98	1.01343
hsa-miR-7152-3p	28	1	3.571	1.01194
hsa-miR-6850-3p	28	1	3.571	1.01194
hsa-miR-5092	28	1	3.571	1.01194
hsa-miR-6753-3p	28	1	3.571	1.01194
hsa-miR-15a-5p	1614	29	1.797	1.01102
hsa-miR-765	993	18	1.813	1.00718
hsa-miR-3182	80	2	2.5	1.00082
hsa-miR-548ao-5p	80	2	2.5	1.00082
hsa-miR-455-5p	191	4	2.094	0.99898
hsa-miR-4763-3p	191	4	2.094	0.99898
hsa-miR-3190-3p	135	3	2.222	0.998234
hsa-miR-1238-3p	135	3	2.222	0.998234
hsa-miR-3662	248	5	2.016	0.996568
hsa-miR-1207-5p	192	4	2.083	0.989114
hsa-miR-483-3p	249	5	2.008	0.987942
hsa-miR-4639-3p	136	3	2.206	0.98645
hsa-miR-671-5p	136	3	2.206	0.98645
hsa-miR-3165	81	2	2.469	0.985293
hsa-miR-6074	81	2	2.469	0.985293
hsa-miR-148a-5p	81	2	2.469	0.985293
hsa-miR-4773	81	2	2.469	0.985293
hsa-miR-4418	81	2	2.469	0.985293
hsa-miR-1295b-3p	81	2	2.469	0.985293
hsa-miR-4276	81	2	2.469	0.985293
hsa-miR-1911-5p	29	1	3.448	0.98427
hsa-miR-551a	29	1	3.448	0.98427
hsa-miR-4305	29	1	3.448	0.98427
hsa-miR-4669	29	1	3.448	0.98427
hsa-miR-150-3p	29	1	3.448	0.98427
hsa-miR-182-3p	29	1	3.448	0.98427
hsa-miR-3168	29	1	3.448	0.98427
hsa-miR-34c-3p	193	4	2.073	0.979348
hsa-miR-6780b-3p	82	2	2.439	0.970062
hsa-miR-8084	82	2	2.439	0.970062
hsa-miR-548ax	82	2	2.439	0.970062
hsa-miR-3646	194	4	2.062	0.969681
hsa-miR-581	194	4	2.062	0.969681
hsa-miR-6788-5p	425	8	1.882	0.964186
hsa-miR-3973	138	3	2.174	0.963336
hsa-miR-122-5p	600	11	1.833	0.957911
hsa-miR-7702	30	1	3.333	0.95777
hsa-miR-4759	30	1	3.333	0.95777
hsa-miR-5009-5p	30	1	3.333	0.95777
hsa-miR-4776-5p	30	1	3.333	0.95777
hsa-miR-6772-5p	30	1	3.333	0.95777
hsa-miR-8058	30	1	3.333	0.95777
hsa-miR-6837-5p	83	2	2.41	0.955117
hsa-miR-4303	83	2	2.41	0.955117
hsa-miR-4482-3p	83	2	2.41	0.955117
hsa-miR-139-3p	83	2	2.41	0.955117
hsa-miR-6509-3p	83	2	2.41	0.955117
hsa-miR-4685-5p	83	2	2.41	0.955117
hsa-miR-212-3p	543	10	1.842	0.952185
hsa-miR-450b-3p	139	3	2.158	0.952001
hsa-miR-7113-3p	196	4	2.041	0.950639
hsa-miR-760	428	8	1.869	0.944984
hsa-miR-670-3p	197	4	2.03	0.941262
hsa-miR-4713-5p	197	4	2.03	0.941262
hsa-miR-22-5p	84	2	2.381	0.940449
hsa-miR-4266	84	2	2.381	0.940449
hsa-miR-4780	84	2	2.381	0.940449
hsa-miR-4789-5p	255	5	1.961	0.937701
hsa-miR-6778-3p	604	11	1.821	0.936378
hsa-miR-7106-5p	604	11	1.821	0.936378
hsa-miR-4256	31	1	3.226	0.932361
hsa-miR-597-3p	31	1	3.226	0.932361
hsa-miR-424-3p	31	1	3.226	0.932361
hsa-miR-551b-3p	31	1	3.226	0.932361
hsa-miR-2909	31	1	3.226	0.932361
hsa-miR-4677-5p	85	2	2.353	0.926053
hsa-miR-6752-5p	85	2	2.353	0.926053
hsa-miR-586	85	2	2.353	0.926053
hsa-miR-4436b-5p	85	2	2.353	0.926053
hsa-miR-383-5p	373	7	1.877	0.924157
hsa-miR-4537	142	3	2.113	0.918859
hsa-miR-5697	142	3	2.113	0.918859
hsa-miR-7160-5p	374	7	1.872	0.917502
hsa-miR-30c-1-3p	433	8	1.848	0.913746
hsa-miR-770-5p	258	5	1.938	0.913525
hsa-miR-6842-5p	86	2	2.326	0.91192
hsa-miR-6798-5p	86	2	2.326	0.91192
hsa-miR-7110-5p	86	2	2.326	0.91192
hsa-miR-4803	86	2	2.326	0.91192
hsa-miR-211-3p	86	2	2.326	0.91192
hsa-miR-4670-3p	86	2	2.326	0.91192
hsa-miR-4666a-5p	86	2	2.326	0.91192
hsa-miR-4999-3p	32	1	3.125	0.907971
hsa-miR-3655	32	1	3.125	0.907971
hsa-miR-624-5p	32	1	3.125	0.907971
hsa-miR-548az-5p	259	5	1.931	0.905603
hsa-miR-548t-5p	259	5	1.931	0.905603
hsa-miR-6795-3p	87	2	2.299	0.898046
hsa-miR-412-3p	377	7	1.857	0.8978
hsa-miR-7158-3p	144	3	2.083	0.897459
hsa-miR-652-5p	33	1	3.03	0.884538
hsa-miR-219b-5p	33	1	3.03	0.884538
hsa-miR-6824-5p	33	1	3.03	0.884538
hsa-miR-3657	33	1	3.03	0.884538
hsa-miR-1225-5p	33	1	3.03	0.884538
hsa-miR-33b-5p	88	2	2.273	0.884423
hsa-miR-374b-3p	88	2	2.273	0.884423
hsa-miR-6871-3p	88	2	2.273	0.884423
hsa-miR-6792-5p	88	2	2.273	0.884423
hsa-miR-6840-3p	321	6	1.869	0.879864
hsa-miR-4781-3p	204	4	1.961	0.878204
hsa-miR-3671	146	3	2.055	0.876596
hsa-miR-4270	146	3	2.055	0.876596
hsa-miR-3689a-3p	498	9	1.807	0.876557
hsa-miR-3689c	498	9	1.807	0.876557
hsa-miR-3689b-3p	498	9	1.807	0.876557
hsa-miR-6849-3p	557	10	1.795	0.875514
hsa-miR-2114-5p	89	2	2.247	0.871045
hsa-miR-187-3p	89	2	2.247	0.871045
hsa-miR-16-1-3p	89	2	2.247	0.871045
hsa-miR-374c-5p	89	2	2.247	0.871045
hsa-miR-1184	89	2	2.247	0.871045
hsa-miR-6754-5p	147	3	2.041	0.86636
hsa-miR-1273h-5p	500	9	1.8	0.865469
hsa-miR-487b-5p	34	1	2.941	0.862003
hsa-miR-487a-5p	34	1	2.941	0.862003
hsa-miR-487b-3p	34	1	2.941	0.862003
hsa-miR-3138	34	1	2.941	0.862003
hsa-miR-591	34	1	2.941	0.862003
hsa-miR-6780a-5p	501	9	1.796	0.859971
hsa-miR-370-3p	619	11	1.777	0.859303
hsa-miR-6871-5p	90	2	2.222	0.857906
hsa-miR-8068	90	2	2.222	0.857906
hsa-miR-7853-5p	90	2	2.222	0.857906
hsa-miR-6866-3p	90	2	2.222	0.857906
hsa-miR-6738-5p	90	2	2.222	0.857906
hsa-miR-664b-3p	148	3	2.027	0.856253
hsa-miR-4441	148	3	2.027	0.856253
hsa-miR-6779-5p	502	9	1.793	0.854504
hsa-miR-6847-3p	149	3	2.013	0.846272
hsa-miR-299-5p	326	6	1.84	0.845821
hsa-miR-5683	91	2	2.198	0.845002
hsa-miR-595	91	2	2.198	0.845002
hsa-miR-497-3p	91	2	2.198	0.845002
hsa-miR-5194	91	2	2.198	0.845002
hsa-miR-625-3p	35	1	2.857	0.840312
hsa-miR-3927-5p	35	1	2.857	0.840312
hsa-miR-4761-3p	35	1	2.857	0.840312
hsa-miR-4633-5p	35	1	2.857	0.840312
hsa-miR-152-5p	35	1	2.857	0.840312
hsa-miR-93-3p	268	5	1.866	0.83724
hsa-miR-512-5p	446	8	1.794	0.836834
hsa-miR-196a-5p	565	10	1.77	0.834168
hsa-miR-6748-5p	92	2	2.174	0.832325
hsa-miR-3143	92	2	2.174	0.832325
hsa-miR-6781-3p	92	2	2.174	0.832325
hsa-miR-2682-3p	92	2	2.174	0.832325
hsa-miR-655-5p	92	2	2.174	0.832325
hsa-miR-622	92	2	2.174	0.832325
hsa-miR-4799-5p	92	2	2.174	0.832325
hsa-miR-4786-3p	92	2	2.174	0.832325
hsa-miR-19b-2-5p	92	2	2.174	0.832325
hsa-miR-1304-3p	449	8	1.782	0.819934
hsa-miR-3607-3p	93	2	2.151	0.819872
hsa-miR-5691	93	2	2.151	0.819872
hsa-miR-655-3p	93	2	2.151	0.819872
hsa-miR-6805-3p	93	2	2.151	0.819872
hsa-miR-6857-3p	93	2	2.151	0.819872
hsa-miR-4708-5p	93	2	2.151	0.819872
hsa-miR-6773-5p	36	1	2.778	0.819417
hsa-miR-5002-3p	36	1	2.778	0.819417
hsa-miR-374c-3p	36	1	2.778	0.819417
hsa-miR-127-3p	36	1	2.778	0.819417
hsa-miR-1178-5p	36	1	2.778	0.819417
hsa-miR-3117-3p	36	1	2.778	0.819417
hsa-miR-218-1-3p	36	1	2.778	0.819417
hsa-miR-7157-5p	152	3	1.974	0.817066
hsa-miR-4310	152	3	1.974	0.817066
hsa-miR-4419b	390	7	1.795	0.816835
hsa-miR-3175	212	4	1.887	0.81135
hsa-miR-588	212	4	1.887	0.81135
hsa-miR-4478	391	7	1.79	0.810893
hsa-miR-3929	391	7	1.79	0.810893
hsa-miR-4801	94	2	2.128	0.807636
hsa-miR-3925-5p	94	2	2.128	0.807636
hsa-miR-8062	94	2	2.128	0.807636
hsa-miR-6807-5p	452	8	1.77	0.80334
hsa-miR-30b-3p	512	9	1.758	0.801501
hsa-miR-6069	37	1	2.703	0.799273
hsa-miR-6724-5p	37	1	2.703	0.799273
hsa-miR-3649	37	1	2.703	0.799273
hsa-miR-4767	37	1	2.703	0.799273
hsa-miR-4713-3p	37	1	2.703	0.799273
hsa-miR-1227-5p	37	1	2.703	0.799273
hsa-miR-645	37	1	2.703	0.799273
hsa-miR-876-3p	154	3	1.948	0.798193
hsa-miR-4731-3p	95	2	2.105	0.795613
hsa-miR-6823-5p	95	2	2.105	0.795613
hsa-let-7f-2-3p	95	2	2.105	0.795613
hsa-miR-6768-3p	95	2	2.105	0.795613
hsa-miR-580-3p	395	7	1.772	0.787516
hsa-miR-3613-3p	455	8	1.758	0.787048
hsa-miR-2278	96	2	2.083	0.783798
hsa-miR-4753-5p	96	2	2.083	0.783798
hsa-miR-6758-3p	96	2	2.083	0.783798
hsa-miR-492	276	5	1.812	0.780683
hsa-miR-1-5p	38	1	2.632	0.779839
hsa-miR-4327	38	1	2.632	0.779839
hsa-miR-708-3p	38	1	2.632	0.779839
hsa-miR-5579-5p	38	1	2.632	0.779839
hsa-miR-3914	38	1	2.632	0.779839
hsa-miR-628-5p	38	1	2.632	0.779839
hsa-miR-6878-3p	156	3	1.923	0.779781
hsa-miR-2116-3p	156	3	1.923	0.779781
hsa-miR-1260b	277	5	1.805	0.773878
hsa-miR-1914-3p	97	2	2.062	0.772186
hsa-miR-34b-3p	579	10	1.727	0.765892
hsa-miR-6843-3p	218	4	1.835	0.764582
hsa-miR-6848-3p	218	4	1.835	0.764582
hsa-miR-4684-5p	218	4	1.835	0.764582
hsa-miR-3691-5p	39	1	2.564	0.761076
hsa-miR-5580-5p	39	1	2.564	0.761076
hsa-miR-6762-3p	39	1	2.564	0.761076
hsa-miR-3116	98	2	2.041	0.760772
hsa-miR-3685	98	2	2.041	0.760772
hsa-miR-5186	159	3	1.887	0.753
hsa-miR-493-3p	220	4	1.818	0.749599
hsa-miR-19b-1-5p	99	2	2.02	0.749553
hsa-miR-3928-3p	99	2	2.02	0.749553
hsa-miR-7977	643	11	1.711	0.747334
hsa-miR-466	160	3	1.875	0.74429
hsa-miR-7-2-3p	160	3	1.875	0.74429
hsa-miR-5704	40	1	2.5	0.742951
hsa-miR-6755-5p	40	1	2.5	0.742951
hsa-miR-609	40	1	2.5	0.742951
hsa-miR-638	40	1	2.5	0.742951
hsa-miR-4799-3p	40	1	2.5	0.742951
hsa-miR-5579-3p	40	1	2.5	0.742951
hsa-miR-4299	40	1	2.5	0.742951
hsa-miR-5193	282	5	1.773	0.740696
hsa-miR-3529-3p	100	2	2	0.738525
hsa-miR-3674	100	2	2	0.738525
hsa-miR-4311	161	3	1.863	0.735685
hsa-miR-518a-5p	405	7	1.728	0.731739
hsa-miR-92a-2-5p	162	3	1.852	0.727184
hsa-miR-887-5p	406	7	1.724	0.726364
hsa-miR-3670	41	1	2.439	0.72543
hsa-miR-4704-5p	41	1	2.439	0.72543
hsa-miR-5588-5p	41	1	2.439	0.72543
hsa-miR-4274	41	1	2.439	0.72543
hsa-miR-4466	41	1	2.439	0.72543
hsa-miR-4728-3p	41	1	2.439	0.72543
hsa-miR-23a-3p	947	16	1.69	0.724596
hsa-miR-485-5p	1242	21	1.691	0.723212
hsa-miR-599	102	2	1.961	0.717021
hsa-miR-2110	102	2	1.961	0.717021
hsa-miR-6791-3p	286	5	1.748	0.715135
hsa-miR-6829-3p	286	5	1.748	0.715135
hsa-miR-6124	164	3	1.829	0.71049
hsa-miR-572	42	1	2.381	0.708483
hsa-miR-3126-3p	42	1	2.381	0.708483
hsa-miR-5008-3p	42	1	2.381	0.708483
hsa-miR-3663-3p	42	1	2.381	0.708483
hsa-miR-3617-3p	42	1	2.381	0.708483
hsa-miR-6720-3p	42	1	2.381	0.708483
hsa-miR-4721	42	1	2.381	0.708483
hsa-miR-323b-3p	42	1	2.381	0.708483
hsa-miR-7157-3p	42	1	2.381	0.708483
hsa-miR-3187-3p	226	4	1.77	0.706379
hsa-miR-522-3p	471	8	1.699	0.705045
hsa-miR-527	534	9	1.685	0.694972
hsa-miR-665	836	14	1.675	0.694603
hsa-miR-4743-5p	43	1	2.326	0.692083
hsa-miR-2681-3p	43	1	2.326	0.692083
hsa-miR-6737-3p	43	1	2.326	0.692083
hsa-miR-4417	43	1	2.326	0.692083
hsa-miR-372-5p	290	5	1.724	0.690418
hsa-miR-98-3p	105	2	1.905	0.68609
hsa-miR-19a-5p	105	2	1.905	0.68609
hsa-miR-500a-3p	105	2	1.905	0.68609
hsa-miR-6772-3p	44	1	2.273	0.676203
hsa-miR-4771	44	1	2.273	0.676203
hsa-miR-6757-5p	44	1	2.273	0.676203
hsa-miR-6874-3p	44	1	2.273	0.676203
hsa-miR-517c-3p	44	1	2.273	0.676203
hsa-miR-3162-3p	44	1	2.273	0.676203
hsa-miR-7705	44	1	2.273	0.676203
hsa-miR-4475	44	1	2.273	0.676203
hsa-miR-3689f	44	1	2.273	0.676203
hsa-miR-566	106	2	1.887	0.676119
hsa-miR-3688-3p	106	2	1.887	0.676119
hsa-miR-873-3p	106	2	1.887	0.676119
hsa-miR-127-5p	231	4	1.732	0.672253
hsa-miR-92a-3p	1551	26	1.676	0.670857
hsa-miR-26b-5p	1897	32	1.687	0.667376
hsa-miR-627-3p	294	5	1.701	0.666515
hsa-miR-6877-3p	107	2	1.869	0.666311
hsa-let-7f-1-3p	107	2	1.869	0.666311
hsa-miR-4307	107	2	1.869	0.666311
hsa-miR-3616-5p	107	2	1.869	0.666311
hsa-miR-4694-3p	107	2	1.869	0.666311
hsa-miR-7-1-3p	170	3	1.765	0.662763
hsa-miR-6735-3p	45	1	2.222	0.660819
hsa-miR-3689a-5p	45	1	2.222	0.660819
hsa-miR-7161-3p	45	1	2.222	0.660819
hsa-miR-425-3p	45	1	2.222	0.660819
hsa-miR-596	45	1	2.222	0.660819
hsa-miR-4777-5p	45	1	2.222	0.660819
hsa-miR-615-5p	45	1	2.222	0.660819
hsa-miR-3689e	45	1	2.222	0.660819
hsa-miR-3689b-5p	45	1	2.222	0.660819
hsa-miR-208b-3p	45	1	2.222	0.660819
hsa-miR-4701-5p	233	4	1.717	0.659062
hsa-miR-6869-5p	108	2	1.852	0.656663
hsa-miR-6736-5p	108	2	1.852	0.656663
hsa-miR-4701-3p	108	2	1.852	0.656663
hsa-miR-365b-5p	109	2	1.835	0.647172
hsa-miR-1254	109	2	1.835	0.647172
hsa-miR-6819-3p	109	2	1.835	0.647172
hsa-miR-7856-5p	109	2	1.835	0.647172
hsa-miR-6769a-5p	109	2	1.835	0.647172
hsa-miR-4686	46	1	2.174	0.645908
hsa-miR-663b	46	1	2.174	0.645908
hsa-miR-4777-3p	46	1	2.174	0.645908
hsa-miR-4482-5p	46	1	2.174	0.645908
hsa-miR-676-3p	46	1	2.174	0.645908
hsa-miR-3130-5p	46	1	2.174	0.645908
hsa-miR-1236-3p	236	4	1.695	0.639752
hsa-miR-1262	110	2	1.818	0.637835
hsa-miR-4531	110	2	1.818	0.637835
hsa-miR-216b-3p	110	2	1.818	0.637835
hsa-miR-503-5p	548	9	1.642	0.633852
hsa-miR-526a	300	5	1.667	0.632131
hsa-miR-8072	47	1	2.128	0.631449
hsa-miR-4746-3p	47	1	2.128	0.631449
hsa-miR-3960	47	1	2.128	0.631449
hsa-miR-6806-5p	47	1	2.128	0.631449
hsa-miR-4641	47	1	2.128	0.631449
hsa-miR-1910-5p	47	1	2.128	0.631449
hsa-miR-6824-3p	47	1	2.128	0.631449
hsa-miR-326	733	12	1.637	0.629223
hsa-miR-6732-3p	111	2	1.802	0.628648
hsa-miR-365a-5p	111	2	1.802	0.628648
hsa-miR-6879-3p	111	2	1.802	0.628648
hsa-miR-675-5p	111	2	1.802	0.628648
hsa-miR-4778-3p	175	3	1.714	0.625532
hsa-miR-6765-3p	112	2	1.786	0.619609
hsa-miR-6811-3p	176	3	1.705	0.618348
hsa-miR-376a-2-5p	48	1	2.083	0.617422
hsa-miR-3173-5p	48	1	2.083	0.617422
hsa-miR-4772-5p	48	1	2.083	0.617422
hsa-miR-1255b-2-3p	48	1	2.083	0.617422
hsa-miR-4296	48	1	2.083	0.617422
hsa-miR-517a-3p	48	1	2.083	0.617422
hsa-miR-6764-3p	48	1	2.083	0.617422
hsa-miR-4322	48	1	2.083	0.617422
hsa-miR-3157-3p	48	1	2.083	0.617422
hsa-miR-6799-3p	48	1	2.083	0.617422
hsa-miR-758-3p	48	1	2.083	0.617422
hsa-miR-764	240	4	1.667	0.614867
hsa-miR-3653-5p	553	9	1.627	0.613196
hsa-miR-6769b-5p	113	2	1.77	0.610715
hsa-miR-4793-5p	113	2	1.77	0.610715
hsa-let-7a-3p	113	2	1.77	0.610715
hsa-miR-1185-1-3p	113	2	1.77	0.610715
hsa-miR-3925-3p	113	2	1.77	0.610715
hsa-miR-5693	305	5	1.639	0.604767
hsa-miR-1910-3p	305	5	1.639	0.604767
hsa-miR-6740-5p	49	1	2.041	0.603809
hsa-miR-135b-3p	49	1	2.041	0.603809
hsa-miR-6812-3p	49	1	2.041	0.603809
hsa-miR-4265	49	1	2.041	0.603809
hsa-miR-3134	49	1	2.041	0.603809
hsa-miR-4427	49	1	2.041	0.603809
hsa-miR-4795-3p	114	2	1.754	0.601962
hsa-miR-8052	114	2	1.754	0.601962
hsa-miR-3199	114	2	1.754	0.601962
hsa-miR-196b-5p	432	7	1.62	0.59858
hsa-miR-1273g-3p	370	6	1.622	0.594929
hsa-miR-6511a-5p	307	5	1.629	0.594138
hsa-miR-5196-3p	115	2	1.739	0.593348
hsa-miR-6815-3p	50	1	2	0.590591
hsa-miR-3912-5p	50	1	2	0.590591
hsa-miR-2117	50	1	2	0.590591
hsa-miR-92b-5p	50	1	2	0.590591
hsa-miR-1287-5p	50	1	2	0.590591
hsa-miR-1185-2-3p	116	2	1.724	0.58487
hsa-miR-6079	116	2	1.724	0.58487
hsa-miR-133a-3p	499	8	1.603	0.579684
hsa-miR-3936	51	1	1.961	0.577753
hsa-miR-1182	51	1	1.961	0.577753
hsa-miR-6762-5p	51	1	1.961	0.577753
hsa-miR-1197	51	1	1.961	0.577753
hsa-miR-6845-5p	51	1	1.961	0.577753
hsa-miR-4774-3p	51	1	1.961	0.577753
hsa-miR-8069	51	1	1.961	0.577753
hsa-miR-3690	51	1	1.961	0.577753
hsa-miR-4471	51	1	1.961	0.577753
hsa-miR-8059	51	1	1.961	0.577753
hsa-miR-6764-5p	182	3	1.648	0.576987
hsa-miR-3150b-3p	182	3	1.648	0.576987
hsa-miR-4452	117	2	1.709	0.576526
hsa-miR-193b-3p	1115	18	1.614	0.570897
hsa-miR-4284	626	10	1.597	0.570835
hsa-miR-4784	183	3	1.639	0.570373
hsa-miR-95-5p	118	2	1.695	0.568313
hsa-miR-128-2-5p	52	1	1.923	0.56528
hsa-miR-128-1-5p	52	1	1.923	0.56528
hsa-miR-4687-5p	52	1	1.923	0.56528
hsa-miR-3191-3p	52	1	1.923	0.56528
hsa-miR-6836-3p	184	3	1.63	0.563837
hsa-miR-548f-5p	249	4	1.606	0.562282
hsa-miR-508-3p	119	2	1.681	0.560229
hsa-miR-4742-3p	119	2	1.681	0.560229
hsa-miR-1296-5p	119	2	1.681	0.560229
hsa-miR-6780a-3p	185	3	1.622	0.557377
hsa-miR-6878-5p	185	3	1.622	0.557377
hsa-miR-6770-5p	185	3	1.622	0.557377
hsa-miR-1915-3p	185	3	1.622	0.557377
hsa-miR-548g-5p	250	4	1.6	0.556717
hsa-miR-548aj-5p	250	4	1.6	0.556717
hsa-miR-548x-5p	250	4	1.6	0.556717
hsa-miR-331-3p	630	10	1.587	0.55643
hsa-miR-514a-5p	53	1	1.887	0.553155
hsa-miR-103b	53	1	1.887	0.553155
hsa-miR-6806-3p	53	1	1.887	0.553155
hsa-miR-5689	53	1	1.887	0.553155
hsa-miR-3189-5p	53	1	1.887	0.553155
hsa-miR-6862-5p	53	1	1.887	0.553155
hsa-miR-3928-5p	53	1	1.887	0.553155
hsa-miR-2355-3p	53	1	1.887	0.553155
hsa-miR-629-5p	53	1	1.887	0.553155
hsa-miR-4277	53	1	1.887	0.553155
hsa-miR-4484	53	1	1.887	0.553155
hsa-miR-6828-5p	120	2	1.667	0.552271
hsa-miR-451b	120	2	1.667	0.552271
hsa-miR-4302	120	2	1.667	0.552271
hsa-miR-1913	120	2	1.667	0.552271
hsa-miR-2276-5p	187	3	1.604	0.544682
hsa-miR-6858-3p	121	2	1.653	0.544436
hsa-miR-6794-5p	121	2	1.653	0.544436
hsa-miR-4480	121	2	1.653	0.544436
hsa-miR-548at-5p	121	2	1.653	0.544436
hsa-miR-519a-5p	54	1	1.852	0.541366
hsa-miR-522-5p	54	1	1.852	0.541366
hsa-miR-523-5p	54	1	1.852	0.541366
hsa-miR-518f-5p	54	1	1.852	0.541366
hsa-miR-6883-3p	54	1	1.852	0.541366
hsa-miR-6882-3p	54	1	1.852	0.541366
hsa-miR-488-5p	54	1	1.852	0.541366
hsa-miR-675-3p	54	1	1.852	0.541366
hsa-miR-4253	54	1	1.852	0.541366
hsa-miR-518e-5p	54	1	1.852	0.541366
hsa-miR-6852-5p	188	3	1.596	0.538445
hsa-miR-3145-3p	55	1	1.818	0.529899
hsa-miR-148b-5p	55	1	1.818	0.529899
hsa-miR-561-5p	55	1	1.818	0.529899
hsa-miR-4467	55	1	1.818	0.529899
hsa-miR-155-3p	55	1	1.818	0.529899
hsa-miR-4446-3p	55	1	1.818	0.529899
hsa-miR-432-3p	55	1	1.818	0.529899
hsa-miR-6835-5p	55	1	1.818	0.529899
hsa-miR-7154-5p	55	1	1.818	0.529899
hsa-miR-96-3p	55	1	1.818	0.529899
hsa-miR-4716-3p	123	2	1.626	0.529129
hsa-miR-920	190	3	1.579	0.526187
hsa-miR-942-5p	190	3	1.579	0.526187
hsa-miR-1250-3p	190	3	1.579	0.526187
hsa-miR-217	640	10	1.563	0.521783
hsa-miR-542-3p	124	2	1.613	0.521651
hsa-miR-6868-5p	56	1	1.786	0.518743
hsa-miR-3192-3p	56	1	1.786	0.518743
hsa-miR-5585-5p	56	1	1.786	0.518743
hsa-miR-1285-5p	56	1	1.786	0.518743
hsa-miR-3918	56	1	1.786	0.518743
hsa-miR-4454	56	1	1.786	0.518743
hsa-miR-4505	125	2	1.6	0.514289
hsa-miR-519d-5p	125	2	1.6	0.514289
hsa-miR-3202	192	3	1.563	0.514211
hsa-miR-5000-5p	57	1	1.754	0.507885
hsa-miR-4275	57	1	1.754	0.507885
hsa-miR-6726-5p	57	1	1.754	0.507885
hsa-miR-6090	57	1	1.754	0.507885
hsa-miR-5591-5p	57	1	1.754	0.507885
hsa-miR-1265	57	1	1.754	0.507885
hsa-miR-4736	126	2	1.587	0.507039
hsa-miR-1225-3p	126	2	1.587	0.507039
hsa-miR-192-3p	126	2	1.587	0.507039
hsa-miR-640	194	3	1.546	0.502511
hsa-miR-3913-5p	326	5	1.534	0.501567
hsa-miR-3122	326	5	1.534	0.501567
hsa-miR-659-3p	58	1	1.724	0.497315
hsa-miR-4300	58	1	1.724	0.497315
hsa-miR-4752	58	1	1.724	0.497315
hsa-miR-6822-5p	58	1	1.724	0.497315
hsa-miR-499a-3p	58	1	1.724	0.497315
hsa-miR-134-3p	58	1	1.724	0.497315
hsa-miR-4254	58	1	1.724	0.497315
hsa-miR-6750-5p	58	1	1.724	0.497315
hsa-miR-4642	58	1	1.724	0.497315
hsa-miR-214-3p	1143	18	1.575	0.496742
hsa-miR-6845-3p	262	4	1.527	0.493962
hsa-miR-23b-3p	1022	16	1.566	0.49355
hsa-miR-5698	393	6	1.527	0.493067
hsa-miR-6778-5p	128	2	1.563	0.492869
hsa-miR-5787	128	2	1.563	0.492869
hsa-miR-423-5p	586	9	1.536	0.491032
hsa-miR-4722-5p	459	7	1.525	0.487693
hsa-miR-4529-5p	59	1	1.695	0.487021
hsa-miR-1244	59	1	1.695	0.487021
hsa-miR-651-5p	59	1	1.695	0.487021
hsa-miR-8071	59	1	1.695	0.487021
hsa-miR-6722-3p	129	2	1.55	0.485945
hsa-miR-1249-5p	197	3	1.523	0.485461
hsa-miR-411-5p	198	3	1.515	0.479908
hsa-miR-551b-5p	130	2	1.538	0.479126
hsa-miR-1233-5p	130	2	1.538	0.479126
hsa-miR-3064-3p	60	1	1.667	0.476994
hsa-miR-4764-5p	60	1	1.667	0.476994
hsa-miR-4725-5p	60	1	1.667	0.476994
hsa-miR-15b-3p	60	1	1.667	0.476994
hsa-miR-34a-3p	60	1	1.667	0.476994
hsa-miR-4654	60	1	1.667	0.476994
hsa-miR-28-5p	266	4	1.504	0.474605
hsa-miR-6797-5p	199	3	1.508	0.474419
hsa-miR-6892-3p	199	3	1.508	0.474419
hsa-miR-1909-3p	131	2	1.527	0.47241
hsa-miR-5197-3p	131	2	1.527	0.47241
hsa-miR-4695-3p	131	2	1.527	0.47241
hsa-miR-4678	61	1	1.639	0.467225
hsa-miR-7855-5p	61	1	1.639	0.467225
hsa-miR-4504	61	1	1.639	0.467225
hsa-miR-6886-3p	61	1	1.639	0.467225
hsa-miR-301b-5p	61	1	1.639	0.467225
hsa-miR-1290	61	1	1.639	0.467225
hsa-miR-758-5p	61	1	1.639	0.467225
hsa-miR-6760-3p	61	1	1.639	0.467225
hsa-miR-939-3p	335	5	1.493	0.462605
hsa-miR-4487	133	2	1.504	0.459278
hsa-miR-6089	133	2	1.504	0.459278
hsa-miR-4318	62	1	1.613	0.457705
hsa-miR-301a-5p	62	1	1.613	0.457705
hsa-miR-5586-5p	62	1	1.613	0.457705
hsa-miR-520f-5p	62	1	1.613	0.457705
hsa-miR-4423-3p	62	1	1.613	0.457705
hsa-miR-4769-5p	62	1	1.613	0.457705
hsa-miR-3166	62	1	1.613	0.457705
hsa-miR-7106-3p	62	1	1.613	0.457705
hsa-miR-6512-5p	62	1	1.613	0.457705
hsa-miR-634	62	1	1.613	0.457705
hsa-miR-3163	337	5	1.484	0.45434
hsa-miR-496	203	3	1.478	0.453084
hsa-miR-8070	63	1	1.587	0.448424
hsa-miR-593-5p	63	1	1.587	0.448424
hsa-miR-7843-3p	63	1	1.587	0.448424
hsa-miR-5572	63	1	1.587	0.448424
hsa-miR-3074-3p	63	1	1.587	0.448424
hsa-miR-6782-5p	63	1	1.587	0.448424
hsa-let-7b-5p	1826	29	1.588	0.44276
hsa-miR-450a-1-3p	340	5	1.471	0.442199
hsa-miR-6771-5p	136	2	1.471	0.440308
hsa-miR-4679	64	1	1.563	0.439375
hsa-miR-3922-5p	64	1	1.563	0.439375
hsa-miR-4507	64	1	1.563	0.439375
hsa-miR-6839-3p	64	1	1.563	0.439375
hsa-miR-3940-5p	64	1	1.563	0.439375
hsa-miR-3692-5p	64	1	1.563	0.439375
hsa-miR-6732-5p	64	1	1.563	0.439375
hsa-miR-6740-3p	64	1	1.563	0.439375
hsa-miR-3663-5p	207	3	1.449	0.432709
hsa-miR-744-5p	475	7	1.474	0.431055
hsa-miR-4470	65	1	1.538	0.430549
hsa-miR-3668	65	1	1.538	0.430549
hsa-miR-3189-3p	65	1	1.538	0.430549
hsa-miR-6805-5p	65	1	1.538	0.430549
hsa-miR-4792	65	1	1.538	0.430549
hsa-miR-6781-5p	65	1	1.538	0.430549
hsa-miR-4323	65	1	1.538	0.430549
hsa-miR-4699-5p	65	1	1.538	0.430549
hsa-miR-6852-3p	65	1	1.538	0.430549
hsa-miR-8082	138	2	1.449	0.428126
hsa-miR-593-3p	138	2	1.449	0.428126
hsa-miR-4524a-3p	209	3	1.435	0.422866
hsa-miR-544a	139	2	1.439	0.42217
hsa-miR-6800-3p	66	1	1.515	0.421941
hsa-miR-4538	66	1	1.515	0.421941
hsa-miR-4453	66	1	1.515	0.421941
hsa-miR-654-3p	66	1	1.515	0.421941
hsa-miR-4700-3p	66	1	1.515	0.421941
hsa-miR-4260	66	1	1.515	0.421941
hsa-miR-4680-3p	66	1	1.515	0.421941
hsa-miR-4279	412	6	1.456	0.421243
hsa-miR-4662a-5p	140	2	1.429	0.416302
hsa-miR-4732-5p	67	1	1.493	0.413541
hsa-miR-3178	67	1	1.493	0.413541
hsa-miR-92a-1-5p	67	1	1.493	0.413541
hsa-miR-6817-5p	67	1	1.493	0.413541
hsa-miR-6812-5p	67	1	1.493	0.413541
hsa-miR-374a-3p	67	1	1.493	0.413541
hsa-miR-1273f	211	3	1.422	0.413246
hsa-miR-4534	141	2	1.418	0.41052
hsa-miR-6513-5p	349	5	1.433	0.407566
hsa-miR-5001-5p	68	1	1.471	0.405345
hsa-miR-4498	68	1	1.471	0.405345
hsa-miR-4717-5p	68	1	1.471	0.405345
hsa-miR-637	68	1	1.471	0.405345
hsa-miR-4727-5p	68	1	1.471	0.405345
hsa-miR-4326	68	1	1.471	0.405345
hsa-miR-6508-5p	68	1	1.471	0.405345
hsa-miR-6813-3p	68	1	1.471	0.405345
hsa-miR-6819-5p	68	1	1.471	0.405345
hsa-miR-4492	68	1	1.471	0.405345
hsa-miR-3180	68	1	1.471	0.405345
hsa-miR-6816-5p	68	1	1.471	0.405345
hsa-miR-6737-5p	68	1	1.471	0.405345
hsa-miR-3180-3p	68	1	1.471	0.405345
hsa-miR-1276	143	2	1.399	0.399209
hsa-miR-4683	69	1	1.449	0.397344
hsa-miR-8067	69	1	1.449	0.397344
hsa-miR-3196	69	1	1.449	0.397344
hsa-miR-4261	69	1	1.449	0.397344
hsa-miR-4448	69	1	1.449	0.397344
hsa-miR-221-3p	746	11	1.475	0.396878
hsa-miR-3622b-5p	144	2	1.389	0.393677
hsa-miR-515-3p	353	5	1.416	0.392998
hsa-miR-18a-3p	353	5	1.416	0.392998
hsa-miR-324-5p	487	7	1.437	0.392523
hsa-miR-1296-3p	70	1	1.429	0.389534
hsa-miR-922	488	7	1.434	0.389456
hsa-miR-520a-5p	354	5	1.412	0.389433
hsa-miR-525-5p	354	5	1.412	0.389433
hsa-miR-17-3p	145	2	1.379	0.388226
hsa-miR-4779	217	3	1.382	0.385671
hsa-miR-6087	146	2	1.37	0.382855
hsa-miR-2276-3p	146	2	1.37	0.382855
hsa-miR-6793-3p	146	2	1.37	0.382855
hsa-miR-6506-5p	356	5	1.404	0.382391
hsa-miR-7155-5p	71	1	1.408	0.381908
hsa-miR-4717-3p	71	1	1.408	0.381908
hsa-miR-10b-3p	71	1	1.408	0.381908
hsa-miR-3977	71	1	1.408	0.381908
hsa-miR-6511a-3p	71	1	1.408	0.381908
hsa-miR-762	71	1	1.408	0.381908
hsa-miR-6736-3p	218	3	1.376	0.381256
hsa-miR-6721-5p	147	2	1.361	0.377561
hsa-miR-7162-3p	147	2	1.361	0.377561
hsa-miR-6881-3p	219	3	1.37	0.37689
hsa-miR-4297	72	1	1.389	0.37446
hsa-miR-6827-5p	72	1	1.389	0.37446
hsa-miR-6784-3p	72	1	1.389	0.37446
hsa-miR-15a-3p	72	1	1.389	0.37446
hsa-miR-6511b-3p	72	1	1.389	0.37446
hsa-miR-7108-3p	72	1	1.389	0.37446
hsa-miR-3160-5p	72	1	1.389	0.37446
hsa-miR-1299	72	1	1.389	0.37446
hsa-miR-589-3p	72	1	1.389	0.37446
hsa-miR-4747-5p	220	3	1.364	0.372574
hsa-miR-5196-5p	220	3	1.364	0.372574
hsa-miR-708-5p	220	3	1.364	0.372574
hsa-miR-6894-5p	148	2	1.351	0.372344
hsa-miR-6818-3p	149	2	1.342	0.367203
hsa-miR-4688	73	1	1.37	0.367184
hsa-miR-6862-3p	73	1	1.37	0.367184
hsa-miR-6743-5p	73	1	1.37	0.367184
hsa-miR-2467-5p	73	1	1.37	0.367184
hsa-miR-1286	73	1	1.37	0.367184
hsa-miR-5581-5p	73	1	1.37	0.367184
hsa-miR-31-5p	628	9	1.433	0.366656
hsa-miR-202-3p	496	7	1.411	0.36568
hsa-miR-6825-5p	292	4	1.37	0.365404
hsa-miR-4768-3p	497	7	1.408	0.362801
hsa-miR-4324	150	2	1.333	0.362136
hsa-miR-3130-3p	74	1	1.351	0.360077
hsa-miR-1307-3p	223	3	1.345	0.359917
hsa-miR-4421	151	2	1.325	0.357142
hsa-miR-5699-3p	151	2	1.325	0.357142
hsa-miR-4522	75	1	1.333	0.353132
hsa-miR-5701	75	1	1.333	0.353132
hsa-miR-7153-5p	75	1	1.333	0.353132
hsa-miR-642a-3p	75	1	1.333	0.353132
hsa-miR-4293	75	1	1.333	0.353132
hsa-miR-642b-3p	75	1	1.333	0.353132
hsa-miR-548f-3p	153	2	1.307	0.347368
hsa-miR-548ar-3p	153	2	1.307	0.347368
hsa-miR-548e-3p	153	2	1.307	0.347368
hsa-miR-6827-3p	76	1	1.316	0.346346
hsa-miR-6751-5p	76	1	1.316	0.346346
hsa-miR-3921	76	1	1.316	0.346346
hsa-miR-1183	76	1	1.316	0.346346
hsa-miR-4432	76	1	1.316	0.346346
hsa-miR-3152-5p	76	1	1.316	0.346346
hsa-miR-4426	76	1	1.316	0.346346
hsa-miR-8060	76	1	1.316	0.346346
hsa-miR-6728-5p	76	1	1.316	0.346346
hsa-miR-1199-5p	76	1	1.316	0.346346
hsa-miR-103a-2-5p	76	1	1.316	0.346346
hsa-miR-6716-5p	76	1	1.316	0.346346
hsa-miR-4662b	76	1	1.316	0.346346
hsa-miR-4647	76	1	1.316	0.346346
hsa-miR-99b-5p	76	1	1.316	0.346346
hsa-miR-431-5p	367	5	1.362	0.345726
hsa-miR-4793-3p	298	4	1.342	0.343851
hsa-miR-4638-5p	227	3	1.322	0.343697
hsa-miR-6134	227	3	1.322	0.343697
hsa-miR-548az-3p	154	2	1.299	0.342586
hsa-miR-4653-5p	77	1	1.299	0.339712
hsa-miR-548a-3p	155	2	1.29	0.337872
hsa-miR-548as-3p	155	2	1.29	0.337872
hsa-miR-6895-3p	155	2	1.29	0.337872
hsa-miR-6741-3p	229	3	1.31	0.335859
hsa-miR-6751-3p	78	1	1.282	0.333227
hsa-miR-450a-2-3p	78	1	1.282	0.333227
hsa-miR-4330	78	1	1.282	0.333227
hsa-miR-4485-5p	156	2	1.282	0.333226
hsa-miR-154-5p	231	3	1.299	0.328196
hsa-miR-3689d	231	3	1.299	0.328196
hsa-miR-6810-3p	79	1	1.266	0.326887
hsa-miR-541-5p	79	1	1.266	0.326887
hsa-miR-6801-3p	79	1	1.266	0.326887
hsa-miR-6077	232	3	1.293	0.324429
hsa-miR-5688	158	2	1.266	0.324131
hsa-miR-16-5p	2309	36	1.559	0.323947
hsa-miR-9-3p	80	1	1.25	0.320688
hsa-miR-1283	80	1	1.25	0.320688
hsa-miR-6803-5p	80	1	1.25	0.320688
hsa-miR-371a-5p	306	4	1.307	0.316982
hsa-miR-5703	160	2	1.25	0.315293
hsa-miR-4434	160	2	1.25	0.315293
hsa-miR-6873-5p	160	2	1.25	0.315293
hsa-miR-6796-3p	81	1	1.235	0.314625
hsa-miR-1272	81	1	1.235	0.314625
hsa-miR-3934-3p	81	1	1.235	0.314625
hsa-miR-3191-5p	81	1	1.235	0.314625
hsa-miR-1193	81	1	1.235	0.314625
hsa-miR-4516	161	2	1.242	0.310968
hsa-miR-6742-3p	236	3	1.271	0.309781
hsa-miR-1270	82	1	1.22	0.308695
hsa-miR-1266-5p	82	1	1.22	0.308695
hsa-miR-4518	82	1	1.22	0.308695
hsa-miR-6072	82	1	1.22	0.308695
hsa-miR-2052	82	1	1.22	0.308695
hsa-miR-519c-5p	162	2	1.235	0.306704
hsa-miR-555	162	2	1.235	0.306704
hsa-miR-519b-5p	162	2	1.235	0.306704
hsa-miR-5589-5p	310	4	1.29	0.304305
hsa-miR-6516-3p	83	1	1.205	0.302893
hsa-miR-6891-3p	83	1	1.205	0.302893
hsa-miR-4695-5p	239	3	1.255	0.299221
hsa-miR-133b	453	6	1.325	0.297576
hsa-miR-20a-3p	84	1	1.19	0.297218
hsa-miR-885-3p	84	1	1.19	0.297218
hsa-miR-658	84	1	1.19	0.297218
hsa-miR-8087	84	1	1.19	0.297218
hsa-miR-4457	84	1	1.19	0.297218
hsa-miR-185-5p	1115	16	1.435	0.295148
hsa-miR-6809-3p	314	4	1.274	0.292109
hsa-miR-7843-5p	85	1	1.176	0.291664
hsa-miR-138-2-3p	85	1	1.176	0.291664
hsa-miR-1294	85	1	1.176	0.291664
hsa-miR-4632-5p	85	1	1.176	0.291664
hsa-miR-520c-5p	166	2	1.205	0.290241
hsa-miR-518d-5p	166	2	1.205	0.290241
hsa-miR-222-3p	795	11	1.384	0.287507
hsa-miR-6746-5p	167	2	1.198	0.286269
hsa-miR-3605-5p	86	1	1.163	0.28623
hsa-miR-6735-5p	86	1	1.163	0.28623
hsa-miR-5587-5p	86	1	1.163	0.28623
hsa-miR-4329	86	1	1.163	0.28623
hsa-miR-4481	86	1	1.163	0.28623
hsa-miR-452-3p	86	1	1.163	0.28623
hsa-miR-4738-3p	86	1	1.163	0.28623
hsa-miR-6832-5p	243	3	1.235	0.285686
hsa-miR-6811-5p	87	1	1.149	0.280911
hsa-miR-4745-5p	87	1	1.149	0.280911
hsa-miR-6879-5p	87	1	1.149	0.280911
hsa-miR-619-5p	390	5	1.282	0.279328
hsa-miR-646	245	3	1.224	0.279144
hsa-miR-5692c	169	2	1.183	0.278491
hsa-miR-4533	169	2	1.183	0.278491
hsa-miR-5692b	169	2	1.183	0.278491
hsa-miR-4649-3p	391	5	1.279	0.276728
hsa-miR-4436b-3p	88	1	1.136	0.275705
hsa-miR-6511b-5p	88	1	1.136	0.275705
hsa-miR-6833-5p	88	1	1.136	0.275705
hsa-miR-340-3p	88	1	1.136	0.275705
hsa-miR-4433a-3p	247	3	1.215	0.272748
hsa-miR-4290	89	1	1.124	0.270608
hsa-miR-550b-2-5p	89	1	1.124	0.270608
hsa-miR-6514-3p	173	2	1.156	0.263578
hsa-miR-5588-3p	91	1	1.099	0.260734
hsa-miR-4733-3p	91	1	1.099	0.260734
hsa-miR-625-5p	174	2	1.149	0.259979
hsa-miR-5001-3p	175	2	1.143	0.25643
hsa-miR-519e-5p	175	2	1.143	0.25643
hsa-miR-4707-3p	92	1	1.087	0.25595
hsa-miR-3934-5p	253	3	1.186	0.254404
hsa-miR-214-5p	176	2	1.136	0.25293
hsa-miR-3065-3p	93	1	1.075	0.251265
hsa-miR-548aw	255	3	1.176	0.248559
hsa-miR-373-5p	330	4	1.212	0.247781
hsa-miR-371b-5p	331	4	1.208	0.245233
hsa-miR-3133	179	2	1.117	0.24272
hsa-miR-558	405	5	1.235	0.242592
hsa-miR-6838-5p	405	5	1.235	0.242592
hsa-miR-3591-5p	95	1	1.053	0.242181
hsa-miR-6504-3p	333	4	1.201	0.240209
hsa-miR-616-5p	333	4	1.201	0.240209
hsa-miR-7703	334	4	1.198	0.237734
hsa-miR-584-5p	181	2	1.105	0.236146
hsa-miR-4483	97	1	1.031	0.233465
hsa-miR-3074-5p	97	1	1.031	0.233465
hsa-miR-6893-5p	481	6	1.247	0.233157
hsa-miR-4524a-5p	183	2	1.093	0.229753
hsa-miR-4524b-5p	183	2	1.093	0.229753
hsa-miR-1306-5p	183	2	1.093	0.229753
hsa-miR-654-5p	98	1	1.02	0.229238
hsa-miR-6808-5p	484	6	1.24	0.227066
hsa-miR-4671-3p	99	1	1.01	0.225097
hsa-miR-940	1032	14	1.357	0.222721
hsa-miR-3622b-3p	100	1	1	0.221039
hsa-miR-1293	100	1	1	0.221039
hsa-miR-224-3p	100	1	1	0.221039
hsa-miR-4756-3p	101	1	0.99	0.217062
hsa-miR-3944-5p	101	1	0.99	0.217062
hsa-miR-6747-3p	418	5	1.196	0.21441
hsa-miR-513c-5p	102	1	0.98	0.213164
hsa-miR-548o-3p	102	1	0.98	0.213164
hsa-miR-3622a-3p	102	1	0.98	0.213164
hsa-miR-514b-5p	102	1	0.98	0.213164
hsa-miR-5089-5p	345	4	1.159	0.212042
hsa-miR-6516-5p	346	4	1.156	0.209841
hsa-miR-3140-3p	103	1	0.971	0.209344
hsa-miR-4715-3p	103	1	0.971	0.209344
hsa-miR-1343-3p	190	2	1.053	0.208724
hsa-miR-6783-3p	190	2	1.053	0.208724
hsa-miR-4286	104	1	0.962	0.205598
hsa-miR-6865-3p	104	1	0.962	0.205598
hsa-miR-4691-3p	104	1	0.962	0.205598
hsa-miR-8055	192	2	1.042	0.20308
hsa-miR-4710	105	1	0.952	0.201927
hsa-miR-1257	105	1	0.952	0.201927
hsa-miR-3157-5p	105	1	0.952	0.201927
hsa-miR-25-5p	105	1	0.952	0.201927
hsa-miR-6844	105	1	0.952	0.201927
hsa-miR-100-3p	106	1	0.943	0.198328
hsa-miR-34b-5p	106	1	0.943	0.198328
hsa-miR-1323	106	1	0.943	0.198328
hsa-miR-3194-3p	107	1	0.935	0.194799
hsa-miR-100-5p	277	3	1.083	0.192261
hsa-miR-605-5p	108	1	0.926	0.191338
hsa-miR-193b-5p	197	2	1.015	0.189632
hsa-miR-197-3p	718	9	1.253	0.188676
hsa-miR-1827	577	7	1.213	0.188513
hsa-miR-2392	109	1	0.917	0.187945
hsa-miR-302d-5p	109	1	0.917	0.187945
hsa-miR-7152-5p	109	1	0.917	0.187945
hsa-miR-4676-5p	109	1	0.917	0.187945
hsa-miR-4325	110	1	0.909	0.184617
hsa-miR-3161	110	1	0.909	0.184617
hsa-miR-302f	199	2	1.005	0.184506
hsa-miR-4668-5p	359	4	1.114	0.183104
hsa-miR-4723-5p	200	2	1	0.181996
hsa-miR-6880-5p	200	2	1	0.181996
hsa-miR-6752-3p	111	1	0.901	0.181354
hsa-miR-5681a	111	1	0.901	0.181354
hsa-miR-7854-3p	111	1	0.901	0.181354
hsa-miR-3173-3p	111	1	0.901	0.181354
hsa-miR-5690	201	2	0.995	0.179519
hsa-miR-146a-3p	112	1	0.893	0.178153
hsa-miR-4530	112	1	0.893	0.178153
hsa-miR-1229-3p	202	2	0.99	0.177077
hsa-miR-6870-5p	202	2	0.99	0.177077
hsa-miR-4459	439	5	1.139	0.175177
hsa-miR-505-5p	113	1	0.885	0.175014
hsa-miR-3123	113	1	0.885	0.175014
hsa-miR-6891-5p	113	1	0.885	0.175014
hsa-miR-7847-3p	203	2	0.985	0.174668
hsa-miR-7111-5p	204	2	0.98	0.172291
hsa-miR-6856-5p	204	2	0.98	0.172291
hsa-miR-2681-5p	114	1	0.877	0.171935
hsa-miR-338-3p	366	4	1.093	0.170064
hsa-miR-4525	115	1	0.87	0.168914
hsa-miR-7515	115	1	0.87	0.168914
hsa-miR-5010-5p	115	1	0.87	0.168914
hsa-miR-519e-3p	290	3	1.034	0.165001
hsa-miR-508-5p	521	6	1.152	0.162918
hsa-miR-4269	118	1	0.847	0.160191
hsa-miR-6715b-5p	118	1	0.847	0.160191
hsa-miR-6758-5p	210	2	0.952	0.158695
hsa-miR-552-5p	119	1	0.84	0.157393
hsa-miR-6847-5p	119	1	0.84	0.157393
hsa-miR-4514	119	1	0.84	0.157393
hsa-miR-4692	119	1	0.84	0.157393
hsa-miR-6734-3p	211	2	0.948	0.156535
hsa-miR-4722-3p	374	4	1.07	0.156229
hsa-miR-28-3p	120	1	0.833	0.154647
hsa-miR-6872-3p	120	1	0.833	0.154647
hsa-miR-153-5p	212	2	0.943	0.154404
hsa-miR-571	212	2	0.943	0.154404
hsa-miR-6727-3p	376	4	1.064	0.152939
hsa-miR-4532	121	1	0.826	0.151952
hsa-miR-302b-5p	121	1	0.826	0.151952
hsa-miR-4651	121	1	0.826	0.151952
hsa-miR-6885-3p	121	1	0.826	0.151952
hsa-miR-607	214	2	0.935	0.15023
hsa-miR-6745	122	1	0.82	0.149308
hsa-miR-296-3p	299	3	1.003	0.148346
hsa-miR-608	123	1	0.813	0.146713
hsa-miR-23c	123	1	0.813	0.146713
hsa-miR-1275	123	1	0.813	0.146713
hsa-miR-363-5p	123	1	0.813	0.146713
hsa-miR-4762-5p	123	1	0.813	0.146713
hsa-miR-3170	123	1	0.813	0.146713
hsa-miR-6855-5p	123	1	0.813	0.146713
hsa-miR-4257	217	2	0.922	0.144177
hsa-miR-4665-5p	124	1	0.806	0.144166
hsa-miR-3919	124	1	0.806	0.144166
hsa-miR-6851-5p	218	2	0.917	0.142214
hsa-miR-3658	125	1	0.8	0.141667
hsa-miR-6776-5p	125	1	0.8	0.141667
hsa-miR-877-3p	612	7	1.144	0.139501
hsa-miR-6499-3p	539	6	1.113	0.1381
hsa-miR-7641	127	1	0.787	0.136806
hsa-miR-141-5p	128	1	0.781	0.134442
hsa-miR-7156-3p	128	1	0.781	0.134442
hsa-miR-29a-3p	903	11	1.218	0.133833
hsa-miR-3184-5p	129	1	0.775	0.132122
hsa-miR-4447	129	1	0.775	0.132122
hsa-miR-4472	129	1	0.775	0.132122
hsa-miR-3664-3p	130	1	0.769	0.129844
hsa-miR-1343-5p	131	1	0.763	0.127608
hsa-miR-33a-3p	131	1	0.763	0.127608
hsa-miR-4753-3p	313	3	0.958	0.125597
hsa-miR-219a-2-3p	132	1	0.758	0.125413
hsa-miR-873-5p	395	4	1.013	0.124757
hsa-miR-6888-3p	133	1	0.752	0.123258
hsa-miR-3120-5p	134	1	0.746	0.121141
hsa-miR-29b-3p	920	11	1.196	0.117815
hsa-miR-143-5p	319	3	0.94	0.116905
hsa-miR-4435	234	2	0.855	0.114175
hsa-miR-361-5p	322	3	0.932	0.112778
hsa-miR-5582-5p	139	1	0.719	0.111122
hsa-miR-6884-5p	407	4	0.983	0.109546
hsa-miR-483-5p	140	1	0.714	0.109225
hsa-miR-8064	140	1	0.714	0.109225
hsa-miR-423-3p	238	2	0.84	0.108067
hsa-miR-1200	142	1	0.704	0.105532
hsa-miR-4731-5p	328	3	0.915	0.104938
hsa-miR-5197-5p	143	1	0.699	0.103735
hsa-miR-541-3p	329	3	0.912	0.103683
hsa-miR-556-5p	144	1	0.694	0.10197
hsa-miR-1281	145	1	0.69	0.100236
hsa-miR-129-2-3p	246	2	0.813	0.0967999
hsa-miR-562	246	2	0.813	0.0967999
hsa-miR-939-5p	341	3	0.88	0.0896974
hsa-miR-130a-5p	152	1	0.658	0.0889323
hsa-miR-491-5p	427	4	0.937	0.0879903
hsa-miR-766-3p	886	10	1.129	0.0879527
hsa-miR-6876-5p	155	1	0.645	0.0845022
hsa-miR-4476	155	1	0.645	0.0845022
hsa-miR-4755-3p	257	2	0.778	0.0831736
hsa-miR-376b-3p	259	2	0.772	0.080907
hsa-miR-1468-3p	260	2	0.769	0.0797966
hsa-miR-3149	159	1	0.629	0.0789489
hsa-miR-99a-5p	161	1	0.621	0.0763154
hsa-miR-544b	164	1	0.61	0.0725343
hsa-miR-6756-5p	167	1	0.599	0.0689462
hsa-miR-6766-5p	167	1	0.599	0.0689462
hsa-miR-548ap-3p	167	1	0.599	0.0689462
hsa-miR-548t-3p	167	1	0.599	0.0689462
hsa-miR-548aa	168	1	0.595	0.0677913
hsa-miR-25-3p	452	4	0.885	0.0666198
hsa-miR-4716-5p	173	1	0.578	0.0623081
hsa-miR-6760-5p	173	1	0.578	0.0623081
hsa-miR-345-5p	278	2	0.719	0.0621825
hsa-miR-4643	175	1	0.571	0.0602444
hsa-miR-502-5p	177	1	0.565	0.0582508
hsa-miR-376a-3p	287	2	0.697	0.0548649
hsa-miR-219b-3p	183	1	0.546	0.0526657
hsa-miR-29c-3p	889	9	1.012	0.0455527
hsa-miR-4438	301	2	0.664	0.045124
hsa-miR-548e-5p	193	1	0.518	0.0445433
hsa-miR-22-3p	659	6	0.91	0.0429972
hsa-miR-1301-3p	196	1	0.51	0.0423646
hsa-miR-3667-3p	214	1	0.467	0.0313816
hsa-miR-324-3p	933	9	0.965	0.0305207
hsa-miR-342-5p	221	1	0.452	0.0279333
hsa-miR-1247-3p	227	1	0.441	0.0252834
hsa-miR-575	350	2	0.571	0.0226019
hsa-miR-361-3p	360	2	0.556	0.0195993
hsa-miR-7151-3p	366	2	0.546	0.0179885
hsa-miR-5095	370	2	0.541	0.0169872
hsa-miR-615-3p	924	8	0.866	0.0153858
hsa-miR-320a	578	4	0.692	0.0152411
hsa-miR-769-5p	391	2	0.512	0.0125597
hsa-miR-6890-3p	434	2	0.461	0.00672296
hsa-miR-4772-3p	312	1	0.321	0.00618738
hsa-miR-484	1184	10	0.845	0.00578039
hsa-miR-130b-5p	342	1	0.292	0.00376482
Significant predictions

## Sheet: miR155_geneset2MiRNA
microRNA model	l_A	l_B	odds ratio	p-value	Genes
HSA-MIR-155.4	62 (283)	481 (15471)	7.05	2.88322e-32	ABAT ADD3 TRIM23 CSNK1G2 S1PR1 ELAVL2 GALC GCNT1 HIVEP2 IL1RAP KCNN3 KPNA1 KRAS MYB MYO10 NFIB SLC11A2 PSKH1 TWF1 RCN2 RPS6KA3 SATB1 SDCBP TERF1 ZIC3 PICALM TRIP13 SCAMP1 IKBKE DCLRE1A NR1D2 MBNL2 CNIH1 MSL3 TMEM194A TRAM1 ARL2BP CARHSP1 KLHL5 C3ORF18 WT1-AS RBM47 DET1 ELMOD1 IL17RB SOX6 TSHZ3 SH3TC2 TSPAN14 RAB34 FAR1 BOC CEP41 FMNL2 ZNF618 LYSMD3 ANTXR2 IKBIP CNTN4 TMTC2 SPRED1 TAPT1
HSA-MIR-548D-5P.4	33 (283)	724 (15471)	2.49	0.00111614	TRIM23 CBFB CLCN3 ETV1 GCNT1 HIVEP2 KPNA1 KRAS NTRK2 PDE4B RCN2 SLC5A3 SLC7A2 HLTF PIWIL1 SCAMP1 MBNL2 MSL3 DMC1 PLCH1 GPD1L TRAM1 FLRT3 FAM105A SLC39A10 SH3TC2 CHST9 FMNL2 CMPK2 FAM199X KDELC2 ARL6IP6 NEGR1
HSA-MIR-561.4	54 (283)	1572 (15471)	1.88	0.00324831	ABAT ADD3 SLC26A2 EDNRA ELAVL2 GCNT1 IGFBP5 IL1RAP KPNA1 KRAS MYB NFIB NTRK2 TWF1 RP2 SLC5A3 HLTF TERF1 UBXN8 SLC16A7 SCAMP1 NR1D2 MBNL2 RCAN2 SEMA3A MSL3 DMC1 PLCH1 GPD1L TMEM194A TRAM1 CARHSP1 FLRT3 SOSTDC1 FAM8A1 ZFAND6 TMEM33 RFK ELMOD1 SOX6 SLC39A10 OTUB2 SH3TC2 RMI1 EDEM3 COLEC12 ZNF618 LYSMD3 CMPK2 LYPD6 KDELC2 PAQR3 TAPT1 KIAA2022
HSA-MIR-365.4	14 (283)	179 (15471)	4.28	0.00472109	ADD3 PRDM1 E2F2 ETV1 IL1RAP NFIB SSTR2 SEMA3A FAM3C TRAM1 TRHDE HHIP ZNF618 UBAC2
HSA-MIR-27A.4	36 (283)	903 (15471)	2.18	0.00763713	TRIM23 CBFB CLCN3 EDNRA ELAVL2 HIVEP2 KRAS MITF NFIB NGFR PSKH1 RORB SLC5A3 SLC7A2 CCL28 RPS6KA5 SCAMP1 TRIL NR1D2 MBNL2 RCAN2 GSG1 PLCH1 GPD1L DDAH1 FLRT3 HSD17B12 SLC38A4 ABHD6 EDEM3 TET1 ANTXR2 FAM199X TMTC2 TAPT1 ZCCHC24
HSA-MIR-548B-5P.4	33 (283)	798 (15471)	2.26	0.00886328	TRIM23 CBFB CLCN3 S1PR1 ETV1 GCNT1 HIVEP2 KPNA1 KRAS NTRK2 PDE4B RCN2 SLC5A3 SLC7A2 ZNF28 PIWIL1 SCAMP1 MBNL2 MSL3 DMC1 GPD1L FLRT3 KLHL5 FAM105A SH3TC2 TET1 CHST9 FMNL2 IKBIP CMPK2 FAM199X KDELC2 ARL6IP6
HSA-MIR-27B.4	36 (283)	948 (15471)	2.08	0.01	TRIM23 CBFB CLCN3 EDNRA HIVEP2 IL1RAP KRAS MITF NFIB NGFR PSKH1 RORB SLC5A3 SLC7A2 CCL28 RPS6KA5 SCAMP1 TRIL NR1D2 MBNL2 RCAN2 GSG1 PLCH1 GPD1L DDAH1 FLRT3 HSD17B12 PRR16 SLC38A4 ABHD6 EDEM3 ANTXR2 FAM199X TMTC2 TAPT1 ZCCHC24
HSA-MIR-96.4	28 (283)	690 (15471)	2.22	0.01	ABAT COL13A1 GCNT1 KRAS MITF MYB ST3GAL3 SLC1A1 ZIC3 SLC16A7 VAMP3 MBNL2 LPHN3 DDAH1 GPRC5B CLIC5 KCNK10 SLC38A4 SOX6 SLC39A10 TNS3 REEP1 TSPAN14 ARHGAP24 RAB34 ANTXR2 TAPT1 KIAA2022
HSA-MIR-200B.4	34 (283)	901 (15471)	2.06	0.01	ABAT ADD3 PRDM1 EDNRA ELAVL2 GFI1 MITF MYB NFIB NTRK2 RPS6KA3 SLC5A3 TERF1 ZIC3 UBXN8 SCAMP1 FEZ2 TRIL MBNL2 GSG1 ARL2BP TRHDE FAM8A1 ZFAND6 SLC38A4 ELMOD1 REEP1 EDEM3 CEP41 LDLRAD3 CNTN4 SPRED1 ZCCHC24 NEGR1
HSA-MIR-548A-3P.4	49 (283)	1819 (15471)	1.47	0.01	ANGPT1 COL13A1 DCK SLC26A2 ELAVL2 GCNT1 GFI1 IL1RAP KRAS MITF NFIB NTRK2 PDE4B PLAT RPS6KA3 SLC1A1 SLC5A3 HLTF TXNRD1 SLC16A7 SCAMP1 MSL3 GSG1 PLCH1 GPD1L PDE11A CLIC5 FAM105A LZTFL1 FEZF2 TMEM33 IL17RB CSGALNACT1 ACTR10 SLC39A10 SH3TC2 EDEM3 TET1 ARHGAP24 FAR1 ZNF618 LYSMD3 IKBIP PAQR3 SPRED1 PLD5 TAPT1 NEGR1 KIAA2022
HSA-MIR-618.4	33 (283)	964 (15471)	1.87	0.01	ABAT E2F2 S1PR1 ETV1 IGFBP5 IL1RAP KPNA1 NEDD9 NFIB NTRK2 RPS6KA3 SLC5A3 SLC7A2 THBS1 CCL28 SLC16A7 SCAMP1 TNFSF15 PDE11A GPRC5B CLIC5 LZTFL1 SOX6 HHIP SH3TC2 TET1 ARHGAP24 LYSMD3 LDLRAD3 TAPT1 NEGR1 KIAA2022 SAMD12
HSA-MIR-181C.4	35 (283)	963 (15471)	1.99	0.01	S1PR1 ELAVL2 IL1RAP KPNA1 KRAS NFIB ENPP1 PODXL RPS6KA3 SLC5A3 SLC7A2 ZIC3 ZNF28 PICALM NR1D2 MBNL2 FAM3C GPD1L TMEM194A ARL2BP KLHL5 KCNK10 ZFAND6 RBM47 SOX6 TNS3 UNC5A CEP41 FMNL2 ZNF618 CMPK2 CNTN4 NEGR1 KIAA2022 SAMD12
HSA-MIR-548C-5P.4	32 (283)	819 (15471)	2.14	0.01	TRIM23 PRDM1 BTC CBFB CLCN3 DCK S1PR1 ETV1 GCNT1 HIVEP2 KPNA1 KRAS NTRK2 PDE4B SLC5A3 SLC7A2 PIWIL1 SCAMP1 MBNL2 DMC1 PLCH1 GPD1L TRAM1 FLRT3 SH3TC2 FMNL2 IKBIP CMPK2 FAM199X KDELC2 ARL6IP6 NEGR1
HSA-MIR-429.4	32 (283)	870 (15471)	2.01	0.01	ABAT ADD3 TRIM23 PRDM1 EDNRA ELAVL2 KRAS MITF MYB NFIB NTRK2 RPS6KA3 SLC5A3 TERF1 ZIC3 UBXN8 SCAMP1 FEZ2 TRIL CD96 GSG1 TRHDE FAM8A1 ZFAND6 SLC38A4 REEP1 EDEM3 CEP41 LDLRAD3 CNTN4 ZCCHC24 NEGR1
HSA-MIR-182.4	31 (283)	816 (15471)	2.08	0.01	ADD3 PRDM1 COL13A1 ELAVL2 GCNT1 KCNN3 KPNA1 MITF MYB SLC1A1 THBS1 ZIC3 VAMP3 NR1D2 MBNL2 LPHN3 DDAH1 PDE11A CLIC5 KCNK10 SLC38A4 SOX6 SLC44A2 RHOJ TNS3 REEP1 OTUB2 RAB34 CADPS2 ANTXR2 TAPT1
HSA-MIR-559.4	33 (283)	914 (15471)	1.97	0.01	TRIM23 CBFB DCK S1PR1 ETV1 GCNT1 KPNA1 KRAS MITF NTRK2 SLC5A3 SLC7A2 HLTF PIWIL1 SCAMP1 NR1D2 MBNL2 CNIH1 MSL3 GPD1L TRAM1 SLC39A10 SH3TC2 TET1 CHST9 FMNL2 LYSMD3 CMPK2 FAM199X KDELC2 ARL6IP6 NEGR1 KIAA2022
HSA-MIR-380.4	47 (283)	1504 (15471)	1.71	0.01	ABAT ADD3 PRDM1 CBFB ETV1 HIVEP2 IGFBP5 IL1RAP KRAS NEDD9 NTRK2 TWF1 RP2 RPS6KA3 ST6GAL1 SLC1A1 SLC5A3 SLC7A2 SSTR2 THBS1 LAT2 ZIC3 CCL28 SCAMP1 TRIL TMEM194A TRAM1 SOSTDC1 PDE11A KLHL5 PRR16 KCNK10 LZTFL1 TMEM33 RFK ELMOD1 IL17RB SOX6 HHIP SH3TC2 FAR1 CMPK2 KDELC2 CNTN4 SPRED1 TAPT1 UBAC2
HSA-MIR-200C.4	34 (283)	857 (15471)	2.17	0.01	ABAT ADD3 PRDM1 EDNRA ELAVL2 GFI1 KRAS MITF MYB NFIB NTRK2 RPS6KA3 SLC5A3 TERF1 ZIC3 SCAMP1 FEZ2 TRIL MBNL2 CD96 ARL2BP TRHDE FAM8A1 ZFAND6 SLC38A4 ELMOD1 REEP1 EDEM3 CEP41 LDLRAD3 CNTN4 SPRED1 ZCCHC24 NEGR1
HSA-MIR-501-5P.4	40 (283)	1233 (15471)	1.77	0.01	CLCN3 DCC SLC26A2 IGFBP5 IL1RAP KPNA1 LAMA3 MYB MYO10 NEDD9 NTRK2 PDE4B RPS6KA3 SATB1 ST6GAL1 SLC5A3 SLC7A2 UBXN8 MBNL2 SEMA3A TMEM194A DDAH1 FLRT3 PDE11A FAM8A1 SMOC1 REEP1 CCNJL SH3TC2 EDEM3 TET1 CADPS2 ZNF618 LDLRAD3 CNTN4 TMTC2 TAPT1 NEGR1 KIAA2022 SAMD12
HSA-MIR-181A.4	33 (283)	947 (15471)	1.91	0.01	S1PR1 ELAVL2 KPNA1 KRAS MITF NFIB ENPP1 PODXL RPS6KA3 SLC5A3 SLC7A2 ZIC3 ZNF28 PICALM MBNL2 FAM3C GPD1L TMEM194A KLHL5 KCNK10 ZFAND6 RBM47 TMEM33 SOX6 TNS3 SH3TC2 UNC5A FMNL2 ZNF618 CMPK2 CNTN4 KIAA2022 SAMD12
HSA-MIR-181B.4	36 (283)	961 (15471)	2.05	0.01	S1PR1 ELAVL2 KPNA1 KRAS MITF NFIB ENPP1 PODXL RORB RPS6KA3 SLC5A3 SLC7A2 ZIC3 ZNF28 PICALM NR1D2 MBNL2 FAM3C GPD1L TMEM194A ARL2BP KLHL5 KCNK10 ZFAND6 RBM47 TMEM33 SOX6 SH3TC2 UNC5A FMNL2 ZNF618 CMPK2 CNTN4 NEGR1 KIAA2022 SAMD12
HSA-MIR-579.4	46 (283)	1582 (15471)	1.59	0.01	ADD3 ANGPT1 COL8A1 SLC26A2 ETV1 IL1RAP IL6ST KPNA1 KRAS CD180 MYB NFIB SLC11A2 NTRK2 TWF1 RP2 RPS6KA3 SLC5A3 UBXN8 SORBS2 TRIL TNFSF15 GPR64 SEMA3A FAM3C GPD1L TMEM194A DDAH1 PDE11A KLHL5 HSD17B12 FAM8A1 GPRC5B CLIC5 RBM47 LZTFL1 SLC38A4 ELMOD1 SQRDL SH3TC2 ZMAT4 FAR1 ZNF618 ANTXR2 NEGR1 KIAA2022
HSA-MIR-30B.4	34 (283)	1027 (15471)	1.81	0.01	ADRB1 TRIM23 PRDM1 CBFB COL13A1 EDNRA ELAVL2 KRAS NFIB TWF1 SATB1 SLC5A3 PICALM SORBS2 UNC5C VAMP3 SCAMP1 MBNL2 SEMA3A LPHN3 DDAH1 DET1 SLC39A10 REEP1 CCNJL SH3TC2 EDEM3 CEP41 FAM199X KDELC2 ARL6IP6 CNTN4 ZCCHC24 NEGR1
HSA-MIR-515-5P.4	44 (283)	1560 (15471)	1.54	0.02	ABAT CBFB SLC26A2 ELAVL2 ETV1 KPNA1 NFIB NTRK2 PODXL PSKH1 ST6GAL1 ST3GAL3 SLC7A2 ZNF28 PIWIL1 HEPH NR1D2 GPR64 CD96 RCAN2 GSG1 TRAM1 CARHSP1 PDE11A GPRC5B CLIC5 RBM47 TMEM33 RFK SMOC1 TNS3 CCNJL SH3TC2 CADPS2 ZNF618 IKBIP LYPD6 LDLRAD3 PLD5 ZCCHC24 UBAC2 TMEM52 KIAA2022 SAMD12
HSA-MIR-802.4	36 (283)	1148 (15471)	1.71	0.02	SLC26A2 EDNRA ELAVL2 ETV1 KPNA1 KRAS MYO10 NEDD9 NTRK2 SLC5A3 UNC5C RPS6KA5 VAMP3 SCAMP1 NR1D2 FAM3C LPHN3 TMEM194A ARL2BP FLRT3 KLHL5 C3ORF18 FAM8A1 SLC39A10 TSHZ3 HHIP SH3TC2 ARHGAP24 LYPD6 FAM199X SPRED1 TAPT1 ZCCHC24 NEGR1 UBAC2 KIAA2022
HSA-MIR-137.4	22 (283)	505 (15471)	2.38	0.02	ANGPT1 ASPH PRDM1 IGFBP5 MITF NFIB SNURF RORB ST3GAL3 MBNL2 RCAN2 FLRT3 PRR16 RBM47 TMEM33 SOX6 ABHD6 ZMAT4 ARHGAP24 CHST9 FMNL2 PAQR3
HSA-MIR-578.4	41 (283)	1371 (15471)	1.63	0.02	ADD3 PRDM1 SLC26A2 E2F2 ETV1 GALC GCNT1 IL1RAP MITF MYO10 NEDD9 NFIB PODXL RORB SLC5A3 SLC7A2 HLTF THBS1 SLC16A7 GPR64 CD96 RCAN2 SEMA3A GSG1 PDE11A KCNK10 LZTFL1 DNAJC28 SLC38A4 ELMOD1 SOX6 TNS3 OTUB2 SH3TC2 SLITRK6 ANTXR2 LYPD6 ARL6IP6 TMTC2 SPRED1 NEGR1
HSA-MIR-570.4	48 (283)	1903 (15471)	1.38	0.02	ANGPT1 DCC SLC26A2 ELK3 ETV1 KPNA1 KRAS NEDD9 NFIB NTRK2 PLAT TWF1 RP2 RPS6KA3 ST6GAL1 SLC5A3 SLC7A2 SORBS2 RPS6KA5 TRIP13 VAMP3 SCAMP1 SEMA3A MSL3 TRHDE FAM8A1 CLIC5 ZFAND6 RBM47 FBLIM1 RFK ELMOD1 SLC39A10 HHIP REEP1 SH3TC2 ZMAT4 EDEM3 FAR1 SLITRK6 CEP41 FMNL2 ZNF618 TMTC2 SPRED1 TAPT1 UBAC2 KIAA2022
HSA-MIR-595.4	34 (283)	1062 (15471)	1.75	0.03	ACVRL1 PRDM1 COL8A1 DCK SLC26A2 PHC2 ETV1 GRIN2B KRAS NGFR NTRK2 PODXL TWF1 RP2 RPS6KA3 SLC5A3 SLC7A2 CCL28 SCAMP1 HEPH NR1D2 CD96 SEMA3A TMEM194A DDAH1 RBM47 SOX6 HHIP SH3TC2 ZNF618 LYSMD3 PAQR3 SPRED1 PLD5
HSA-MIR-628-3P.4	24 (283)	584 (15471)	2.25	0.03	ACVRL1 ADD3 ANGPT1 TRIM23 ASPH BTC EDNRA KPNA1 RP2 SLC1A1 SLC5A3 SCAMP1 PDE11A PRR16 SLC39A10 SH3TC2 EDEM3 TET1 FAR1 LYPD6 LINGO2 TAPT1 NEGR1 KIAA2022
HSA-MIR-203.4	51 (283)	2171 (15471)	1.28	0.04	CBFB CCR1 S1PR1 ETV1 IGFBP5 KPNA1 MYB NEDD9 NFIB NTRK2 TWF1 RP2 RPS6KA3 SLC5A3 SORBS2 CCL28 SLC16A7 SCAMP1 TRIL NR1D2 GPR64 MBNL2 SEMA3A GSG1 TMEM194A DDAH1 CARHSP1 SOSTDC1 TRHDE PDE11A HSD17B12 WT1-AS FAM8A1 GPRC5B KCNK10 TMEM33 ELMOD1 CSGALNACT1 SH3TC2 TET1 RERG FMNL2 ZNF618 LYSMD3 ANTXR2 CMPK2 PAQR3 TMTC2 SPRED1 ZCCHC24 ZSCAN1
HSA-MIR-376C.4	25 (283)	675 (15471)	2.02	0.05	SLC26A2 GALC HIVEP2 IL1RAP NFIB SNURF RORB RPS6KA3 SATB1 SLC7A2 MSL3 GPD1L LPHN3 TMEM194A FAM8A1 TMEM33 PCDHB16 TNS3 SH3TC2 LDLRAD3 KDELC2 CNTN4 TMTC2 NEGR1 KIAA2022
HSA-MIR-30C.4	32 (283)	987 (15471)	1.77	0.05	ADRB1 PRDM1 CBFB COL13A1 EDNRA ELAVL2 KRAS NFIB TWF1 SATB1 SLC5A3 PICALM SORBS2 UNC5C VAMP3 SCAMP1 MBNL2 SEMA3A LPHN3 DDAH1 DET1 SLC39A10 CCNJL SH3TC2 EDEM3 CEP41 FAM199X KDELC2 ARL6IP6 CNTN4 ZCCHC24 NEGR1
HSA-MIR-141.4	26 (283)	705 (15471)	2.02	0.05	ADRB1 PRDM1 SLC26A2 ELAVL2 ST3GAL3 SLC1A1 SLC5A3 SLC7A2 THBS1 LAT2 UNC5C SLC16A7 GSG1 LPHN3 TRAM1 TRHDE ELMOD1 SLC39A10 TSHZ3 TNS3 SH3TC2 ZNF618 LYSMD3 LYPD6 SPRED1 ZCCHC24
HSA-MIR-381.4	27 (283)	760 (15471)	1.94	0.06	PRDM1 CBFB ELAVL2 HIVEP2 MITF NEDD9 NFIB RPS6KA3 SATB1 SSTR2 SCAMP1 FEZ2 GPR64 MBNL2 RCAN2 FAM3C FLRT3 ELMOD1 SLC39A10 SMOC1 SH3TC2 ARHGAP24 SLITRK6 CADPS2 CEP41 LYSMD3 KIAA2022
HSA-MIR-539.4	24 (283)	626 (15471)	2.1	0.06	ADD3 CLCN3 DCK NFIB SLC11A2 RP2 RPS6KA3 SLC5A3 TXNRD1 CCL28 FAM115A TRAM1 TRHDE GPRC5B CLIC5 TMEM33 CSGALNACT1 SH3TC2 EDEM3 TET1 CADPS2 IKBIP SPRED1 KIAA2022
HSA-MIR-101.4	23 (283)	583 (15471)	2.16	0.06	ADRB1 CLCN3 ELAVL2 GCNT1 IGFBP5 MITF MYB NFIB RORB SLC1A1 SCAMP1 MBNL2 ARL2BP FLRT3 RBM47 SLC39A10 TSHZ3 TNS3 EDEM3 ZNF618 ANTXR2 SPRED1 NEGR1
HSA-MIR-532-5P.4	32 (283)	994 (15471)	1.76	0.07	ABAT BMX ELAVL2 IL6ST KPNA1 KRAS NEDD9 NFIB SLC11A2 RPS6KA3 SLC5A3 SLC7A2 TXNRD1 CCL28 SLC16A7 TRHDE SLC38A4 ACTR10 RHOJ REEP1 CCNJL SH3TC2 EDEM3 ARHGAP24 CHST9 SLITRK6 RERG CMPK2 LYPD6 KDELC2 TMTC2 NEGR1
HSA-MIR-125B.4	21 (283)	527 (15471)	2.18	0.08	ASPH PRDM1 CBFB E2F2 PHC2 GCNT1 HIVEP2 NEDD9 NFIB PODXL ST6GAL1 TXNRD1 UNC5C ENTPD4 TRIL ABHD6 SH3TC2 TSPAN14 SLITRK6 ANTXR2 KIAA2022
HSA-MIR-103.4	22 (283)	570 (15471)	2.11	0.08	ASPH BMX CLCN3 CSNK1G2 KPNA1 MYB NEDD9 NFIB NTRK2 TWF1 RPS6KA3 SDCBP MBNL2 LPHN3 TRAM1 HSD17B12 TMEM33 SH3TC2 EDEM3 UNC5A SPRED1 KIAA2022
HSA-MIR-642.4	36 (283)	1256 (15471)	1.57	0.1	CLCN3 SLC26A2 E2F2 ETV1 GRIN2B HIVEP2 IGFBP5 IL1RAP IL6ST KRAS PLAT PODXL PSKH1 TWF1 RP2 SLC5A3 SLC7A2 CCL28 GPR64 CD96 SEMA3A MSL3 ESM1 CLIC5 RFK SLC44A2 SMOC1 SH3TC2 RMI1 EDEM3 TSPAN14 SLITRK6 LDLRAD3 ZCCHC24 NEGR1 UBAC2
HSA-MIR-768-3P.4	40 (283)	1461 (15471)	1.5	0.1	ASPH CLCN3 COL8A1 ELK3 GAS1 KRAS CD180 MMP8 PDE4B SNURF RPS6KA3 SDCBP SLC5A3 SLC7A2 THBS1 ZIC3 CCL28 SCAMP1 CD96 RCAN2 FAM3C GPD1L KLHL5 ZFAND6 CSGALNACT1 REEP1 SH3TC2 EDEM3 ARHGAP24 FAR1 CADPS2 FMNL2 ZNF618 ANTXR2 KDELC2 SPRED1 ZCCHC24 NEGR1 KIAA2022 SAMD12
HSA-MIR-302C.4	22 (283)	585 (15471)	2.06	0.11	ADRB1 ELAVL2 ETV1 HIVEP2 KPNA1 LAMA3 NFIB TWF1 RAB5C RORB RPS6KA3 SLC2A4 RPS6KA5 MBNL2 PRR16 TSHZ3 SH3TC2 TET1 LYSMD3 LYPD6 TMTC2 TAPT1
HSA-MIR-124.5	16 (283)	371 (15471)	2.36	0.14	HIVEP2 KRAS MITF MYO10 PDE4B PODXL PSKH1 SLC5A3 VAMP3 FLRT3 KCNK10 RAB34 FAR1 SLITRK6 ANTXR2 ZCCHC24
HSA-MIR-147.5	9 (283)	141 (15471)	3.49	0.15	ZNF28 UBXN8 RBM47 SH3TC2 TET1 ZNF618 ANTXR2 IKBIP CDC20B
HSA-MIR-410.4	21 (283)	561 (15471)	2.05	0.15	TRIM23 CBFB ETV1 GRIN2B HIVEP2 NFIB NTRK2 RORB RP2 RPS6KA3 SLC7A2 HLTF SCAMP1 RFK SH3TC2 RMI1 FMNL2 CNTN4 SPRED1 NEGR1 KIAA2022
HSA-MIR-1.4	20 (283)	526 (15471)	2.08	0.16	ANXA2 ASPH CLCN3 HIVEP2 IGFBP5 NGFR TWF1 SLC5A3 THBS1 PICALM RCAN2 TRHDE RBM47 SOX6 SLC39A10 TNS3 OTUB2 SH3TC2 SPRED1 KIAA2022
HSA-MIR-374A.4	13 (283)	260 (15471)	2.73	0.16	ABAT ADRB1 SLC26A2 HIVEP2 KRAS PDE4B RORB SLC1A1 MBNL2 GSG1 FLRT3 KLHL5 PAQR3
HSA-MIR-338-5P.4	26 (283)	777 (15471)	1.83	0.17	ANGPT1 CBFB EDNRA IL1RAP KRAS PDE4B PICALM VAMP3 MBNL2 ELMOD1 SOX6 TSHZ3 PCDHB16 SH3TC2 RMI1 EDEM3 CHST9 BOC FMNL2 IKBIP LYPD6 ARL6IP6 CNTN4 PAQR3 KIAA2022 SAMD12
HSA-MIR-30E.4	32 (283)	1073 (15471)	1.63	0.17	ADRB1 PRDM1 CBFB COL13A1 EDNRA ELAVL2 KRAS NFIB TWF1 SATB1 SLC5A3 PICALM SORBS2 UNC5C VAMP3 SCAMP1 MBNL2 SEMA3A LPHN3 DDAH1 DET1 SLC39A10 REEP1 CCNJL SH3TC2 EDEM3 TSPAN14 CEP41 ARL6IP6 CNTN4 ZCCHC24 NEGR1
HSA-MIR-656.4	22 (283)	602 (15471)	2	0.17	ANGPT1 TRIM23 DCC EDNRA ETV1 IL1RAP NEDD9 SLC11A2 NTRK2 SLC7A2 CCL28 TRIP13 SCAMP1 NR1D2 RCAN2 SEMA3A SH3TC2 RMI1 EDEM3 LYPD6 CNTN4 KIAA2022
HSA-MIR-942.4	17 (283)	414 (15471)	2.24	0.17	CLCN3 IGFBP5 MMP8 NEDD9 RORB ST6GAL1 SLC1A1 SLC2A4 HLTF PICALM FAM115A TRIL ABCA7 RFK PCDHB16 SH3TC2 ZNF618
HSA-MIR-30A.4	31 (283)	1025 (15471)	1.65	0.18	ADRB1 TRIM23 PRDM1 CBFB COL13A1 EDNRA ELAVL2 KRAS NFIB TWF1 SATB1 SLC5A3 PICALM SORBS2 UNC5C VAMP3 SCAMP1 MBNL2 SEMA3A LPHN3 DDAH1 DET1 SLC39A10 REEP1 SH3TC2 EDEM3 CEP41 ARL6IP6 CNTN4 ZCCHC24 NEGR1
HSA-MIR-18B.4	13 (283)	273 (15471)	2.6	0.2	ADD3 NEDD9 RAB5C SNURF SATB1 THBS1 SORBS2 CCL28 MBNL2 FAM3C GSG1 FAM8A1 TSHZ3
HSA-MIR-302A.5	13 (283)	275 (15471)	2.58	0.2	KPNA1 LAMA3 NFIB TWF1 RAB5C RORB RPS6KA3 SLC2A4 MBNL2 PRR16 TSHZ3 TET1 LYPD6
HSA-MIR-520G.4	43 (283)	1878 (15471)	1.25	0.21	ABAT ANGPT1 S1PR1 EDNRA ETV1 KPNA1 NEDD9 SLC11A2 PODXL RAB5C ST6GAL1 SLC5A3 SLC7A2 SSTR2 TERF1 ZNF28 UBXN8 CCL28 SCAMP1 ENTPD4 HEPH DCLRE1A TNFSF15 CD96 SEMA3A DMC1 GPD1L DDAH1 CARHSP1 PDE11A LZTFL1 FBLIM1 RFK CSGALNACT1 SH3TC2 EDEM3 TSPAN14 FAR1 ZNF618 LYSMD3 IKBIP LDLRAD3 KIAA2022
HSA-MIR-369-3P.4	16 (283)	385 (15471)	2.27	0.21	PRDM1 PDE4B ST3GAL3 MBNL2 SEMA3A GSG1 ARL2BP FLRT3 FAM8A1 ZFAND6 ELMOD1 SLC39A10 SH3TC2 CEP41 SPRED1 SAMD12
HSA-MIR-105.4	38 (283)	1492 (15471)	1.39	0.22	ACVRL1 ADRB1 ASPH SLC26A2 ETV1 HIVEP2 KRAS MITF MYB NFIB SLC11A2 NTRK2 TWF1 RP2 SDCBP SLC2A4 SLC7A2 CCL28 MBNL2 RCAN2 GSG1 TRAM1 FAM8A1 CLIC5 DET1 ACTR10 SH3TC2 TSPAN14 FAR1 RERG ZNF618 LYSMD3 TM4SF18 LDLRAD3 KDELC2 NEGR1 KIAA2022 SAMD12
HSA-MIR-519B-3P.4	34 (283)	1211 (15471)	1.53	0.22	ACVRL1 CBFB E2F2 S1PR1 ELK3 ETV1 GALC IL1RAP NRP2 NFIB TWF1 RPS6KA3 SLC5A3 UNC5C RPS6KA5 VAMP3 TRIL CNIH1 CD96 FAM3C ARL2BP CARHSP1 C3ORF18 RBM47 SOX6 CSGALNACT1 SMOC1 SH3TC2 ARHGAP24 BOC ZNF618 IKBIP CNTN4 TMTC2
HSA-MIR-519A.4	34 (283)	1214 (15471)	1.53	0.23	ACVRL1 CBFB SLC26A2 E2F2 S1PR1 ELK3 ETV1 HIVEP2 IL1RAP KPNA1 NRP2 NFIB NTRK2 TWF1 RORB RPS6KA3 SLC1A1 UNC5C RPS6KA5 VAMP3 TRIL NR1D2 CD96 CARHSP1 C3ORF18 CSGALNACT1 SH3TC2 ARHGAP24 BOC ZNF618 IKBIP LDLRAD3 CNTN4 EMR4P
HSA-MIR-582-5P.4	36 (283)	1364 (15471)	1.44	0.24	ABAT ADD3 ANGPT1 CBFB SLC26A2 ETV1 IL1RAP KPNA1 KRAS MITF MYO10 NEDD9 NFIB PODXL SLC5A3 PLCH1 GPD1L LPHN3 PDE11A FAM8A1 CLIC5 ELMOD1 SOX6 SLC39A10 SH3TC2 EDEM3 TRAF3IP3 FAR1 LYSMD3 TM4SF18 KDELC2 ARL6IP6 CNTN4 TAPT1 NEGR1 SAMD12
HSA-MIR-30D.4	30 (283)	1011 (15471)	1.62	0.24	ADRB1 PRDM1 CBFB COL13A1 EDNRA ELAVL2 KRAS NFIB TWF1 SATB1 SLC5A3 PICALM SORBS2 UNC5C SCAMP1 MBNL2 SEMA3A LPHN3 DDAH1 DET1 SLC39A10 REEP1 CCNJL SH3TC2 EDEM3 CEP41 ARL6IP6 CNTN4 ZCCHC24 NEGR1
HSA-MIR-586.4	37 (283)	1439 (15471)	1.41	0.24	SLC26A2 EDNRA GAS1 GCNT1 IL1RAP NEDD9 RORB SLC1A1 SLC5A3 SLC7A2 SNRPN ZNF28 TRIP13 NR1D2 CNIH1 SEMA3A LPHN3 TMEM194A SOSTDC1 TRHDE C3ORF18 FAM8A1 FBLIM1 TMEM33 RFK CSGALNACT1 REEP1 SH3TC2 EDEM3 CHST9 FAR1 FMNL2 LYSMD3 FAM199X KDELC2 NEGR1 EMR4P
HSA-MIR-506.5	10 (283)	184 (15471)	2.97	0.25	HIVEP2 MITF MYO10 PDE4B PSKH1 SLC5A3 VAMP3 RAB34 ANTXR2 ZCCHC24
HSA-MIR-142-5P.4	18 (283)	464 (15471)	2.12	0.26	CLCN3 ELAVL2 ETV1 HIVEP2 SLC11A2 RCN2 SDCBP HLTF RPS6KA5 NR1D2 LPHN3 TRAM1 SOSTDC1 TSHZ3 SH3TC2 RERG CNTN4 KIAA2022
HSA-MIR-499-5P.4	13 (283)	286 (15471)	2.48	0.27	ELAVL2 KCNN3 TWF1 RAB5C RCN2 SEMA3A TRAM1 LZTFL1 SOX6 SLC39A10 REEP1 SH3TC2 EDEM3
HSA-MIR-9.4	28 (283)	918 (15471)	1.67	0.3	ANXA2 PRDM1 CSNK1G2 SLC26A2 NFIB RP2 SLC1A1 SLC2A4 SLC5A3 HLTF VAMP3 FAM115A RCAN2 TRAM1 FLRT3 PDE11A CSGALNACT1 RHOJ SH3TC2 EDEM3 COLEC12 ARHGAP24 RAB34 ZNF618 IKBIP LDLRAD3 CNTN4 KIAA2022
HSA-MIR-122.4	10 (283)	192 (15471)	2.85	0.3	PRDM1 GALC IGFBP5 NTRK2 CD96 CLIC5 RBM47 COLEC12 LYPD6 NEGR1
HSA-MIR-655.4	31 (283)	1087 (15471)	1.56	0.31	ABAT ANGPT1 PRDM1 CBFB SLC26A2 ETV1 GRIN2B MYO10 NEDD9 NFIB RP2 SLC1A1 SLC5A3 MYOT MBNL2 SEMA3A PDE11A FAM8A1 LZTFL1 TMEM33 RFK SLC39A10 SH3TC2 FAR1 LYSMD3 CMPK2 KDELC2 TMTC2 NEGR1 KIAA2022 SAMD12
HSA-MIR-584.4	26 (283)	821 (15471)	1.73	0.31	ABAT ADD3 ETV1 KRAS MITF NEDD9 SLC5A3 HLTF SSTR2 ZIC3 NR1D2 GPR64 LPHN3 TMEM194A ARL2BP FLRT3 CSGALNACT1 SLC39A10 EDEM3 SLITRK6 CEP41 IKBIP ANKLE1 TMTC2 NEGR1 SAMD12
HSA-MIR-200A.5	8 (283)	128 (15471)	3.42	0.32	ELAVL2 ST3GAL3 THBS1 TRAM1 TRHDE ELMOD1 TSHZ3 ZCCHC24
HSA-MIR-337-3P.4	21 (283)	609 (15471)	1.89	0.32	ADD3 SLC26A2 EDNRA IGFBP5 KRAS RORB RPS6KA3 ST6GAL1 SLC1A1 ZIC3 PICALM TMEM194A PDE11A FAM8A1 CLIC5 SLC39A10 TNS3 REEP1 SH3TC2 CEP41 KIAA2022
HSA-MIR-211.4	21 (283)	610 (15471)	1.88	0.32	ANGPT1 PRDM1 ELAVL2 GRIN2B IGFBP5 IL1RAP IL7R MYO10 NTRK2 PDE4B RPS6KA3 HLTF TXNRD1 RPS6KA5 SMOC1 REEP1 SH3TC2 ZSWIM3 SPRED1 ZCCHC24 KIAA2022
HSA-MIR-181D.4	27 (283)	877 (15471)	1.68	0.33	S1PR1 ELAVL2 KPNA1 KRAS NFIB ENPP1 PODXL RPS6KA3 SLC5A3 SLC7A2 ZIC3 ZNF28 PICALM FAM3C GPD1L TMEM194A KLHL5 ZFAND6 RBM47 SOX6 UNC5A CEP41 FMNL2 ZNF618 CNTN4 NEGR1 KIAA2022
HSA-MIR-206.5	12 (283)	259 (15471)	2.53	0.33	ANXA2 CLCN3 PHC2 HIVEP2 IGFBP5 NGFR TWF1 THBS1 RCAN2 SH3TC2 SPRED1 KIAA2022
HSA-MIR-18A.4	11 (283)	227 (15471)	2.65	0.33	ADD3 NEDD9 RAB5C SATB1 THBS1 CCL28 MBNL2 FAM3C GSG1 FAM8A1 TSHZ3
HSA-MIR-125A-5P.4	19 (283)	525 (15471)	1.98	0.36	ASPH PRDM1 CBFB E2F2 PHC2 GCNT1 HIVEP2 NEDD9 PODXL ST6GAL1 TXNRD1 UNC5C ENTPD4 ABHD6 SH3TC2 TSPAN14 SLITRK6 ANTXR2 KIAA2022
HSA-MIR-509-3-5P.4	12 (283)	263 (15471)	2.49	0.37	E2F2 GALC NFIB NTRK2 PODXL SNURF SLC1A1 SCAMP1 MSL3 PDE11A MAML2 PAQR3
HSA-MIR-522.4	38 (283)	1623 (15471)	1.28	0.38	ANGPT1 E2F2 S1PR1 EDNRA ETV1 GCNT1 GFI1 GRIN2B IL1RAP KPNA1 KRAS NFIB SLC11A2 ABCB4 LAT2 SLC16A7 SCAMP1 DMC1 TMEM194A FLRT3 PDE11A FAM105A SLC38A4 IL17RB CSGALNACT1 TSHZ3 CCNJL TSPAN14 ARHGAP24 CEP41 ZNF618 CMPK2 LYPD6 SPRED1 TAPT1 ZSCAN1 KIAA2022 SAMD12
HSA-MIR-143.5	7 (283)	104 (15471)	3.68	0.39	ADD3 CBFB IGFBP5 KRAS GSG1 ELMOD1 FAR1
HSA-MIR-607.4	35 (283)	1383 (15471)	1.38	0.39	ACVRL1 ADD3 ANGPT1 PRDM1 SLC26A2 EDNRA ETV1 GYG1 IL1RAP IL6ST KPNA1 SLC11A2 ENPP1 RPS6KA3 SLC1A1 SLC2A4 HLTF SORBS2 SLC16A7 MBNL2 RCAN2 PDE11A HSD17B12 CLIC5 SLC38A4 SLC39A10 HHIP REEP1 SH3TC2 RMI1 EDEM3 KDELC2 TAPT1 NEGR1 SAMD12
HSA-MIR-144.4	21 (283)	622 (15471)	1.85	0.4	SLC26A2 ELAVL2 ETV1 KPNA1 SMAD9 MITF NFIB SLC1A1 HLTF SCAMP1 MBNL2 SEMA3A GSG1 FLRT3 TSHZ3 TNS3 SH3TC2 COLEC12 ZNF618 ANTXR2 SPRED1
HSA-MIR-302D.4	21 (283)	626 (15471)	1.83	0.4	ADRB1 ELAVL2 ETV1 HIVEP2 KPNA1 LAMA3 NFIB TWF1 RAB5C RORB RPS6KA3 SLC2A4 SLC5A3 RPS6KA5 MBNL2 PRR16 TSHZ3 SH3TC2 TET1 LYPD6 TAPT1
HSA-MIR-498.4	33 (283)	1263 (15471)	1.43	0.4	ANGPT1 E2F2 NEDD9 NFIB PDE4B RPS6KA3 ST6GAL1 SLC5A3 SLC7A2 ZNF28 CCL28 CNIH1 CD96 DMC1 DDAH1 CARHSP1 FAM8A1 KCNK10 FBLIM1 TMEM33 SLC39A10 TNS3 SH3TC2 FAR1 RERG ZNF618 LYSMD3 ANTXR2 SPRED1 CDC20B TAPT1 ZSCAN1 KIAA2022
HSA-MIR-421.4	33 (283)	1275 (15471)	1.41	0.44	ABAT ASPH PHC2 GFI1 HIVEP2 IL1RAP MITF MMP8 NFIB NTRK2 PDE4B PODXL RPS6KA3 TCN1 TXNRD1 CCL28 VAMP3 NR1D2 GPR64 RCAN2 ESM1 GSG1 FAM8A1 LY6K SOX6 SH3TC2 EDEM3 TSPAN14 CHST9 LYSMD3 GSG1L PLD5 NEGR1
HSA-MIR-520D-3P.4	18 (283)	501 (15471)	1.96	0.45	ADRB1 ELAVL2 ETV1 KPNA1 LAMA3 NFIB TWF1 RORB RPS6KA3 SLC2A4 MBNL2 PRR16 FBLIM1 TSHZ3 SH3TC2 LYPD6 TMTC2 TAPT1
HSA-MIR-455-5P.4	8 (283)	142 (15471)	3.08	0.45	ADD3 KPNA1 NFIB ZIC3 LPHN3 SOX6 TSHZ3 FAR1
HSA-MIR-302B.4	20 (283)	593 (15471)	1.84	0.47	ADRB1 ELAVL2 ETV1 KPNA1 LAMA3 NFIB TWF1 RAB5C RORB RPS6KA3 SLC2A4 SLC5A3 RPS6KA5 MBNL2 PRR16 TSHZ3 SH3TC2 TET1 LYPD6 TMTC2
HSA-MIR-300.4	15 (283)	388 (15471)	2.11	0.5	PRDM1 HIVEP2 MITF NEDD9 NFIB SSTR2 FEZ2 GPR64 MBNL2 FLRT3 SH3TC2 ARHGAP24 SLITRK6 LYSMD3 KIAA2022
HSA-MIR-936.4	9 (283)	174 (15471)	2.83	0.5	ACVRL1 ETV1 GCNT1 RPS6KA3 SORBS2 FAM115A GPR64 FLRT3 SPRED1
HSA-MIR-495.4	29 (283)	1060 (15471)	1.5	0.5	DCK SLC26A2 ETV1 GAS1 GFI1 HIVEP2 NFIB NTRK2 TWF1 RORB RPS6KA3 SATB1 ZIC3 MBNL2 ESM1 PLCH1 ARL2BP PDE11A KLHL5 RBM47 ELMOD1 SOX6 SLC39A10 TSHZ3 SH3TC2 CADPS2 LYPD6 ARL6IP6 KIAA2022
Significant predictions

## Sheet: miR155_CORNA
miRNA	total	expectation	observation	hypergeometric
hsa-mir-155	991	9	34	1.3304e-07
hsa-mir-200a	1212	12	28	0.00749668
hsa-mir-565	937	9	23	0.01148
hsa-mir-141	1097	10	24	0.0342751
hsa-mir-574-3p	1142	11	23	0.0997265
hsa-mir-410	862	8	19	0.0997265
hsa-mir-561	832	8	17	0.353167
hsa-mir-21	1000	10	19	0.397748
hsa-mir-579	888	8	17	0.470052
hsa-mir-495	1068	10	19	0.539506
hsa-mir-302a	939	9	17	0.568063
hsa-mir-429	1031	10	18	0.584336
hsa-mir-103	1040	10	18	0.584336
hsa-mir-620	896	9	16	0.584336
hsa-mir-424*	671	6	13	0.584336
hsa-mir-647	987	9	17	0.599779
hsa-mir-503	990	9	17	0.599779
hsa-let-7b*	1090	10	18	0.663483
hsa-mir-202*	861	8	15	0.670129
hsa-mir-501-5p	1022	10	17	0.670129
hsa-mir-411*	790	8	14	0.670129
hsa-mir-187*	815	8	14	0.813329
hsa-mir-200b	1158	11	18	0.894975
hsa-mir-569	834	8	14	0.894975
hsa-mir-107	1004	10	16	0.928793
hsa-mir-148b*	779	7	13	0.999963
hsa-mir-362-5p	1111	11	17	0.999963
hsa-mir-214	1041	10	16	0.999963
hsa-mir-19a	1044	10	16	0.999963
hsa-mir-199a-5p	1135	11	17	0.999963
hsa-mir-142-3p	1055	10	16	0.999963
hsa-mir-500	889	8	14	0.999963
hsa-mir-768-3p	1056	10	16	0.999963
hsa-mir-624*	812	8	13	0.999963
hsa-let-7a*	1066	10	16	0.999963
hsa-mir-15b*	819	8	13	0.999963
hsa-mir-574-5p	1157	11	17	0.999963
hsa-mir-135a	1075	10	16	0.999963
hsa-mir-200c	1170	11	17	0.999963
hsa-mir-302a*	922	9	14	0.999963
hsa-mir-365	1107	11	16	0.999963
hsa-mir-376a	1026	10	15	0.999963
hsa-mir-15a	1112	11	16	0.999963
hsa-mir-649	1031	10	15	0.999963
hsa-mir-622	868	8	13	0.999963
hsa-mir-135b	1044	10	15	0.999963
hsa-mir-146a*	790	8	12	0.999963
hsa-mir-19b	1046	10	15	0.999963
hsa-mir-26b*	796	8	12	0.999963
hsa-mir-659	974	9	14	0.999963
hsa-mir-205	974	9	14	0.999963
hsa-mir-125b-1*	900	9	13	0.999963
hsa-mir-1	901	9	13	0.999963
hsa-mir-542-3p	993	9	14	0.999963
hsa-mir-202	996	10	14	0.999963
hsa-mir-148a*	826	8	12	0.999963
hsa-mir-221*	742	7	11	0.999963
hsa-mir-376c	1002	10	14	0.999963
hsa-mir-454	1008	10	14	0.999963
hsa-mir-379*	753	7	11	0.999963
hsa-mir-504	844	8	12	0.999963
hsa-mir-423-3p	1020	10	14	0.999963
hsa-mir-34b*	849	8	12	0.999963
hsa-mir-451	1025	10	14	0.999963
hsa-mir-876-5p	1030	10	14	0.999963
hsa-mir-381	858	8	12	0.999963
hsa-mir-219-2-3p	949	9	13	0.999963
hsa-mir-297	1040	10	14	0.999963
hsa-mir-188-3p	866	8	12	0.999963
hsa-mir-130a	1047	10	14	0.999963
hsa-mir-372	874	8	12	0.999963
hsa-mir-766	699	7	10	0.999963
hsa-mir-892b	1053	10	14	0.999963
hsa-mir-590-3p	970	9	13	0.999963
hsa-mir-376b	1063	10	14	0.999963
hsa-mir-324-3p	1067	10	14	0.999963
hsa-mir-532-3p	889	8	12	0.999963
hsa-mir-577	627	6	9	0.999963
hsa-mir-629*	542	5	8	0.999963
hsa-mir-155*	804	8	11	0.999963
hsa-mir-936	900	9	12	0.999963
hsa-mir-760	901	9	12	0.999963
hsa-mir-136*	813	8	11	0.999963
hsa-mir-199b-5p	1180	11	15	0.999963
hsa-mir-875-3p	998	10	13	0.999963
hsa-mir-93*	910	9	12	0.999963
hsa-mir-216a	921	9	12	0.999963
hsa-mir-618	924	9	12	0.999963
hsa-mir-374b	745	7	10	0.999963
hsa-mir-377	1023	10	13	0.999963
hsa-mir-371-3p	1023	10	13	0.999963
hsa-mir-593*	751	7	10	0.999963
hsa-mir-181a*	1029	10	13	0.999963
hsa-mir-206	938	9	12	0.999963
hsa-mir-146b-5p	941	9	12	0.999963
hsa-mir-573	943	9	12	0.999963
hsa-mir-144*	672	6	9	0.999963
hsa-mir-411	949	9	12	0.999963
hsa-mir-450b-3p	1043	10	13	0.999963
hsa-mir-210	951	9	12	0.999963
hsa-mir-346	769	7	10	0.999963
hsa-mir-520f	1331	13	16	0.999963
hsa-mir-142-5p	866	8	11	0.999963
hsa-mir-609	964	9	12	0.999963
hsa-mir-521	969	9	12	0.999963
hsa-mir-582-3p	1158	11	14	0.999963
hsa-mir-122	971	9	12	0.999963
hsa-mir-145	977	9	12	0.999963
hsa-mir-302b	978	9	12	0.999963
hsa-mir-301a	1072	10	13	0.999963
hsa-mir-512-3p	980	9	12	0.999963
hsa-mir-25	983	9	12	0.999963
hsa-mir-23a	1078	10	13	0.999963
hsa-mir-621	988	9	12	0.999963
hsa-mir-556-3p	1084	10	13	0.999963
hsa-mir-212	1088	10	13	0.999963
hsa-mir-223	999	10	12	0.999963
hsa-mir-548b-3p	1384	13	16	0.999963
hsa-mir-30e	1005	10	12	0.999963
hsa-mir-150*	821	8	10	0.999963
hsa-mir-871	916	9	11	0.999963
hsa-mir-494	822	8	10	0.999963
hsa-mir-132	1113	11	13	0.999963
hsa-mir-339-3p	1115	11	13	0.999963
hsa-mir-661	741	7	9	0.999963
hsa-mir-18b	932	9	11	0.999963
hsa-mir-548c-5p	1029	10	12	0.999963
hsa-mir-582-5p	1030	10	12	0.999963
hsa-mir-802	934	9	11	0.999963
hsa-mir-517*	747	7	9	0.999963
hsa-mir-326	843	8	10	0.999963
hsa-mir-520d-3p	1133	11	13	0.999963
hsa-mir-935	941	9	11	0.999963
hsa-mir-340	750	7	9	0.999963
hsa-mir-100*	750	7	9	0.999963
hsa-mir-422a	1039	10	12	0.999963
hsa-mir-218	946	9	11	0.999963
hsa-mir-616*	757	7	9	0.999963
hsa-mir-32	950	9	11	0.999963
hsa-mir-130b	1049	10	12	0.999963
hsa-mir-590-5p	1148	11	13	0.999963
hsa-mir-496	861	8	10	0.999963
hsa-mir-453	959	9	11	0.999963
hsa-mir-491-3p	1058	10	12	0.999963
hsa-mir-637	864	8	10	0.999963
hsa-mir-29b-1*	961	9	11	0.999963
hsa-mir-18a	961	9	11	0.999963
hsa-mir-608	963	9	11	0.999963
hsa-mir-652	966	9	11	0.999963
hsa-mir-20a*	869	8	10	0.999963
hsa-mir-154	874	8	10	0.999963
hsa-mir-15b	1071	10	12	0.999963
hsa-mir-96*	683	7	8	0.999963
hsa-mir-124	1075	10	12	0.999963
hsa-mir-378	982	9	11	0.999963
hsa-mir-648	1081	10	12	0.999963
hsa-mir-342-5p	983	9	11	0.999963
hsa-mir-149	789	8	9	0.999963
hsa-mir-630	986	9	11	0.999963
hsa-mir-576-3p	990	9	11	0.999963
hsa-mir-380	794	8	9	0.999963
hsa-mir-612	894	9	10	0.999963
hsa-mir-302d	894	9	10	0.999963
hsa-mir-889	895	9	10	0.999963
hsa-mir-133b	998	10	11	0.999963
hsa-mir-30a	1001	10	11	0.999963
hsa-mir-133a	1002	10	11	0.999963
hsa-mir-662	903	9	10	0.999963
hsa-mir-628-3p	1003	10	11	0.999963
hsa-mir-134	1003	10	11	0.999963
hsa-mir-99b*	806	8	9	0.999963
hsa-mir-374a	710	7	8	0.999963
hsa-mir-24-2*	810	8	9	0.999963
hsa-mir-101	1109	11	12	0.999963
hsa-mir-29c*	1011	10	11	0.999963
hsa-mir-644	1011	10	11	0.999963
hsa-mir-490-5p	1011	10	11	0.999963
hsa-mir-338-3p	1113	11	12	0.999963
hsa-mir-653	815	8	9	0.999963
hsa-mir-16-2*	718	7	8	0.999963
hsa-mir-19a*	722	7	8	0.999963
hsa-mir-548d-5p	1022	10	11	0.999963
hsa-mir-550	922	9	10	0.999963
hsa-mir-324-5p	1124	11	12	0.999963
hsa-mir-301b	1024	10	11	0.999963
hsa-mir-300	924	9	10	0.999963
hsa-mir-627	1029	10	11	0.999963
hsa-mir-606	829	8	9	0.999963
hsa-mir-520g	1031	10	11	0.999963
hsa-mir-567	831	8	9	0.999963
hsa-mir-33a*	732	7	8	0.999963
hsa-mir-16	1035	10	11	0.999963
hsa-mir-223*	734	7	8	0.999963
hsa-mir-552	935	9	10	0.999963
hsa-mir-215	1039	10	11	0.999963
hsa-mir-767-5p	941	9	10	0.999963
hsa-mir-520a-3p	1144	11	12	0.999963
hsa-mir-373*	741	7	8	0.999963
hsa-mir-137	1044	10	11	0.999963
hsa-mir-548b-5p	1047	10	11	0.999963
hsa-mir-370	947	9	10	0.999963
hsa-mir-23b	1049	10	11	0.999963
hsa-mir-758	948	9	10	0.999963
hsa-mir-660	948	9	10	0.999963
hsa-mir-337-3p	1051	10	11	0.999963
hsa-mir-122*	749	7	8	0.999963
hsa-mir-29c	1156	11	12	0.999963
hsa-let-7f-1*	1055	10	11	0.999963
hsa-mir-371-5p	1055	10	11	0.999963
hsa-mir-182	956	9	10	0.999963
hsa-mir-181b	1160	11	12	0.999963
hsa-mir-330-5p	957	9	10	0.999963
hsa-mir-632	961	9	10	0.999963
hsa-mir-191*	656	6	7	0.999963
hsa-mir-576-5p	964	9	10	0.999963
hsa-mir-483-3p	964	9	10	0.999963
hsa-mir-509-5p	975	9	10	0.999963
hsa-mir-373	979	9	10	0.999963
hsa-mir-24	980	9	10	0.999963
hsa-mir-298	982	9	10	0.999963
hsa-mir-937	879	8	9	0.999963
hsa-mir-138	988	9	10	0.999963
hsa-mir-801	988	9	10	0.999963
hsa-mir-146a	992	9	10	0.999963
hsa-mir-518f*	786	8	8	0.999963
hsa-mir-559	580	6	6	0.999963
hsa-mir-642	788	8	8	0.999963
hsa-mir-183	1100	10	11	0.999963
hsa-mir-29b-2*	895	9	9	0.999963
hsa-mir-10a*	793	8	8	0.999963
hsa-mir-674	1110	11	11	0.999963
hsa-mir-587	1006	10	10	0.999963
hsa-mir-448	902	9	9	0.999963
hsa-mir-924	902	9	9	0.999963
hsa-mir-610	902	9	9	0.999963
hsa-mir-550*	694	7	7	0.999963
hsa-mir-498	1009	10	10	0.999963
hsa-mir-518e*	800	8	8	0.999963
hsa-mir-105	1012	10	10	0.999963
hsa-mir-216b	1012	10	10	0.999963
hsa-mir-29a	1117	11	11	0.999963
hsa-mir-29a*	1013	10	10	0.999963
hsa-mir-525-5p	1014	10	10	0.999963
hsa-mir-500*	807	8	8	0.999963
hsa-mir-331-5p	913	9	9	0.999963
hsa-mir-30c-2*	1019	10	10	0.999963
hsa-mir-147	1020	10	10	0.999963
hsa-mir-517b	1020	10	10	0.999963
hsa-mir-624	811	8	8	0.999963
hsa-mir-374a*	707	7	7	0.999963
hsa-mir-33a	1027	10	10	0.999963
hsa-mir-377*	606	6	6	0.999963
hsa-mir-512-5p	924	9	9	0.999963
hsa-mir-522	926	9	9	0.999963
hsa-mir-872	926	9	9	0.999963
hsa-let-7d	1034	10	10	0.999963
hsa-mir-603	931	9	9	0.999963
hsa-mir-626	931	9	9	0.999963
hsa-mir-873	1038	10	10	0.999963
hsa-mir-203	826	8	8	0.999963
hsa-mir-219-5p	1145	11	11	0.999963
hsa-mir-548a-3p	1251	12	12	0.999963
hsa-mir-30b	1040	10	10	0.999963
hsa-mir-455-5p	1040	10	10	0.999963
hsa-mir-501-3p	1044	10	10	0.999963
hsa-mir-29b	1152	11	11	0.999963
hsa-mir-409-5p	1046	10	10	0.999963
hsa-mir-24-1*	834	8	8	0.999963
hsa-mir-665	837	8	8	0.999963
hsa-mir-127-5p	945	9	9	0.999963
hsa-mir-616	947	9	9	0.999963
hsa-mir-506	1057	10	10	0.999963
hsa-mir-130a*	843	8	8	0.999963
hsa-mir-432	952	9	9	0.999963
hsa-mir-7-1*	739	7	7	0.999963
hsa-mir-130b*	633	6	6	0.999963
hsa-mir-23b*	741	7	7	0.999963
hsa-mir-672	850	8	8	0.999963
hsa-mir-34b	1066	10	10	0.999963
hsa-mir-502-3p	1066	10	10	0.999963
hsa-mir-628-5p	1174	11	11	0.999963
hsa-mir-152	1067	10	10	0.999963
hsa-mir-568	852	8	8	0.999963
hsa-mir-595	961	9	9	0.999963
hsa-mir-195	962	9	9	0.999963
hsa-mir-217	962	9	9	0.999963
hsa-mir-92a	962	9	9	0.999963
hsa-mir-7	1070	10	10	0.999963
hsa-mir-92a-2*	855	8	8	0.999963
hsa-mir-153	963	9	9	0.999963
hsa-mir-139-3p	1073	10	10	0.999963
hsa-mir-769-3p	1181	11	11	0.999963
hsa-mir-101*	858	8	8	0.999963
hsa-mir-144	1075	10	10	0.999963
hsa-mir-586	974	9	9	0.999963
hsa-mir-194	975	9	9	0.999963
hsa-mir-335	976	9	9	0.999963
hsa-mir-450a	1089	10	10	0.999963
hsa-mir-510	873	8	8	0.999963
hsa-mir-17	1416	14	13	0.999963
hsa-mir-20a	1200	11	11	0.999963
hsa-mir-302c	983	9	9	0.999963
hsa-mir-128a	1093	10	10	0.999963
hsa-mir-28-5p	1093	10	10	0.999963
hsa-mir-299-5p	985	9	9	0.999963
hsa-mir-26a-2*	767	7	7	0.999963
hsa-mir-877*	658	6	6	0.999963
hsa-mir-639	768	7	7	0.999963
hsa-mir-193a-3p	990	9	9	0.999963
hsa-mir-16-1*	772	7	7	0.999963
hsa-mir-570	775	7	7	0.999963
hsa-mir-30d	995	9	9	0.999963
hsa-mir-198	1105	11	10	0.999963
hsa-mir-499-5p	999	10	9	0.999963
hsa-mir-224	999	10	9	0.999963
hsa-mir-98	891	9	8	0.999963
hsa-mir-106a*	781	7	7	0.999963
hsa-mir-150	783	7	7	0.999963
hsa-mir-328	898	9	8	0.999963
hsa-mir-299-3p	1009	10	9	0.999963
hsa-mir-519d	1013	10	9	0.999963
hsa-mir-183*	680	6	6	0.999963
hsa-mir-431	903	9	8	0.999963
hsa-mir-138-1*	793	8	7	0.999963
hsa-mir-592	905	9	8	0.999963
hsa-mir-520c-3p	1128	11	10	0.999963
hsa-mir-26b	908	9	8	0.999963
hsa-mir-486-3p	1019	10	9	0.999963
hsa-mir-17*	797	8	7	0.999963
hsa-mir-193b*	799	8	7	0.999963
hsa-mir-148b	1133	11	10	0.999963
hsa-mir-549	1024	10	9	0.999963
hsa-mir-885-3p	1024	10	9	0.999963
hsa-mir-542-5p	1026	10	9	0.999963
hsa-mir-485-3p	1029	10	9	0.999963
hsa-let-7g	1032	10	9	0.999963
hsa-mir-516a-3p	1032	10	9	0.999963
hsa-mir-421	1032	10	9	0.999963
hsa-mir-185*	698	7	6	0.999963
hsa-mir-135b*	811	8	7	0.999963
hsa-mir-507	1037	10	9	0.999963
hsa-let-7i	1039	10	9	0.999963
hsa-mir-181a-2*	1039	10	9	0.999963
hsa-mir-493*	706	7	6	0.999963
hsa-mir-181d	1158	11	10	0.999963
hsa-mir-888*	823	8	7	0.999963
hsa-mir-25*	595	6	5	0.999963
hsa-mir-126	937	9	8	0.999963
hsa-mir-194*	713	7	6	0.999963
hsa-mir-362-3p	1054	10	9	0.999963
hsa-mir-513-5p	1055	10	9	0.999963
hsa-mir-433	1057	10	9	0.999963
hsa-mir-26a	950	9	8	0.999963
hsa-mir-361-5p	950	9	8	0.999963
hsa-mir-124*	837	8	7	0.999963
hsa-mir-545	1065	10	9	0.999963
hsa-mir-26a-1*	839	8	7	0.999963
hsa-mir-541	960	9	8	0.999963
hsa-mir-211	733	7	6	0.999963
hsa-mir-7-2*	733	7	6	0.999963
hsa-mir-335*	617	6	5	0.999963
hsa-mir-654-5p	965	9	8	0.999963
hsa-mir-218-2*	854	8	7	0.999963
hsa-mir-613	970	9	8	0.999963
hsa-mir-505*	740	7	6	0.999963
hsa-mir-505	972	9	8	0.999963
hsa-mir-658	858	8	7	0.999963
hsa-mir-190	858	8	7	0.999963
hsa-mir-485-5p	742	7	6	0.999963
hsa-mir-99a*	859	8	7	0.999963
hsa-mir-99b	975	9	8	0.999963
hsa-mir-548a-5p	976	9	8	0.999963
hsa-mir-338-5p	1091	10	9	0.999963
hsa-mir-524-3p	1091	10	9	0.999963
hsa-mir-412	861	8	7	0.999963
hsa-mir-890	977	9	8	0.999963
hsa-mir-135a*	863	8	7	0.999963
hsa-mir-20b*	747	7	6	0.999963
hsa-mir-148a	1094	10	9	0.999963
hsa-mir-221	1095	10	9	0.999963
hsa-mir-192	982	9	8	0.999963
hsa-mir-593	750	7	6	0.999963
hsa-mir-340*	514	5	4	0.999963
hsa-mir-218-1*	752	7	6	0.999963
hsa-mir-617	985	9	8	0.999963
hsa-mir-509-3-5p	987	9	8	0.999963
hsa-mir-28-3p	987	9	8	0.999963
hsa-mir-492	871	8	7	0.999963
hsa-mir-921	871	8	7	0.999963
hsa-mir-519e*	755	7	6	0.999963
hsa-mir-181a	1104	11	9	0.999963
hsa-mir-34a	1221	12	10	0.999963
hsa-mir-195*	641	6	5	0.999963
hsa-mir-532-5p	1110	11	9	0.999963
hsa-mir-634	995	9	8	0.999963
hsa-mir-518c*	879	8	7	0.999963
hsa-mir-520b	1113	11	9	0.999963
hsa-mir-455-3p	1113	11	9	0.999963
hsa-mir-877	881	8	7	0.999963
hsa-mir-518b	1230	12	10	0.999963
hsa-mir-520h	999	10	8	0.999963
hsa-mir-105*	765	7	6	0.999963
hsa-mir-92b*	885	8	7	0.999963
hsa-mir-892a	1004	10	8	0.999963
hsa-mir-888	1004	10	8	0.999963
hsa-mir-188-5p	1007	10	8	0.999963
hsa-mir-92a-1*	890	8	7	0.999963
hsa-mir-886-3p	1009	10	8	0.999963
hsa-mir-9*	774	7	6	0.999963
hsa-mir-934	898	9	7	0.999963
hsa-mir-555	899	9	7	0.999963
hsa-mir-367	1367	13	11	0.999963
hsa-mir-548d-3p	1370	13	11	0.999963
hsa-mir-136	905	9	7	0.999963
hsa-mir-566	1141	11	9	0.999963
hsa-mir-20b	1374	13	11	0.999963
hsa-mir-584	907	9	7	0.999963
hsa-mir-9	1028	10	8	0.999963
hsa-mir-654-3p	910	9	7	0.999963
hsa-mir-509-3p	1147	11	9	0.999963
hsa-mir-425	1035	10	8	0.999963
hsa-mir-30c	1036	10	8	0.999963
hsa-mir-551b*	677	6	5	0.999963
hsa-mir-519c-3p	1276	12	10	0.999963
hsa-mir-548c-3p	1160	11	9	0.999963
hsa-mir-651	923	9	7	0.999963
hsa-mir-518d-3p	1279	12	10	0.999963
hsa-mir-562	925	9	7	0.999963
hsa-mir-490-3p	926	9	7	0.999963
hsa-mir-486-5p	1047	10	8	0.999963
hsa-mir-363	929	9	7	0.999963
hsa-mir-523	929	9	7	0.999963
hsa-mir-518a-3p	1286	12	10	0.999963
hsa-mir-34c-3p	1050	10	8	0.999963
hsa-mir-323-3p	1052	10	8	0.999963
hsa-mir-941	812	8	6	0.999963
hsa-mir-539	691	7	5	0.999963
hsa-mir-518f	1297	12	10	0.999963
hsa-mir-553	940	9	7	0.999963
hsa-mir-424	1064	10	8	0.999963
hsa-mir-564	947	9	7	0.999963
hsa-mir-508-3p	948	9	7	0.999963
hsa-mir-518d-5p	1193	11	9	0.999963
hsa-mir-34a*	954	9	7	0.999963
hsa-mir-196a	1075	10	8	0.999963
hsa-mir-886-5p	1078	10	8	0.999963
hsa-mir-204	837	8	6	0.999963
hsa-mir-525-3p	1082	10	8	0.999963
hsa-mir-516a-5p	1083	10	8	0.999963
hsa-mir-708	965	9	7	0.999963
hsa-mir-331-3p	965	9	7	0.999963
hsa-mir-126*	718	7	5	0.999963
hsa-mir-190b	846	8	6	0.999963
hsa-let-7i*	1092	10	8	0.999963
hsa-mir-487b	971	9	7	0.999963
hsa-mir-943	972	9	7	0.999963
hsa-mir-196a*	724	7	5	0.999963
hsa-mir-345	973	9	7	0.999963
hsa-mir-602	974	9	7	0.999963
hsa-mir-27b*	851	8	6	0.999963
hsa-mir-149*	599	6	4	0.999963
hsa-mir-181c*	976	9	7	0.999963
hsa-mir-369-3p	976	9	7	0.999963
hsa-mir-363*	853	8	6	0.999963
hsa-mir-125a-5p	1109	11	8	0.999963
hsa-mir-296-5p	987	9	7	0.999963
hsa-mir-511	863	8	6	0.999963
hsa-mir-768-5p	988	9	7	0.999963
hsa-mir-10a	988	9	7	0.999963
hsa-mir-323-5p	990	9	7	0.999963
hsa-mir-487a	991	9	7	0.999963
hsa-mir-449a	992	9	7	0.999963
hsa-mir-641	873	8	6	0.999963
hsa-mir-563	1001	10	7	0.999963
hsa-mir-193a-5p	1003	10	7	0.999963
hsa-mir-488	879	8	6	0.999963
hsa-mir-578	879	8	6	0.999963
hsa-mir-125a-3p	1129	11	8	0.999963
hsa-mir-425*	753	7	5	0.999963
hsa-mir-519b-3p	1252	12	9	0.999963
hsa-mir-518c	1253	12	9	0.999963
hsa-let-7f-2*	1132	11	8	0.999963
hsa-mir-125b	1133	11	8	0.999963
hsa-let-7b	1010	10	7	0.999963
hsa-let-7e	1012	10	7	0.999963
hsa-let-7d*	1137	11	8	0.999963
hsa-mir-598	1015	10	7	0.999963
hsa-mir-383	1016	10	7	0.999963
hsa-mir-186	774	7	5	0.999963
hsa-mir-10b*	905	9	6	0.999963
hsa-mir-449b	1035	10	7	0.999963
hsa-mir-330-3p	1041	10	7	0.999963
hsa-mir-34c-5p	1167	11	8	0.999963
hsa-mir-650	915	9	6	0.999963
hsa-mir-196b	1043	10	7	0.999963
hsa-mir-585	916	9	6	0.999963
hsa-mir-100	917	9	6	0.999963
hsa-mir-431*	788	8	5	0.999963
hsa-mir-656	656	6	4	0.999963
hsa-mir-488*	791	8	5	0.999963
hsa-let-7g*	1176	11	8	0.999963
hsa-mir-543	1052	10	7	0.999963
hsa-mir-182*	796	8	5	0.999963
hsa-mir-129-5p	927	9	6	0.999963
hsa-mir-19b-1*	800	8	5	0.999963
hsa-mir-432*	800	8	5	0.999963
hsa-mir-744*	670	6	4	0.999963
hsa-mir-342-3p	1069	10	7	0.999963
hsa-mir-31*	810	8	5	0.999963
hsa-mir-513-3p	943	9	6	0.999963
hsa-mir-769-5p	1073	10	7	0.999963
hsa-mir-663	944	9	6	0.999963
hsa-mir-19b-2*	813	8	5	0.999963
hsa-mir-27b	1074	10	7	0.999963
hsa-mir-18b*	814	8	5	0.999963
hsa-mir-514	1076	10	7	0.999963
hsa-mir-600	819	8	5	0.999963
hsa-mir-631	952	9	6	0.999963
hsa-mir-23a*	820	8	5	0.999963
hsa-mir-541*	685	7	4	0.999963
hsa-mir-18a*	687	7	4	0.999963
hsa-mir-369-5p	1086	10	7	0.999963
hsa-mir-379	960	9	6	0.999963
hsa-mir-199a-3p	1091	10	7	0.999963
hsa-mir-329	962	9	6	0.999963
hsa-mir-874	964	9	6	0.999963
hsa-mir-484	965	9	6	0.999963
hsa-mir-143*	966	9	6	0.999963
hsa-let-7e*	1097	10	7	0.999963
hsa-mir-219-1-3p	967	9	6	0.999963
hsa-mir-497	1099	10	7	0.999963
hsa-mir-382	969	9	6	0.999963
hsa-mir-515-3p	1107	11	7	0.999963
hsa-mir-93	1366	13	9	0.999963
hsa-mir-581	982	9	6	0.999963
hsa-mir-151-3p	987	9	6	0.999963
hsa-mir-655	853	8	5	0.999963
hsa-mir-22*	854	8	5	0.999963
hsa-mir-138-2*	856	8	5	0.999963
hsa-mir-30c-1*	991	9	6	0.999963
hsa-mir-519a	1253	12	8	0.999963
hsa-mir-657	994	9	6	0.999963
hsa-mir-197	861	8	5	0.999963
hsa-mir-638	861	8	5	0.999963
hsa-mir-450b-5p	1002	10	6	0.999963
hsa-mir-367*	729	7	4	0.999963
hsa-mir-452	1004	10	6	0.999963
hsa-let-7c*	1010	10	6	0.999963
hsa-mir-106b	1274	12	8	0.999963
hsa-mir-944	735	7	4	0.999963
hsa-mir-127-3p	877	8	5	0.999963
hsa-mir-27a*	878	8	5	0.999963
hsa-mir-499-3p	1015	10	6	0.999963
hsa-mir-516b	1150	11	7	0.999963
hsa-mir-502-5p	1017	10	6	0.999963
hsa-mir-30b*	882	8	5	0.999963
hsa-mir-551b	886	8	5	0.999963
hsa-mir-575	1023	10	6	0.999963
hsa-mir-876-3p	1027	10	6	0.999963
hsa-mir-560	1028	10	6	0.999963
hsa-mir-384	892	9	5	0.999963
hsa-mir-526b*	606	6	3	0.999963
hsa-mir-675	894	9	5	0.999963
hsa-mir-645	755	7	4	0.999963
hsa-mir-214*	609	6	3	0.999963
hsa-mir-557	1041	10	6	0.999963
hsa-mir-220	1047	10	6	0.999963
hsa-mir-596	913	9	5	0.999963
hsa-mir-619	914	9	5	0.999963
hsa-mir-409-3p	919	9	5	0.999963
hsa-mir-875-5p	1062	10	6	0.999963
hsa-mir-518a-5p	1198	11	7	0.999963
hsa-mir-515-5p	1063	10	6	0.999963
hsa-mir-625*	632	6	3	0.999963
hsa-mir-96	1065	10	6	0.999963
hsa-mir-452*	783	7	4	0.999963
hsa-mir-615-5p	1069	10	6	0.999963
hsa-mir-106b*	788	8	4	0.999963
hsa-mir-554	933	9	5	0.999963
hsa-mir-125b-2*	933	9	5	0.999963
hsa-mir-147b	1073	10	6	0.999963
hsa-mir-454*	640	6	3	0.999963
hsa-mir-668	792	8	4	0.999963
hsa-mir-143	937	9	5	0.999963
hsa-mir-15a*	793	8	4	0.999963
hsa-mir-296-3p	1214	12	7	0.999963
hsa-mir-27a	1081	10	6	0.999963
hsa-mir-544	943	9	5	0.999963
hsa-mir-33b*	800	8	4	0.999963
hsa-mir-922	945	9	5	0.999963
hsa-mir-99a	947	9	5	0.999963
hsa-mir-106a	1091	10	6	0.999963
hsa-mir-572	806	8	4	0.999963
hsa-mir-923	953	9	5	0.999963
hsa-mir-187	955	9	5	0.999963
hsa-mir-192*	811	8	4	0.999963
hsa-mir-601	958	9	5	0.999963
hsa-mir-200c*	817	8	4	0.999963
hsa-mir-614	817	8	4	0.999963
hsa-mir-520d-5p	1105	11	6	0.999963
hsa-mir-95	1111	11	6	0.999963
hsa-mir-483-5p	971	9	5	0.999963
hsa-mir-607	827	8	4	0.999963
hsa-let-7f	974	9	5	0.999963
hsa-mir-92b	977	9	5	0.999963
hsa-mir-145*	831	8	4	0.999963
hsa-mir-520a-5p	1260	12	7	0.999963
hsa-mir-558	833	8	4	0.999963
hsa-mir-423-5p	980	9	5	0.999963
hsa-mir-200b*	986	9	5	0.999963
hsa-mir-518e	1269	12	7	0.999963
hsa-mir-222	988	9	5	0.999963
hsa-mir-30d*	988	9	5	0.999963
hsa-mir-375	988	9	5	0.999963
hsa-mir-933	844	8	4	0.999963
hsa-mir-32*	527	5	2	0.999963
hsa-mir-517a	996	10	5	0.999963
hsa-mir-625	848	8	4	0.999963
hsa-mir-181c	1140	11	6	0.999963
hsa-mir-519e	1151	11	6	0.999963
hsa-mir-132*	709	7	3	0.999963
hsa-mir-640	1025	10	5	0.999963
hsa-mir-605	1029	10	5	0.999963
hsa-mir-551a	881	8	4	0.999963
hsa-mir-939	881	8	4	0.999963
hsa-mir-493	1036	10	5	0.999963
hsa-mir-891b	1038	10	5	0.999963
hsa-mir-22	1044	10	5	0.999963
hsa-let-7a	1046	10	5	0.999963
hsa-mir-643	897	9	4	0.999963
hsa-mir-339-5p	899	9	4	0.999963
hsa-mir-222*	744	7	3	0.999963
hsa-mir-589*	744	7	3	0.999963
hsa-mir-208	905	9	4	0.999963
hsa-mir-140-5p	914	9	4	0.999963
hsa-mir-891a	1068	10	5	0.999963
hsa-mir-597	916	9	4	0.999963
hsa-mir-489	1072	10	5	0.999963
hsa-mir-141*	762	7	3	0.999963
hsa-mir-942	764	7	3	0.999963
hsa-mir-526b	925	9	4	0.999963
hsa-mir-140-3p	1080	10	5	0.999963
hsa-mir-524-5p	934	9	4	0.999963
hsa-mir-508-5p	776	7	3	0.999963
hsa-mir-154*	777	7	3	0.999963
hsa-mir-520e	1094	10	5	0.999963
hsa-mir-744	941	9	4	0.999963
hsa-mir-378*	1096	10	5	0.999963
hsa-mir-146b-3p	943	9	4	0.999963
hsa-mir-623	943	9	4	0.999963
hsa-mir-497*	950	9	4	0.999963
hsa-mir-220b	1258	12	6	0.999963
hsa-mir-191	958	9	4	0.999963
hsa-mir-30e*	959	9	4	0.999963
hsa-mir-337-5p	1134	11	5	0.999963
hsa-mir-708*	818	8	3	0.999963
hsa-mir-770-5p	984	9	4	0.999963
hsa-let-7c	985	9	4	0.999963
hsa-mir-380*	823	8	3	0.999963
hsa-mir-636	830	8	3	0.999963
hsa-mir-376a*	831	8	3	0.999963
hsa-mir-671-3p	998	10	4	0.999963
hsa-mir-887	1003	10	4	0.999963
hsa-mir-361-3p	844	8	3	0.999963
hsa-mir-589	1011	10	4	0.999963
hsa-mir-302c*	845	8	3	0.999963
hsa-mir-33b	1015	10	4	0.999963
hsa-mir-151-5p	1029	10	4	0.999963
hsa-mir-635	864	8	3	0.999963
hsa-mir-139-5p	1036	10	4	0.999963
hsa-mir-940	871	8	3	0.999963
hsa-mir-517c	1043	10	4	0.999963
hsa-mir-615-3p	1047	10	4	0.999963
hsa-mir-591	1051	10	4	0.999963
hsa-mir-545*	699	7	2	0.999963
hsa-mir-21*	883	8	3	0.999963
hsa-mir-208b	889	8	3	0.999963
hsa-mir-556-5p	1060	10	4	0.999963
hsa-mir-31	890	8	3	0.999963
hsa-mir-580	708	7	2	0.999963
hsa-mir-599	929	9	3	0.999963
hsa-mir-938	940	9	3	0.999963
hsa-mir-604	943	9	3	0.999963
hsa-mir-325	952	9	3	0.999963
hsa-mir-302b*	955	9	3	0.999963
hsa-mir-10b	961	9	3	0.999963
hsa-mir-611	971	9	3	0.999963
hsa-mir-885-5p	985	9	3	0.999963
hsa-mir-491-5p	985	9	3	0.999963
hsa-mir-193b	986	9	3	0.999963
hsa-mir-184	992	9	3	0.999963
hsa-mir-30a*	1000	10	3	0.999963
hsa-mir-629	1016	10	3	0.999963
hsa-mir-185	838	8	2	0.999963
hsa-mir-646	1042	10	3	0.999963
hsa-mir-374b*	882	8	2	0.999963
hsa-mir-671-5p	1089	10	3	0.999963
hsa-mir-588	898	9	2	0.999963
hsa-mir-767-3p	1103	11	3	0.999963
hsa-mir-200a*	927	9	2	0.999963
hsa-mir-129-3p	942	9	2	0.999963
hsa-mir-186*	711	7	1	0.999963
hsa-mir-571	966	9	2	0.999963
hsa-mir-302d*	978	9	2	0.999963
hsa-mir-633	769	7	1	0.999963
hsa-mir-765	888	8	1	0.999963
hsa-mir-920	891	9	1	0.999963
hsa-mir-220c	1148	11	2	0.999963
hsa-mir-320	1047	10	1	0.999963
Significant predictions

## Sheet: miR155_Sylamer
miRNA
has-miR-155

## Sheet: miR1_miREM
miRNA	p-value	adjusted_p-value	EM-probability	ratio	target_genes
hsa-miR-206	7.10912e-57	3.52138e-54	0.632794	201/371	ADAR,ADPGK,ALX3,AMPH,ANKRD13A,ANP32E,ANXA2,AP1S1,AP3D1,AP3S1,ARCN1,ARF3,ARF4,ARHGEF18,ARPC1A,ATP6V1A,AURKA,BCL11B,BLCAP,C12orf49,C3orf70,C4orf19,CALM2,CAP1,CAPN5,CCSAP,CHST11,CHSY1,CLDN12,CLTC,CNN3,CNRIP1,CORO1C,CREM,CRK,CSRP1,CXXC5,CYP19A1,DFNA5,DRP2,EBPL,EGFR,EML3,EPB41L4B,FAIM,FAM101B,FAM102A,FAM46C,FAM57A,FAM63B,FAM91A1,FBLIM1,FBXO33,FMNL2,FOXP2,FPGT,G6PD,GALNT15,GIT1,GJA1,GLCE,GNPDA2,GPD2,GP…
hsa-miR-650	1.27833e-06	0.000474901	0.11302	85/371	ALX3,AMPH,ANXA2,ARCN1,ARF3,ARHGAP6,ATP6V1A,BCL11B,BRINP2,C12orf49,CAP1,CAPN5,CCND3,CCSAP,CHRM1,CORO2B,CRK,CSRP1,FAM102A,FAM57A,FBLIM1,GIT1,GPR4,HHIPL1,HPS4,JAK3,KCNIP3,KIAA2022,KIF6,LASP1,MAPK3,MAPT,MPP2,NATD1,NGFR,NOTCH2,NTRK2,OSBPL7,OTX1,PAX7,PBX1,PCDH17,PCDH7,PCDHB13,PCDHGA8,PCDHGC5,PLXNA4,PPP1R12B,PPP1R9B,PRR3,PRSS33,PSKH1,PTPRS,RAB2B,RAB43,RASGRP4,RBM47,RFWD3,RPP25,S100A1,SH3PXD2B,SIPA1L3,SL…
hsa-miR-1-3p	7.70446e-58	5.72442e-55	0.0741399	191/371	ADAR,ADPGK,AMPH,ANKRD13A,ANP32E,ANXA2,AP1S1,AP3D1,AP3S1,ARCN1,ARF3,ARF4,ARHGEF18,ARPC1A,ATP6V1A,AURKA,BCL11B,BLCAP,C12orf49,C3orf70,C4orf19,CALM2,CAP1,CAPN5,CCSAP,CHST11,CHSY1,CLDN12,CLTC,CNN3,CNRIP1,CORO1C,CREM,CRK,CSRP1,CXXC5,CYP19A1,DFNA5,DRP2,EBPL,EDNRA,EGFR,EML3,EPB41L4B,FAIM,FAM101B,FAM102A,FAM46C,FAM57A,FAM63B,FAM91A1,FBXO33,FMNL2,FOXP2,FPGT,G6PD,GALNT15,GIT1,GJA1,GLCE,GNPDA2,GPD2,GPR137C,…
hsa-miR-1270	4.08412e-05	0.00758626	0.0730409	59/371	ALX3,AMPH,ARF3,ARHGAP6,CD96,CDC20B,CHRM1,CHSY1,CNOT6,CXXC5,CYP2S1,DOCK4,DRP2,EPB41L4B,FAM102A,FAM63B,FBLIM1,FLRT3,GALNT15,GIT1,GPR3,HAPLN2,HOXC5,KIF2A,KIF6,MAP4K2,MAPT,MEOX1,MPP2,NATD1,NGFR,NTRK2,NXT2,OSBPL7,OTX1,PDE11A,PLXNA4,PSKH1,RASGRP4,RBBP9,RFWD3,SATB2,SEMA6D,SH3PXD2B,SIPA1L3,SLC2A10,SLC35B4,SLC44A1,SLC6A4,SLC8A2,SMARCD2,STAC2,SUSD1,SYNPO2,SYT2,TRIM46,WBP1L,YWHAQ,ZNF365,
hsa-miR-613	1.17319e-58	1.74336e-55	0.0593161	189/371	ADAR,ADPGK,AMPH,ANKRD13A,ANP32E,ANXA2,AP1S1,AP3D1,AP3S1,ARCN1,ARF3,ARF4,ARHGEF18,ARPC1A,ATP6V1A,AURKA,BCL11B,BLCAP,C12orf49,C3orf70,C4orf19,CALM2,CAP1,CAPN5,CCSAP,CHST11,CHSY1,CLDN12,CLTC,CNN3,CORO1C,CREM,CRK,CSRP1,CXXC5,CYP19A1,DRP2,EBPL,EGFR,EML3,EPB41L4B,FAIM,FAM101B,FAM102A,FAM46C,FAM57A,FAM63B,FAM91A1,FBLIM1,FBXO33,FMNL2,FOXP2,FPGT,G6PD,GALNT15,GIT1,GJA1,GLCE,GNPDA2,GPD2,GPR137C,GPR158,GPR3,…
hsa-miR-4505	3.15922e-05	0.00670658	0.0301835	42/371	BLCAP,CAPN5,CASS4,CHRM1,CHST11,CORO1C,CORO2B,CYP2S1,FAM102A,FBLIM1,FEZF2,GALNT9,GPR3,IL22RA1,KCNIP3,MAP3K13,MAPK3,MAPRE2,MAPT,MPP2,NATD1,NGFR,NOTCH3,NRP2,NTRK2,OTX1,PAX7,PCDHGA8,PLXNA4,PPP1R12B,PSKH1,RAB43,RASSF5,RHOJ,RNF40,SH3PXD2B,SLC8A2,STAC2,SYT1,SYT2,TAGLN2,UST,
hsa-miR-3919	5.18878e-05	0.00856725	0.00844415	10/371	ARCN1,CAP1,CMPK2,CSRP1,GPR158,KCNN3,PPP1R12B,SLC44A1,SLC4A8,SYNPO2,
hsa-miR-3622b-5p	2.39842e-05	0.00595672	0.00492002	11/371	CD96,MAP4K2,NATD1,NLRP1,NTRK2,PCDHB13,PXYLP1,STAC2,TIMP3,TRIM46,VAT1L,
hsa-miR-660-3p	2.40513e-05	0.00595672	0.00414241	8/371	ADAR,FAM63B,HRH2,KDM2B,NGFR,RAB43,TPPP,ZCCHC24,
hsa-miR-122-5p	7.16651e-05	0.0106494	-	94/371	AP1S1,AP3B2,ARF3,ARHGAP22,ARHGAP6,BCL11B,BLCAP,C14orf105,C3orf70,C4orf19,CD96,CHST11,CLTC,CMPK2,CNRIP1,CSRP1,DOCK4,EGFR,EML3,FAM101B,FAM102A,FBLIM1,FBXO7,FOXP2,G6PD,GALNT15,GIT1,GLB1L,GNPDA2,GPD2,GPR137C,GPR158,GPR3,GRIN2B,HAND2,HELZ2,HHIPL1,HMX2,IFT52,KCNN3,KDM2B,KIF6,MAP4K2,MAPRE2,MAPT,MET,METTL7A,MMD,MPP2,MST1R,NDRG3,NRP2,NTRK2,ONECUT1,PAX7,PCDH17,PCDH7,PCDHGA8,PCDHGC5,PDCD10,PEX5L,PLEKHB2,PLX…
hsa-miR-33a-3p	0.000101963	0.0116552	-	15/371	FOXP2,GJA1,GNPDA2,GPD2,HACD3,KIAA2022,MMD,MYCN,NRP2,PCDH17,RARB,THBS1,UBE2J1,UST,ZNF580,
hsa-miR-4502	9.57866e-05	0.0116552	-	7/371	GSG1L,POGK,PXYLP1,RBBP9,SLC6A4,SLC8A2,SYNPO2,
hsa-miR-608	9.53665e-05	0.0116552	-	77/371	ADAR,ANKRD24,AP1S1,AP3B2,ARF3,BLCAP,C14orf105,CAPN5,CCDC180,CHRM1,CLTC,CORO2B,CRK,CSRP1,CYP2S1,DRP2,EGFR,EPB41L4B,FBLIM1,FOXP2,G6PD,GIT1,GPR3,GSG1L,HAPLN2,KCNIP3,KIAA2022,KIF6,MAP3K13,MAP4K2,MAPRE2,MAPT,MDFI,MEOX1,METTL7A,MPP2,NGFR,NTRK2,OSBPL7,PCDHGA8,PCDHGC5,PCSK4,PLXNA4,PPP1R12B,PPP1R9B,PTPRS,RAB43,RASGRP4,RHBDL1,RHOJ,RNF40,RPP25,S100A1,SH3PXD2B,SIPA1L3,SLC2A10,SLC6A4,SLC8A2,SLC9A3R1,SRSF9,SST…
hsa-miR-212-5p	0.000109984	0.0116741	-	34/371	ADAR,AGAP4,AP3D1,ARF4,ARHGEF18,CHST11,CMKLR1,EPB41L4B,FAM63B,FAM81A,GRIN2B,JAK3,KIAA2022,KIF6,MAP3K13,MAP4K2,MAPRE2,MAPT,MET,MMP8,NGFR,NRP2,PDE11A,PLEKHG2,PPP1R12B,RAB43,SATB2,SERPINB8,SFRP1,SLC25A1,SPOCD1,SRXN1,SYT2,XPO6,
hsa-miR-4734	0.000124731	0.0123567	-	3/371	BLCAP,SLC35B4,SSTR2,
hsa-miR-1287-5p	0.000159438	0.0126852	-	56/371	ADAR,ADPGK,ARF3,ARHGAP22,ARHGAP6,CCND3,CD96,CHRM1,CLTC,CREM,CRK,CXXC5,DRP2,EGFR,EPB41L4B,FAM102A,FAM81A,FOXP2,G6PD,GALNT15,GPD2,GPR137C,GPR3,GSG1L,IL22RA1,KCNIP3,KDM2B,MAP4K2,MAPK3,MPP2,MYCN,NATD1,NGFR,NLRP1,NOTCH2,NRP2,NTRK2,NXT2,OSBPL7,PBX1,PDE11A,PICALM,PLXNA4,PTPRS,PXYLP1,RAB43,RNF138,SFRP1,SIPA1L3,SLC2A10,SLC6A4,SYT1,SYT5,TLR4,XPO6,ZCCHC24,
hsa-miR-3135a	0.000139725	0.0126852	-	5/371	KIAA2022,MAPRE2,MDFI,RAB43,SYT2,
hsa-miR-4427	0.000162193	0.0126852	-	5/371	CRK,KCNIP3,MEA1,PBX1,SERP1,
hsa-miR-5093	0.000150638	0.0126852	-	10/371	C12orf49,CAP1,EGFR,EPB41L4B,NTRK2,PBX1,POGK,SLC4A8,SYNPO2,TIMP3,
hsa-miR-506-3p	0.000192405	0.0142957	-	100/371	ANKRD13A,ANP32E,AP1S1,ARF3,AURKA,BCL11B,C12orf49,C14orf105,CALM2,CCND3,CCSAP,CD96,CDC20B,CHSY1,CLDN12,CMKLR1,CNN3,CPOX,DRP2,EGFR,EPB41L4B,FAM101B,FAM46C,FAM57A,FAM63B,FAM81A,FBLIM1,FBXL8,FLRT3,FMNL2,GALNT9,GAS1,GJA1,GLCE,GNPDA2,GPD2,HHIPL1,HNMT,HPS4,KCNH7,KCNN3,KCNT2,KIAA2022,KIF2A,MAP3K13,MYCN,NATD1,NOTCH2,NRP2,NTRK2,NUDCD2,NXT2,OSBPL7,OTUD1,PCDH17,PCDH7,PDCD10,PDE4B,PDK3,PEMT,PEX5L,PGM2,PLCXD3,…
hsa-miR-449a	0.000230351	0.0163001	-	109/371	ALX3,ARF3,BCL11B,C3orf70,CAP1,CAPN5,CCND3,CCSAP,CDH4,CHST11,CNGB1,CNOT6,COL7A1,CORO1C,CORO2B,CREM,CRIP2,CRK,CSRP1,DPYD,DRP2,FAM102A,FAM207A,FAM81A,FBXL8,FGF13,FMNL2,FOXP2,GAS1,GLCE,GNPDA2,GPD2,GPR158,GPR3,GRAP2,GRIN2B,HPS4,IL22RA1,KCNH7,KIAA0825,KIF6,KLK13,LASP1,MAP4K2,MAPRE2,MAPT,MEOX1,MET,MPP2,MYCN,NGFR,NOTCH2,NOTCH3,NRP2,NTRK2,OSBPL7,OTX1,PAX7,PCDH17,PDCD10,PDE11A,PDE4B,PEX5L,PGD,PLCXD3,PLEKHG…
hsa-miR-4640-5p	0.000255926	0.0165351	-	15/371	BLCAP,DRP2,FAM102A,G6PD,JAK3,LASP1,MAPT,MPP2,NATD1,NGFR,NOTCH2,RAB43,RPP25,SLC25A1,TMSB4X,
hsa-miR-505-3p	0.000248923	0.0165351	-	35/371	BCL11B,C3orf70,CAP1,CCND3,CCSAP,CD96,DOCK4,EPB41L4B,FAM63B,FLRT3,GLCE,H3F3B,JAK3,KCNT2,KDM2B,KIAA2022,MPP2,MYCN,NTRK2,PDE4B,PLEKHB2,PPP1R12B,RBBP9,RBM4B,RNF138,SLC10A7,SLC4A8,SOX5,SRXN1,THBS1,TIMP3,TNKS2,WBP1L,ZCCHC24,ZNF385B,
hsa-miR-330-3p	0.000309065	0.0191363	-	89/371	AMPH,ANKRD13A,ARHGEF18,ATP6V1A,BCL11B,C12orf49,C14orf105,CCND3,CCSAP,CD96,CLTC,CNOT6,CORO1C,CREM,CRK,CYP19A1,DRP2,EDNRA,FAM101B,FAM102A,FAM46C,FAM57A,FAM63B,FAM91A1,FLRT3,FOXP2,GLCE,GPD2,GRIN2B,HMX2,KBTBD3,KCNN3,KDM2B,KIAA2022,KIF2A,MAL2,MAPRE2,MAPT,MED28,METTL7A,MMD,MPP2,NRP2,NTRK2,NXT2,OAT,OTUB2,PDE11A,PEX5L,PICALM,PLEKHB2,PLEKHG2,PLXNA4,POGK,PPP1R12B,PPP2R2B,PTPRS,RAB2B,RASSF5,RBM4B,RFWD3,RMI2…
hsa-miR-3929	0.000336211	0.0192157	-	16/371	ARCN1,ARF4,C12orf49,CHST11,CORO2B,FMNL2,FOXP2,KDM2B,NOTCH2,NRP2,PAX7,RASSF5,RBM4B,SLC8A2,SOX5,UNC119B,
hsa-miR-5006-3p	0.000333775	0.0192157	-	4/371	CORO1C,GRAP2,MAPRE2,PEX5L,
hsa-miR-409-3p	0.000363272	0.0192794	-	74/371	ANKRD13A,AP1S1,AP3S1,ARCN1,ARHGEF18,ATP6V1A,C12orf49,C3orf70,CAPN5,CCSAP,CD96,CHSY1,CLDN12,CORO1C,CYP19A1,EGFR,FAM63B,FBLIM1,FBXO33,FMNL2,FOXP2,GALNT15,GPR137C,H3F3B,INPP5F,KCNIP3,KCNN3,KCNT2,KIAA0825,KIAA2022,MAP3K13,MAPRE2,MAPT,MED28,MMD,NGFR,NOTCH2,NRP2,NTRK2,NXT2,PCDH17,PDE11A,PEX5L,PICALM,PLCXD3,PLXNA4,PPP1R12B,PPP2R2B,RAB11FIP2,RAB2B,RBBP9,RBM47,SEMA6D,SERP1,SFRP1,SH3BGRL3,SH3PXD2B,SLC10A7,…
hsa-miR-603	0.000357563	0.0192794	-	40/371	ADRB1,ANP32E,ARF3,AURKA,BCL11B,BLCAP,CLDN12,CNOT6,CORO1C,EGFR,FAM46C,FBXO33,GPR137C,H3F3B,HPS4,KIAA2022,KIF2A,LASP1,MED28,MET,MPP2,NRP2,NTRK2,PCDH17,PCDH7,PLXNA4,PPP1R12B,RMI2,SATB2,SEMA6D,SLC35B4,SLC44A1,SLC8A2,SOX5,STK36,SYT1,SYT2,TIMP3,UNC119B,ZCCHC24,
hsa-miR-34c-5p	0.000377335	0.0193351	-	110/371	ALX3,ARF3,BCL11B,C3orf70,CAP1,CAPN5,CCND3,CCSAP,CDH4,CHST11,CNGB1,CNOT6,COL7A1,CORO1C,CORO2B,CRIP2,CRK,CSRP1,DPYD,DRP2,FAM102A,FAM207A,FBXL8,FGF13,FMNL2,FOXP2,GAS1,GLCE,GNPDA2,GPD2,GPR158,GRIN2B,HHIPL1,HPS4,IL22RA1,KCNH7,KCNIP3,KIAA0825,KIAA2022,KIF6,KLK13,LASP1,LRRC8B,MAP4K2,MAPRE2,MAPT,MEOX1,MET,MMD,MPP2,MYCN,NELFCD,NGFR,NOTCH2,NOTCH3,NRP2,OSBPL7,OTUB2,OTX1,PCDH17,PDCD10,PDE11A,PDE4B,PEX5L,PGD,…
hsa-miR-132-5p	0.000496903	0.0203829	-	2/371	GOLGA7,WIZ,
hsa-miR-133b	0.000475971	0.0203829	-	67/371	ADAR,ANKRD13A,ARF3,ARHGAP6,ARPC1A,ATP6V1A,CAP1,CAPN5,CCDC180,CD96,CDH4,CHST8,CORO1C,CRK,DRP2,EGFR,FAIM,FAM46C,FAM57A,FOXP2,GALNT15,GALNT9,GPD2,GPR137C,HPS4,KIAA2022,LASP1,MMP8,MPP2,NGFR,NOTCH2,OSBPL7,OTUB2,PAX7,PCDH17,PCDHGA8,PCDHGC5,PDE11A,PEX5L,PLXNA4,PPFIA2,PPP1R9B,PREX1,PTBP1,PTMA,PTPRS,PXYLP1,RAB43,RARB,RASSF5,RBBP9,RBM4B,RFWD3,SERPINB8,SH3PXD2B,SIPA1L3,SLC10A7,SLC4A8,SLC8A2,SOX5,SYT1,SYT2,T…
hsa-miR-16-5p	0.000521231	0.0203829	-	107/371	ADAR,ANKRD13A,ANP32E,ARCN1,ARF3,ARHGAP22,ARHGEF18,BCL11B,BLCAP,C3orf70,C4orf19,CAP1,CAPN5,CCND3,CLDN12,CLTC,CMKLR1,CNOT6,CYP2S1,DOCK4,DRP2,EGFR,EPB41L4B,FAM101B,FAM102A,FAM63B,FAM81A,FAM91A1,FBXO33,FBXO7,FOXP2,G6PD,GIT1,GLCE,GOLGA7,GPD2,GRIN2B,HHIPL1,JAK3,KCNIP3,KCNT2,KIAA2022,KIF2A,KIF6,MAP4K2,MAPK3,MEOX1,MMD,MMP8,MPP2,MST1R,NATD1,NGFR,NOTCH2,NRP2,NTRK2,OTUB2,OTX1,PAX7,PCDH17,PDZD7,PLCXD3,PLEKHB…
hsa-miR-218-5p	0.000437348	0.0203829	-	68/371	ADRB1,BCL11B,BCL3,C3orf70,CAP1,CCND3,CCSAP,CDH4,CHST8,CLDN12,CORO1C,CYP2S1,EDNRA,EGFR,FAM63B,FAM81A,FBXO33,FLRT3,FOXP2,GALNT15,GJA1,GLCE,GOLGA7,GPD2,GPR137C,HNMT,KBTBD3,KCNIP3,KCNN3,KIAA0825,KIAA2022,KIF2A,KIF6,LASP1,MEA1,MPP2,MST1R,NOTCH2,NTRK2,NXT2,OTUB2,OTX1,PCDH17,PEX5L,PGM2,PLCXD3,PLEKHG2,PLXNA4,POGK,PPP1R12B,PREX1,PXYLP1,RASSF5,RBBP9,RBM47,RPP25,SATB2,SERP1,SERPINB8,SHPK,SLC10A7,SLC8A2,SOX5…
hsa-miR-299-3p	0.000448666	0.0203829	-	66/371	ADAR,BCL11B,BCL3,C3orf70,C4orf19,CAP1,CASP1,CHRM1,CMKLR1,CORO2B,CREM,CSRP1,DOCK4,DRP2,EDNRA,EGFR,FBXO33,FMNL2,GIT1,GNPDA2,GPD2,GPR158,GPR4,KCNH7,KCNIP3,KDM2B,KIAA0825,KIAA2022,KIF6,KRTAP2-3,MAL2,MAPT,MPP2,MYCN,NDRG3,NGFR,NOTCH2,NTRK2,PDE11A,PLEKHB2,PLEKHG2,POGK,PPP1R12B,PRSS33,RASSF5,RBM47,SATB2,SERP1,SERPINB8,SH3PXD2B,SLC35B4,SLC6A4,SLC8A2,SLC9A3R1,SOX5,SRXN1,SYNPO2,SYT1,TIMP3,TLR4,TMEM254,TMEM3…
hsa-miR-4446-3p	0.000497139	0.0203829	-	13/371	FAM63B,FOXP2,MPP2,NGFR,NOTCH2,PSKH1,SERPINB8,SH3PXD2B,SIPA1L3,SYT2,TPPP,ZCCHC24,ZSWIM3,
hsa-miR-4740-5p	0.00045572	0.0203829	-	7/371	ANP32E,BLCAP,KCNIP3,MPP2,NOTCH2,NTRK2,PCDHGA8,
hsa-miR-625-5p	0.000467164	0.0203829	-	47/371	ADAR,ADRB1,ALX3,AP1S1,ARCN1,ARF4,ATP6V1A,BCL3,CAPN5,CORO2B,CYP19A1,EML3,EPB41L4B,FAM102A,FAM46C,GAS1,GIT1,GLCE,GRIN2B,HAND2,KCNT2,KIAA2022,MAP4K2,MAPT,MPP2,NTRK2,OSBPL7,PCDHB13,PCDHGC5,PLCXD3,PLXNA4,POGK,PPP1R12B,PSKH1,PTPRS,PXYLP1,RBM47,RPP25,SFRP1,SIPA1L3,SLC8A2,SRXN1,SSTR2,TGFB1I1,TRANK1,UNC119B,WIZ,
hsa-miR-626	0.000516292	0.0203829	-	24/371	ARHGAP6,C3orf70,CA3,CDH4,CNOT6,CORO1C,EDNRA,FOXP2,GPD2,GSG1L,H3F3B,KIF2A,KIF6,MAPK3,MPP2,NTRK2,PLXNA4,PPP1R12B,RASGRP4,SEMA6D,SLC6A4,SYT1,XPO6,ZCCHC24,
hsa-miR-34a-5p	0.000544407	0.0207433	-	106/371	ALX3,ARF3,BCL11B,C3orf70,CAP1,CAPN5,CCND3,CCSAP,CDH4,CHST11,CNGB1,CNOT6,COL7A1,CORO1C,CORO2B,CREM,CRIP2,CRK,CSRP1,DPYD,DRP2,FAM102A,FAM207A,FAM81A,FBXL8,FGF13,FMNL2,FOXP2,GAS1,GLCE,GPD2,GPR158,GPR3,GRIN2B,HPS4,IL22RA1,KCNH7,KIAA0825,KIF6,KLK13,LASP1,MAP4K2,MAPRE2,MAPT,MEOX1,MET,MPP2,MYCN,NELFCD,NGFR,NOTCH2,NOTCH3,NRP2,NTRK2,OSBPL7,OTX1,PAX7,PCDH17,PDCD10,PDE11A,PDE4B,PEX5L,PGD,PLCXD3,PLEKHG2,PLXN…
hsa-miR-4651	0.000621168	0.0230547	-	31/371	AP1S1,ARF3,CCDC180,CHRM1,CLTC,CORO2B,CRK,CSRP1,EGFR,FOXP2,GIT1,KIAA2022,MAP3K13,MAPRE2,MAPT,MEOX1,METTL7A,MPP2,NGFR,OSBPL7,PCDHGA8,PCDHGC5,PPP1R9B,RAB43,SLC8A2,SSTR2,STAC2,SYT5,TIMP3,UNC5C,ZCCHC24,
hsa-miR-644a	0.000636097	0.0230547	-	32/371	CYP2S1,FOXP2,GIT1,GRIN2B,GSG1L,IL22RA1,KCNIP3,KIAA2022,KIF6,MAPRE2,MPP2,NATD1,NGFR,NRP2,NTRK2,OTUB2,PAQR6,PCDHGA8,PLCXD3,PPP1R12B,PTBP1,SEMA6D,SH3PXD2B,SIPA1L3,SLC44A1,SLC4A8,SLC8A2,STAC2,TRANK1,ZCCHC24,ZNF365,ZNF580,
hsa-miR-133a-3p	0.000726476	0.0252585	-	47/371	ADAR,ARHGAP6,ARPC1A,ATP6V1A,CAP1,CAPN5,CCDC180,CD96,CHST8,CORO1C,CRK,EGFR,FAIM,FAM57A,FOXP2,GALNT15,GPD2,LASP1,MPP2,NGFR,PAX7,PCDH17,PCDHGA8,PCDHGC5,PDE11A,PEX5L,PPP1R9B,PREX1,PTBP1,PTMA,PTPRS,PXYLP1,RAB43,RARB,RASSF5,RBM4B,RFWD3,SERPINB8,SIPA1L3,SLC4A8,SLC8A2,SYT1,SYT2,TAGLN2,TPM3,UNC5C,ZNF365,
hsa-miR-4490	0.000747898	0.0252585	-	8/371	DOCK4,FAM81A,FOXP2,NLRP1,NOTCH2,OTUD1,PPP1R12B,SFRP1,
hsa-miR-4514	0.000733492	0.0252585	-	24/371	AP1S1,CLTC,CNOT6,CSRP1,FAM63B,GLCE,GPR3,KIAA2022,MAP3K13,MET,MPP2,NOTCH2,PICALM,PLEKHB2,POGK,RAB11FIP2,RAB43,SERPINB8,SH3PXD2B,SYT1,THBS1,TIMP3,UNC5C,WBP1L,
hsa-miR-875-3p	0.000782181	0.0258294	-	43/371	ADAR,ARF3,ATP6V1A,C12orf49,CNOT6,CRK,DRP2,EGFR,FLRT3,GPR158,GPR3,GRIN2B,HAND2,MAP3K13,MAPRE2,MED28,NOTCH2,NOTCH3,NRP2,NTRK2,PDE11A,PLXNA4,PPP1R12B,PTBP1,RAB11FIP2,RARB,RHOJ,SEMA6D,SLC44A1,SLC6A4,SOWAHC,SPOCD1,SRSF9,SYT1,THBS1,TMEM30A,TNKS2,TRANK1,UNC119B,UST,WBP1L,ZCCHC24,ZNF385B,
hsa-miR-15a-5p	0.00081977	0.0264821	-	108/371	ADAR,ANKRD13A,ANP32E,ARCN1,ARF3,ARHGAP22,ATP6V1A,BCL11B,BLCAP,C3orf70,C4orf19,CAPN5,CCND3,CDH4,CHST11,CLDN12,CLTC,CMKLR1,CNOT6,CYP2S1,DOCK4,DRP2,EGFR,EPB41L4B,FAM101B,FAM102A,FAM63B,FAM81A,FAM91A1,FBXO33,FBXO7,FOXP2,G6PD,GALNT15,GIT1,GLCE,GOLGA7,GPD2,GRIN2B,HHIPL1,JAK3,KCNIP3,KCNN3,KCNT2,KIAA2022,KIF2A,KIF6,MAP4K2,MAPK3,MEOX1,MMD,MMP8,MPP2,NATD1,NGFR,NOTCH2,NRP2,NTRK2,OTUB2,OTX1,PAX7,PCDH17,PDZD7…
hsa-miR-486-3p	0.000870243	0.0270874	-	61/371	ANGPT4,ARF3,ARHGAP6,BLCAP,CAPN5,CCND3,CDC20B,CHRM1,CRIP2,DRP2,EGFR,FAM101B,FAM102A,FBLIM1,GRAP2,GSG1L,HOXC5,KDM2B,KIAA2022,KIF6,LASP1,MAP4K2,MAPK3,MAPT,MPP2,MST1R,NATD1,NGFR,NOTCH2,NOTCH3,OSBPL7,OTX1,PBX1,PEMT,PLXNA4,POGK,PPP1R12B,PREX1,RAB2B,RAB43,RASSF5,RFWD3,SH3PXD2B,SHPK,SIPA1L3,SLC44A1,SLC8A2,SOWAHC,SPOCD1,STAC2,SYT2,SYT5,THBS1,TIMP3,TMSB4X,TPPP,UNC119B,VAT1L,WIZ,ZCCHC24,ZSWIM3,
hsa-miR-548ah-5p	0.000874964	0.0270874	-	12/371	AMPH,AP3D1,C3orf70,FLRT3,MEOX1,MYCN,NTRK2,PCDH7,PDCD10,PDE4B,TIMP3,YWHAQ,
hsa-miR-1293	0.000957976	0.0280454	-	67/371	ADAR,ARF3,BCL3,BLCAP,C12orf49,C19orf57,CAPN5,CCDC180,CCND3,CHRM1,CORO2B,CSRP1,DRP2,EDNRA,EGFR,G6PD,GIT1,GLCE,GSG1L,KDM2B,KIAA2022,LASP1,MAP3K13,MAPRE2,MAPT,MDFI,MEOX1,MET,METTL7A,NATD1,NGFR,NOTCH2,NOTCH3,OSBPL7,PBX1,PLXNA4,PPP1R12B,PPP1R9B,PREX1,PTMA,RAB43,RPP25,S100A1,SERPINB8,SH3PXD2B,SIPA1L3,SLC25A1,SLC35B4,SLC4A8,SLC6A4,SLC8A2,SLC9A3R1,SOX5,STAC2,SYNPO2,SYT5,TGFB1I1,THBS1,TIMP3,TMC8,TNS2,TRAN…
hsa-miR-183-5p	0.00104291	0.0280454	-	48/371	ADPGK,ARHGAP6,ARHGEF18,BCL11B,CD96,CHSY1,CNOT6,CNRIP1,CORO1C,CREM,CRK,CYP19A1,DOCK4,FAM91A1,FLRT3,FPGT,GOLGA7,GPR3,GRIN2B,HACD3,ICA1,KCNN3,KDM2B,KIAA2022,KIF2A,MAL2,MAP3K13,NATD1,NOTCH2,NRP2,NTRK2,PDCD10,PICALM,PLCXD3,PLEKHG2,PLXNA4,RAB11FIP2,RAB43,RBM47,RNF138,SEMA6D,SERP1,SLC44A1,SYNPO2,SYT1,TMSB4X,TNKS2,TPM3,
hsa-miR-195-5p	0.00111173	0.0280454	-	106/371	ADAR,ANKRD13A,ANP32E,ARCN1,ARF3,ARHGAP22,BCL11B,BLCAP,C3orf70,C4orf19,CAPN5,CCND3,CDH4,CHST11,CLDN12,CLTC,CMKLR1,CNOT6,CYP2S1,DOCK4,DRP2,EGFR,EPB41L4B,FAM101B,FAM102A,FAM63B,FAM81A,FAM91A1,FBXO33,FBXO7,FOXP2,G6PD,GALNT15,GIT1,GLCE,GOLGA7,GPD2,GRIN2B,HHIPL1,JAK3,KCNIP3,KCNT2,KIAA2022,KIF2A,KIF6,MAP4K2,MAPK3,MEOX1,MMD,MMP8,MPP2,NATD1,NGFR,NOTCH2,NRP2,NTRK2,OTUB2,OTX1,PAX7,PCDH17,PLCXD3,PLEKHB2,PLXN…
hsa-miR-3621	0.00103147	0.0280454	-	2/371	ARHGEF18,BCL11B,
hsa-miR-3714	0.00111351	0.0280454	-	22/371	AMPH,C12orf49,CRK,DRP2,EPB41L4B,FAM91A1,FBXO33,GAS1,GLCE,GPR158,HPS4,KCNT2,KIAA2022,NRP2,NTRK2,NXT2,POGK,SLC4A8,TIMP3,VAT1L,YWHAQ,ZNF580,
hsa-miR-449b-5p	0.00110892	0.0280454	-	109/371	ALX3,ARF3,BCL11B,C3orf70,CAP1,CAPN5,CCND3,CCSAP,CDH4,CHST11,CNGB1,CNOT6,COL7A1,CORO1C,CORO2B,CREM,CRIP2,CRK,CSRP1,DPYD,DRP2,FAM102A,FAM207A,FBXL8,FGF13,FMNL2,FOXP2,GAS1,GLCE,GNPDA2,GPD2,GPR158,GPR4,GRIN2B,HPS4,IL22RA1,KCNH7,KCNIP3,KIAA0825,KIAA2022,KIF6,KLK13,LASP1,MAP4K2,MAPRE2,MAPT,MEOX1,MET,MPP2,MYCN,NGFR,NOTCH2,NOTCH3,NRP2,OSBPL7,OTUB2,OTX1,PAX7,PCDH17,PDCD10,PDE11A,PDE4B,PEX5L,PGD,PLCXD3,PLE…
hsa-miR-4516	0.00107319	0.0280454	-	29/371	AP1S1,ARF3,CCND3,CDC20B,CORO2B,CSRP1,DRP2,GALNT9,GLCE,GSG1L,LRRC8B,MPP2,NGFR,NRP2,NTRK2,OSBPL7,OTX1,PBX1,PCDHGA8,PLEKHG2,PRR3,SLC2A10,SLC6A4,SLC9A3R1,SOX5,TAGLN2,TMEM254,TRIM46,UNC119B,
hsa-miR-4647	0.00109525	0.0280454	-	11/371	ARF3,COL13A1,FBXO33,GSG1L,H3F3B,PCDHGA8,PCDHGC5,PDCD10,RNF138,SERPINB8,UNC5C,
hsa-miR-4665-5p	0.00100854	0.0280454	-	17/371	ADAR,CAPN5,CRK,EPB41L4B,FAM102A,FOXP2,MAPT,OSBPL7,PCDHB13,PLXNA4,POGK,RASGRP4,SFRP1,SIPA1L3,SLC8A2,WBP1L,ZNF385B,
hsa-miR-4739	0.00105085	0.0280454	-	24/371	AP1S1,BCL11B,BRINP2,C12orf49,C19orf57,IL22RA1,LASP1,MAP3K13,MAPT,MPP2,NOTCH2,NTRK2,PBX1,PLXNA4,PSKH1,RAB43,RHOJ,SH3PXD2B,SLC4A8,SLC6A4,SLC8A2,STAC2,TIMP3,WIZ,
hsa-miR-765	0.000968466	0.0280454	-	89/371	ALX3,ANKRD13A,ANKRD24,AP3B2,ARHGAP6,BRINP2,C12orf49,C19orf57,CALM2,CAPN5,CCND3,CD96,CHST11,CORO2B,EGFR,EPB41L4B,FAM102A,FAM57A,FBLIM1,FBXO2,GIT1,GLCE,GRIN2B,GSG1L,HMX2,HRH2,JAK3,KBTBD3,KDM2B,MAPK3,MAPRE2,MAPT,MDFI,MEOX1,MPP2,MYCN,NATD1,NOTCH2,NOTCH3,NRP2,NTRK2,OSBPL7,OTX1,PAX7,PBX1,PCDH17,PCDH7,PCDHGA8,PCDHGC5,PEX5L,PLXNA4,PPP1R12B,PREX1,PRSS33,PSKH1,PTPRS,RAB2B,RAB43,RASSF5,RPP25,S100A1,SEMA6D,S…
hsa-miR-3120-3p	0.00128373	0.0297293	-	17/371	ARF3,C12orf49,CLTC,DPYD,GAS1,HACD3,KIAA2022,OTUD1,OTX1,PEX5L,RAB11FIP2,RMI2,SLC35B4,STK36,TRANK1,UNC5C,ZNF385B,
hsa-miR-376a-2-5p	0.00134042	0.0297293	-	1/371	SYT1,
hsa-miR-424-5p	0.00127204	0.0297293	-	109/371	ADAR,ANKRD13A,ANP32E,ARCN1,ARHGAP22,BCL11B,BLCAP,C3orf70,C4orf19,CAPN5,CCND3,CDH4,CLDN12,CLTC,CMKLR1,CNOT6,CNRIP1,CYP2S1,DOCK4,DRP2,EGFR,EPB41L4B,FAM101B,FAM102A,FAM63B,FAM81A,FAM91A1,FBXO33,FBXO7,FOXP2,G6PD,GIT1,GLCE,GOLGA7,GPD2,GRIN2B,HACD3,HHIPL1,HPS4,JAK3,KCNIP3,KCNT2,KIAA2022,KIF2A,KIF6,MAP4K2,MAPK3,MEOX1,MMD,MMP8,MPP2,NATD1,NGFR,NOTCH2,NRP2,NTRK2,OTUB2,OTX1,PAX7,PCDH17,PCDH7,PDE11A,PEMT,PLE…
hsa-miR-4432	0.00134042	0.0297293	-	1/371	PPP1R12B,
hsa-miR-4478	0.00130647	0.0297293	-	33/371	ARCN1,ARF4,C12orf49,CAPN5,CASS4,CHST11,CORO2B,FAM102A,FBLIM1,FMNL2,FOXP2,JAK3,KDM2B,MAP3K13,METTL7A,MPP2,NATD1,NRP2,PAX7,PBX1,PCDH17,PLXNA4,RASGRP4,RASSF5,RBM4B,SLC44A1,SLC8A2,SOX5,THBS1,TMC8,TPM3,UNC119B,UNC5C,
hsa-miR-4497	0.00130509	0.0297293	-	3/371	NRP2,SLC6A4,TGFB1I1,
hsa-miR-4662b	0.00126328	0.0297293	-	6/371	EPB41L4B,FBXO33,H3F3B,PCDHGA8,PDCD10,RNF138,
hsa-miR-4666a-3p	0.00129165	0.0297293	-	15/371	CLDN12,CNN3,CNOT6,FBXO33,FMNL2,FOXP2,GAS1,GPR158,NRP2,PLXNA4,RAB11FIP2,RNF138,SEMA6D,SLC44A1,SYT1,
hsa-miR-604	0.00140157	0.0306284	-	45/371	AP3B2,ARHGAP6,BLCAP,BRINP2,C12orf49,C4orf19,CD96,EML3,FBLIM1,FMNL2,FOXP2,G6PD,GALNT9,GIT1,GPR3,GPR4,ICA1,KCNIP3,KIF6,MAPRE2,MAPT,MEOX1,NATD1,NRP2,NTRK2,OSBPL7,PLEKHB2,PLXNA4,PPP1R12B,PSKH1,PSMG1,RFWD3,RHOJ,SEMA6D,SFRP1,SHPK,SIPA1L3,SLC35B4,SLC4A8,SOWAHC,TAGLN2,TNS2,WBP1L,ZCCHC24,ZNF488,
hsa-miR-1827	0.00147143	0.0310391	-	61/371	AP1S1,ARF3,BRINP2,C14orf105,CALM2,CAP1,CHRM1,CLDN12,CNN3,CORO2B,EDNRA,EGFR,EPB41L4B,FAM102A,FAM57A,FOXP2,GIT1,GPD2,GRIN2B,KCNIP3,KCNN3,KIAA2022,MAPRE2,MAPT,MMD,MPP2,MST1R,NATD1,NGFR,NOTCH2,NOTCH3,OSBPL7,PBX1,PCDHB13,PDE11A,PLXNA4,PPFIA2,PPP1R12B,PRSS33,PSKH1,RAB43,RASGRP4,RASSF5,SERP1,SLC25A1,SLC2A10,SLC4A8,SLC8A2,SLC9A3R1,SRXN1,SYT2,THBS1,TMEM30A,TNS2,TPM3,TPPP,TRANK1,UST,WBP1L,WIZ,ZNF488,
hsa-miR-4726-5p	0.00149155	0.0310391	-	13/371	DRP2,FAM102A,JAK3,LASP1,MAPT,MPP2,NATD1,NGFR,NOTCH2,RAB43,SLC25A1,TIMP3,TMSB4X,
hsa-miR-4756-5p	0.00150391	0.0310391	-	19/371	C12orf49,C19orf57,CMKLR1,IL22RA1,MAP3K13,MAPT,MPP2,NOTCH2,NTRK2,PBX1,PLXNA4,PSKH1,RASSF5,RHOJ,SLC6A4,SLC8A2,STAC2,TIMP3,WIZ,
hsa-miR-888-5p	0.00145018	0.0310391	-	20/371	ARF4,BCL11B,CCSAP,CD96,FAM57A,FPGT,GLCE,MPP2,MYCN,NOTCH2,PCDH7,PLEKHB2,PPP1R12B,RAB11FIP2,SLC2A10,SLC4A8,SYNPO2,SYT1,TWF1,ZCCHC24,
hsa-miR-4711-5p	0.00154003	0.0313491	-	3/371	EPB41L4B,PPP2R2B,SLC44A1,
hsa-miR-362-3p	0.00160737	0.0322777	-	83/371	ADAR,ADRB1,ANKRD13A,ANP32E,AP3D1,ARF3,ATP6V1A,AURKA,BCL11B,BLCAP,C12orf49,CAP1,CCSAP,CLDN12,CNGB1,CNOT6,COL13A1,CORO1C,CREM,CRIP2,CRK,DOCK4,DPYD,DRP2,EBPL,EDNRA,EPB41L4B,FAM101B,FAM46C,FAM57A,FAM63B,FBXO33,FPGT,GNPDA2,GPD2,GPR137C,GPR4,GRAP2,GRIK1-AS2,GRIN2B,H3F3B,HPS4,KIAA2022,KIF2A,KIF6,LASP1,MAPT,MED28,MET,MPP2,NRP2,NTRK2,PAX7,PCDH17,PCDH7,PCDHB13,PDE11A,PLCXD3,PLEKHB2,PLXNA4,PPP1R12B,RAB11FIP…
hsa-miR-4738-3p	0.00171041	0.0334429	-	5/371	H3F3B,KBTBD3,PXYLP1,SLC2A10,UNC5C,
hsa-miR-4747-5p	0.00169145	0.0334429	-	24/371	AP1S1,ARF3,BCL11B,BLCAP,CLTC,CORO2B,HAND2,KIAA2022,LASP1,MAPT,MEOX1,MPP2,NATD1,NTRK2,PLEKHB2,PLXNA4,PXYLP1,RASGRP4,SATB2,SFRP1,SH3PXD2B,SLC6A4,TAGLN2,ZNF365,
hsa-miR-107	0.00195957	0.0340878	-	97/371	ADAR,AMPH,ANKRD13A,ARCN1,ARF4,ARHGAP22,ARHGAP6,BLCAP,BRINP2,C14orf105,C4orf19,CD96,CHRM1,CHST11,CMKLR1,CNN3,CORO2B,CYP2S1,DOCK4,DPYD,DRP2,EGFR,EPB41L4B,FAM63B,FAM81A,FAM91A1,FBXO7,FLRT3,FOXP2,GRIN2B,GSG1L,HACD3,KCNIP3,KCNN3,KCNT2,KIAA2022,KIF2A,KIF6,MAPRE2,MAPT,MEOX1,MPP2,MYCN,NATD1,NOTCH2,NRP2,NTRK2,NUDCD2,OTUB2,OTX1,PCDH17,PCSK4,PDCD10,PDE11A,PDE4B,PLCXD3,PLEKHB2,PLXNA4,PPP1R12B,PPP2R2B,RAB11FI…
hsa-miR-1205	0.00213797	0.0340878	-	66/371	ADAR,AMPH,ARHGAP6,ARHGEF18,ATP6V1A,BCL11B,BLCAP,C12orf49,CD96,CMKLR1,CNOT6,CREM,CYP2S1,DRP2,FAM102A,FMNL2,FOXP2,GIT1,GLI1,GPD2,GPR158,H3F3B,HHIPL1,INPP5F,KCNIP3,KCNN3,KIAA2022,KIF2A,KIF6,LRRC8B,MAP4K2,MAPRE2,MAPT,MDFI,MET,MPP2,NATD1,NLRP1,NOTCH2,NRP2,OSBPL7,PDE11A,PICALM,PLXNA4,POGK,PPP1R12B,PPP1R9B,PSKH1,PTBP1,PXYLP1,RAB11FIP2,RAB43,RBBP9,RBM4B,SEMA6D,SERPINB8,SH3PXD2B,SLC2A10,SRSF9,SYT2,TNS2,TP…
hsa-miR-1252-5p	0.00204401	0.0340878	-	29/371	ANKRD13A,ARCN1,ATP6V1A,BCL11B,CFAP57,CORO2B,EGFR,FBLIM1,HNMT,KIAA0825,NTRK2,PDE4B,PICALM,PLEKHB2,POGK,PPP1R12B,PTBP1,RAB2B,RMI2,SERPINB8,SIPA1L3,SLC10A7,SLC35B4,SLC4A8,SLC9A3R1,SOX5,TPM3,WBP1L,YWHAQ,
hsa-miR-1291	0.00189327	0.0340878	-	37/371	ARCN1,ARF3,ARHGEF18,C19orf57,CHRM1,CYP2S1,FAM102A,FAM207A,GPR3,GSG1L,HHIPL1,KCNIP3,KCNN3,KIAA2022,KIF6,MAPRE2,NATD1,NGFR,NRP2,PDE11A,PLXNA4,PPP1R12B,PSKH1,RAB43,SFRP1,SIPA1L3,SRSF9,SRXN1,SYT2,TMC8,TMEM254,TPPP,UBE2J1,UST,WIZ,ZNF365,ZNF580,
hsa-miR-1321	0.0018826	0.0340878	-	70/371	ADAR,AP1S1,ARF3,ARHGAP6,AURKA,BRINP2,C12orf49,C19orf57,CAPN5,CCND3,CHRM1,CYP19A1,CYP2S1,EML3,FBLIM1,GIT1,GPD2,GRIN2B,IL22RA1,KCNK15,LASP1,MAPT,MEOX1,METTL7A,MPP2,NATD1,NGFR,NOTCH2,NTRK2,OSBPL7,PBX1,PCDHB13,PCDHGA8,PCDHGC5,PDE11A,PLEKHB2,PLXNA4,PPP1R12B,PPP1R9B,PRSS33,PSKH1,PTBP1,RAB43,RASSF5,RBM4B,RFWD3,RHOJ,SERPINB8,SH3BGRL3,SH3PXD2B,SIPA1L3,SLC29A3,SLC35B4,SLC4A8,SLC6A4,SLC8A2,SOX5,STAC2,SYNPO2…
hsa-miR-15b-5p	0.00183191	0.0340878	-	105/371	ADAR,ANKRD13A,ANP32E,ARCN1,ARF3,ARHGAP22,BCL11B,BLCAP,C3orf70,C4orf19,CAPN5,CCND3,CHST11,CLDN12,CLTC,CMKLR1,CNOT6,CYP2S1,DOCK4,DRP2,EGFR,EPB41L4B,FAM101B,FAM102A,FAM63B,FAM81A,FAM91A1,FBXO33,FBXO7,FOXP2,G6PD,GIT1,GLCE,GOLGA7,GPD2,GRIN2B,HHIPL1,JAK3,KCNIP3,KCNT2,KIAA2022,KIF2A,KIF6,MAP4K2,MAPK3,MEOX1,MMD,MMP8,MPP2,MST1R,NGFR,NOTCH2,NRP2,NTRK2,OTUB2,OTX1,PAX7,PCDH17,PDZD7,PLCXD3,PLEKHB2,PLXNA4,POM1…
hsa-miR-185-5p	0.00185863	0.0340878	-	124/371	ADAR,ALX3,ANGPT4,ANXA2,AP3B2,AP3D1,ARCN1,ARF3,ARF4,BCL11B,BLCAP,C12orf49,C3orf70,CCSAP,CDC20B,CDH4,CHRM1,CLTC,CMKLR1,CNGB1,CNOT6,CNRIP1,CORO1C,CORO2B,CSRP1,CXXC5,CYP2S1,DOCK4,DRP2,EGFR,EPB41L4B,FGF13,FMNL2,FPGT,GIT1,GJA1,GLCE,GNPDA2,GOLGA7,GPR3,GPR4,GRIN2B,HAPLN2,HPS4,IFT52,JAK3,KBTBD3,KCNN3,KDM2B,KIF2A,KIF6,LASP1,LRRC8B,MAL2,MAP3K13,MAP4K2,MAPK3,MAPRE2,MAPT,MDFI,MEOX1,MMD,MPP2,NATD1,NDRG3,NOTCH2…
hsa-miR-222-5p	0.00234416	0.0340878	-	2/371	NOTCH2,RAB43,
hsa-miR-3126-3p	0.00202689	0.0340878	-	5/371	EPB41L4B,FBXO33,MED28,NRP2,NTRK2,
hsa-miR-375	0.00218029	0.0340878	-	68/371	AP1S1,BCL11B,CCDC180,CCSAP,CHSY1,CLTC,CNGB1,CNN3,CREM,CRK,DFNA5,DOCK4,DPYD,DRP2,EBPL,EGFR,FAM101B,FAM63B,FAM91A1,FLRT3,FOXP2,GPR137C,GRIN2B,GSG1L,HNMT,IL22RA1,KIAA2022,MAL2,MAPRE2,MED28,MMD,MPP2,MST1R,NELFCD,NOTCH2,NRG2,NTRK2,NXT2,OTX1,PDE11A,PDE4B,PEX5L,PLCXD3,PLXNA4,POGK,PPP1R12B,RAB43,RBM47,SEMA6D,SERPINB8,SH3PXD2B,SLC10A7,SLC35B4,SOWAHC,SOX5,SRXN1,STAC2,SYT5,THBS1,TLR4,TMEM254,TMEM30A,TNKS2,U…
hsa-miR-4265	0.00211089	0.0340878	-	10/371	ARF3,GRIN2B,KIAA2022,MAPT,MPP2,PAX7,PCDH17,STAC2,TGFB1I1,VAT1L,
hsa-miR-4306	0.00230222	0.0340878	-	68/371	ADAR,ALX3,ANXA2,ARCN1,ARF3,ARF4,BCL11B,C3orf70,CDC20B,CDH4,CHRM1,CMKLR1,CNGB1,CNRIP1,CORO2B,DRP2,FBXO33,FPGT,GIT1,GJA1,GLCE,GOLGA7,GPR4,GRIN2B,KCNN3,LASP1,MAP3K13,MAP4K2,MAPK3,MAPRE2,MAPT,MDFI,MPP2,NOTCH2,NOTCH3,NRP2,NTRK2,OTUB2,PAX7,PBX1,PDK3,PLEKHG2,PLXNA4,POGK,PSKH1,RBM47,RHOJ,RPP25,SATB2,SEMA6D,SH3PXD2B,SIPA1L3,SLC35B4,SLC4A8,SLC8A2,SOX5,STAC2,SYT2,TAGLN2,TNKS2,TPM3,TRANK1,TRIM46,UNC5C,VAT1L,…
hsa-miR-4322	0.00220191	0.0340878	-	10/371	CMPK2,GRIN2B,KIAA2022,MAPT,MPP2,PAX7,PCDH17,SFRP1,STAC2,TGFB1I1,
hsa-miR-4446-5p	0.00209523	0.0340878	-	3/371	ARHGAP6,MAPRE2,PEX5L,
hsa-miR-4447	0.00187676	0.0340878	-	39/371	ANKRD24,ARF3,BCL11B,CHRM1,CNGB1,CYP2S1,GIT1,HHIPL1,JAK3,KIAA2022,MAPRE2,MEOX1,MPP2,NATD1,NGFR,NOTCH2,NTRK2,OTUB2,PAX7,PLXNA4,POM121C,PPP1R9B,PREX1,PRSS33,RASGRP4,RBM47,SIPA1L3,SLC35B4,SLC8A2,STAC2,SYT2,SYT5,TMC8,TRANK1,UBE2J1,WBP1L,WIZ,ZCCHC24,ZNF385B,
hsa-miR-4661-3p	0.00234416	0.0340878	-	2/371	NOTCH2,NUDCD2,
hsa-miR-4667-5p	0.00226981	0.0340878	-	19/371	ADPGK,CNGB1,FAM102A,GPR3,HACD3,NATD1,NTRK2,OSBPL7,PCDHGA8,PCDHGC5,PRR3,PSKH1,RAB43,RBM47,SEMA6D,SLC8A2,SYT2,TIMP3,WBP1L,
hsa-miR-497-5p	0.00193108	0.0340878	-	114/371	ADAR,ANKRD13A,ANP32E,AP3B2,ARCN1,ARF3,ARHGAP22,BCL11B,BLCAP,C3orf70,C4orf19,CAPN5,CCND3,CHST11,CLDN12,CLTC,CMKLR1,CNOT6,CNRIP1,CYP2S1,DOCK4,DRP2,EGFR,EPB41L4B,FAM101B,FAM102A,FAM63B,FAM81A,FAM91A1,FBXO33,FBXO7,FOXP2,G6PD,GIT1,GLCE,GOLGA7,GPD2,GRIN2B,HACD3,HHIPL1,HPS4,JAK3,KCNIP3,KCNT2,KIAA2022,KIF2A,KIF6,MAP4K2,MAPK3,MEOX1,MMD,MMP8,MPP2,MST1R,NGFR,NOTCH2,NRP2,NTRK2,OTUB2,OTX1,PAX7,PCDH17,PCDH7,PD…
hsa-miR-5189-5p	0.00232203	0.0340878	-	20/371	ATP6V1A,BCL11B,CAPN5,CMKLR1,CORO1C,KDM2B,MEOX1,METTL7A,MPP2,NATD1,NTRK2,PBX1,PCDHGA8,PCDHGC5,PLEKHG2,PPP2R2B,RARB,SH3PXD2B,SLC6A4,ZNF488,
hsa-miR-518a-5p	0.00215868	0.0340878	-	23/371	ATP6V1A,BCL11B,CA3,CHST11,CMKLR1,CNOT6,CORO1C,EGFR,EPB41L4B,FMNL2,FOXP2,GLCE,H3F3B,KIAA2022,MYCN,NRP2,RAB2B,SEMA6D,SYNPO2,TWF1,UBE2J1,ZCCHC24,ZNF488,
hsa-miR-527	0.00215868	0.0340878	-	23/371	ATP6V1A,BCL11B,CA3,CHST11,CMKLR1,CNOT6,CORO1C,EGFR,EPB41L4B,FMNL2,FOXP2,GLCE,H3F3B,KIAA2022,MYCN,NRP2,RAB2B,SEMA6D,SYNPO2,TWF1,UBE2J1,ZCCHC24,ZNF488,
hsa-miR-5584-3p	0.00209523	0.0340878	-	3/371	C14orf105,CORO1C,NTRK2,
hsa-miR-593-3p	0.00233249	0.0340878	-	47/371	ANP32E,AP3D1,ARCN1,BRINP2,CMKLR1,CYP2S1,DRP2,GALNT9,GPD2,GPR158,GRIN2B,GSG1L,JAK3,KCNT2,MAP4K2,MEA1,METTL7A,MPP2,NATD1,NLRP1,NOTCH2,NRG2,NRP2,PDE4B,PEX5L,PLCXD3,PLEKHG2,PLXNA4,POGK,PPP1R12B,PREX1,RASGRP4,RPP25,SEMA6D,SIPA1L3,SLC4A8,SLC6A4,STAC2,STK36,SYT2,THBS1,TLR4,TNKS2,TNS2,TPPP,UST,ZNF365,
hsa-miR-6130	0.00186356	0.0340878	-	5/371	LASP1,MAPRE2,MPP2,PLCXD3,PLXNA4,
hsa-miR-622	0.00236275	0.0340878	-	37/371	ADPGK,ARHGEF18,CHSY1,CLTC,CRK,EDNRA,EGFR,EPB41L4B,FAM102A,FOXP2,GLCE,HPS4,KCNIP3,KCNN3,KIF2A,MAPT,MDFI,MED28,MPP2,NGFR,NOTCH2,OTUB2,PBX1,PLCXD3,PPP1R12B,PRR3,RAB43,RFWD3,RMI2,RPP25,SATB2,SFRP1,SLC29A3,SLC35B4,SYT2,UBE2J1,UNC119B,
hsa-miR-623	0.0022684	0.0340878	-	15/371	ARHGAP6,CHST11,CRK,CXXC5,FOXP2,GRIN2B,HNMT,KCNIP3,MAP4K2,MAPRE2,NOTCH2,NTRK2,SERP1,SLC44A1,ZCCHC24,
hsa-miR-885-3p	0.00201847	0.0340878	-	57/371	ALX3,AMPH,AP1S1,BCL11B,BRINP2,CD96,CORO2B,CREM,DRP2,EGFR,EML3,FAM102A,FBXO33,GPR158,GSG1L,KCNIP3,KDM2B,KIAA2022,KIF6,LASP1,MAPK3,MAPT,MEOX1,MST1R,NATD1,NOTCH3,NRP2,OSBPL7,OTUB2,PCSK4,PICALM,PLEKHB2,PLXNA4,POGK,POM121C,PPP1R12B,PPP2R2B,PRSS33,PSKH1,RAB2B,RAB43,SATB2,SERPINB8,SLC8A2,STAC2,STK36,THBS1,TIMP3,TPPP,TRANK1,TRIM46,UNC119B,WBP1L,WIZ,XPO6,YWHAQ,ZNF488,
hsa-miR-124-3p	0.00239901	0.0342781	-	75/371	ANKRD13A,ANP32E,AURKA,BCL11B,BLCAP,C12orf49,C14orf105,CALM2,CCND3,CD96,CHSY1,CLTC,CMKLR1,CNN3,CPOX,EPB41L4B,FAM101B,FAM57A,FAM63B,FAM81A,FBLIM1,FBXL8,FLRT3,FMNL2,GALNT9,GAS1,GJA1,GLCE,GNPDA2,GPD2,HNMT,KCNH7,KCNN3,KCNT2,KIAA2022,KIF2A,MAP3K13,MYCN,NATD1,NRP2,NUDCD2,NXT2,OSBPL7,OTUD1,PCDH17,PCDH7,PDCD10,PDE4B,PEMT,PGM2,PLCXD3,POGK,PPP1R12B,PSKH1,PTBP1,RAB43,RASSF5,RBM47,RFWD3,SATB2,SEMA6D,SERP1,SHP…
hsa-miR-6133	0.00252949	0.0357983	-	9/371	BRINP2,LASP1,MAPRE2,MPP2,NOTCH3,PLXNA4,PPP1R12B,PSKH1,SLC6A4,
hsa-miR-3616-5p	0.0025821	0.0361981	-	5/371	CLTC,PICALM,SATB2,TMEM30A,TPPP,
hsa-miR-149-3p	0.00262646	0.0363658	-	41/371	AMPH,ANP32E,AP1S1,BCL3,BRINP2,CAP1,CCDC180,CHST11,COL7A1,CORO2B,FAM102A,FEZF2,GIT1,KCNK15,LASP1,MAPK3,MAPRE2,MAPT,MPP2,NATD1,NGFR,NOTCH2,NRP2,OSBPL7,PBX1,PCDHGA8,PCDHGC5,PLEKHG2,PLXNA4,PPP1R9B,PSKH1,RAB43,RASSF5,S100A5,SH3PXD2B,SIPA1L3,SLC6A4,SLC8A2,STAC2,TIMP3,ZNF365,
hsa-miR-4787-3p	0.00264301	0.0363658	-	1/371	EDNRA,
hsa-miR-103a-3p	0.00272676	0.0364929	-	96/371	ADAR,AMPH,ANKRD13A,ARCN1,ARF4,ARHGAP22,ARHGAP6,BLCAP,BRINP2,C14orf105,C4orf19,CD96,CHRM1,CHST11,CMKLR1,CNN3,CORO2B,CYP2S1,DOCK4,DRP2,EGFR,EPB41L4B,FAM63B,FAM81A,FAM91A1,FBXO7,FLRT3,FOXP2,GRIN2B,GSG1L,HACD3,KCNIP3,KCNN3,KCNT2,KIAA2022,KIF2A,KIF6,MAPRE2,MAPT,MEOX1,MPP2,MYCN,NATD1,NOTCH2,NRP2,NTRK2,NUDCD2,OTUB2,OTX1,PCDH17,PCSK4,PDCD10,PDE11A,PDE4B,PLCXD3,PLEKHB2,PLXNA4,PPP1R12B,PPP2R2B,RAB11FIP2,RA…
hsa-miR-329-3p	0.00277299	0.0364929	-	80/371	ADAR,ADRB1,ANKRD13A,ANP32E,AP3D1,ARF3,ATP6V1A,AURKA,BCL11B,BLCAP,C12orf49,CAP1,CCSAP,CLDN12,CNOT6,COL13A1,CORO1C,CREM,CRIP2,CRK,DOCK4,DPYD,DRP2,EBPL,EDNRA,EPB41L4B,FAM101B,FAM46C,FAM63B,FBXO33,FPGT,GNPDA2,GPD2,GPR137C,GPR4,GRAP2,GRIK1-AS2,H3F3B,HPS4,KIAA2022,KIF2A,LASP1,MAPT,MED28,MET,MPP2,NRP2,NTRK2,PAX7,PCDH17,PCDH7,PCDHB13,PDE11A,PLCXD3,PLXNA4,PPP1R12B,RAB11FIP2,RASSF5,RNF112,RNF138,SATB2,SEMA…
hsa-miR-4458	0.00272167	0.0364929	-	43/371	ADRB1,AP1S1,C12orf49,CAP1,CLDN12,CRK,CYP19A1,FOXP2,GOLGA7,GPR137C,GSG1L,HAND2,HHIPL1,KIF2A,LASP1,LRRC8B,MAP3K13,MDFI,MED28,MPP2,MYCN,NOTCH2,NXT2,PBX1,PCDH7,PLCXD3,PLXNA4,POM121C,PPP1R12B,RAB11FIP2,RFWD3,RMI2,SH3PXD2B,SLC10A7,SLC35B4,SLC8A2,SPOCD1,SYNPO2,SYT1,SYT2,THBS1,TLR4,ZCCHC24,
hsa-miR-4672	0.00273351	0.0364929	-	6/371	MPP2,NGFR,OTX1,SLC44A1,SYT1,WBP1L,
hsa-miR-5689	0.00277503	0.0364929	-	3/371	CHST11,GPR4,SEMA6D,
hsa-miR-330-5p	0.0029277	0.0369818	-	116/371	ADRB1,ARCN1,ARF4,ARHGAP6,ATP6V1A,BCL11B,BCL3,C4orf19,CAPN5,CCDC180,CCND3,CDC20B,CFAP57,CHRM1,CHST8,CMKLR1,CNGB1,CNOT6,CORO1C,CORO2B,CPOX,CSRP1,CYP19A1,CYP2S1,DPYD,DRP2,EPB41L4B,FAM101B,FAM102A,FAM57A,FAM63B,FAM81A,FLRT3,FPGT,G6PD,GIT1,GLCE,GPD2,GPR158,GRIN2B,GSG1L,HACD3,HHIPL1,HPS4,IFT52,INPP5F,KCNIP3,KCNK15,KDM2B,KIAA2022,KIF2A,KIF6,LASP1,MAL2,MAP4K2,MED28,MEOX1,MPP2,NGFR,NLRP1,NOTCH2,NRG2,NRP2,…
hsa-miR-4308	0.00286594	0.0369818	-	4/371	FBLIM1,PPP1R12B,RAB43,TPPP,
hsa-miR-4719	0.00293665	0.0369818	-	2/371	MPP2,NTRK2,
hsa-miR-4728-5p	0.00286651	0.0369818	-	40/371	AMPH,AP1S1,BCL3,BRINP2,CAP1,CCDC180,CHRM1,CHST11,CORO2B,FAM102A,GIT1,KCNIP3,KCNK15,LASP1,MAPK3,MAPRE2,MAPT,MPP2,NATD1,NGFR,NOTCH2,NRP2,PBX1,PCDHGA8,PCDHGC5,PLEKHG2,PLXNA4,PSKH1,RAB43,RASSF5,RHOJ,S100A5,SH3PXD2B,SIPA1L3,SLC8A2,STAC2,TIMP3,VAT1L,YWHAQ,ZNF365,
hsa-miR-6506-5p	0.00293665	0.0369818	-	2/371	MPP2,SLC8A2,
hsa-miR-3184-3p	0.00301095	0.037599	-	5/371	ANP32E,BLCAP,FBXO33,MAP3K13,PDE4B,
hsa-miR-3157-5p	0.00324431	0.0400542	-	5/371	ARCN1,CHST11,FAM63B,MAP3K13,RAB2B,
hsa-miR-502-5p	0.0032787	0.0400542	-	34/371	ADAR,ARCN1,ARF3,C12orf49,CCDC180,CCSAP,CDC20B,CMKLR1,DPYD,DRP2,EGFR,GSG1L,HELZ2,IL22RA1,KIAA2022,KIF6,MAP3K13,MAP4K2,MPP2,NTRK2,PDE11A,PEX5L,PLXNA4,PPP1R12B,RAB43,RBM47,SEMA6D,SPOCD1,SRXN1,SYNPO2,THBS1,TPPP,ZCCHC24,ZNF365,
hsa-miR-92a-1-5p	0.00328843	0.0400542	-	9/371	C4orf19,CYP2S1,DRP2,FOXP2,G6PD,NRP2,POGK,SEMA6D,SERPINB8,
hsa-miR-302c-5p	0.00344514	0.0412861	-	13/371	ATP6V1A,CLTC,CREM,DOCK4,FAM63B,FBXO33,FGF13,GNPDA2,GPD2,H3F3B,MET,RNF138,ZCCHC24,
hsa-miR-516b-5p	0.00343997	0.0412861	-	36/371	ALX3,AMPH,ARCN1,ARHGAP22,CCSAP,CDC20B,CFAP57,CHST11,CPOX,CYP2S1,DOCK4,DRP2,FAM102A,GIT1,GLCE,GOLGA7,GSG1L,HAPLN2,KIF6,MPP2,NATD1,NRP2,NTRK2,PDE11A,PLXNA4,POGK,RAB43,RBM47,RPP25,SIPA1L3,SLC44A1,SLC4A8,SPOCD1,SYNPO2,TNS2,UNC5C,
hsa-miR-1271-5p	0.0035287	0.041379	-	82/371	AP3B2,ARCN1,ARF4,ARHGAP6,BRINP2,C12orf49,C14orf105,CAPN5,CCDC180,CCND3,CD96,CHRM1,CLTC,CNN3,CNOT6,COL13A1,CORO1C,CYP19A1,DOCK4,DPYD,DRP2,EDNRA,EPB41L4B,FAM57A,FAM81A,FAM91A1,FBXO33,FGF13,FOXP2,GPR158,GRIK1-AS2,GRIN2B,GSG1L,KCNN3,KDM2B,KIAA2022,KIF2A,MAL2,MAP4K2,MAPT,MED28,MEOX1,MET,MMD,NOTCH2,NUDCD2,OTUB2,PCDH17,PDE11A,PLCXD3,PLEKHB2,PPP1R12B,PPP1R9B,PSKH1,RAB43,RFWD3,RHOJ,RNF138,RNF40,SATB2,SEC2…
hsa-miR-298	0.00349502	0.041379	-	44/371	ADAR,ADPGK,ANP32E,AP3S1,CAP1,CDC20B,CREM,DOCK4,EGFR,FAM46C,FBLIM1,FMNL2,FOXP2,GPD2,IL22RA1,KIAA2022,LASP1,MAPRE2,NDRG3,NOTCH2,NTRK2,OSBPL7,PCDH17,PDE11A,PDE4B,PDK3,PLXNA4,PPP1R12B,PPP2R2B,PSKH1,PXYLP1,RAB11FIP2,RBM47,RMI2,SERPINB8,SH3PXD2B,SIPA1L3,SLC2A10,SLC44A1,SLC8A2,TIMP3,TMEM30A,UBE2J1,XPO6,
hsa-miR-3133	0.00356428	0.041379	-	10/371	BRINP2,CAP1,CHRM1,CHSY1,GJA1,GPR137C,KIAA2022,PCDH17,SLC44A1,TNKS2,
hsa-miR-34b-3p	0.00355162	0.041379	-	14/371	AP3S1,BRINP2,GPD2,GPR137C,HACD3,KIF2A,MMP8,NOTCH2,PCDH17,PLCXD3,RAB11FIP2,RASGRP4,SFRP1,YWHAQ,
hsa-miR-937-5p	0.00361326	0.0416225	-	2/371	KCNH7,UBE2J1,
hsa-miR-1255b-5p	0.00366935	0.0419435	-	21/371	ARCN1,BLCAP,C12orf49,CDC20B,DPYD,FAM102A,FAM57A,GLCE,GSG1L,HNMT,LASP1,MPP2,NOTCH3,OASL,PPP1R12B,RBM47,SEMA6D,SHPK,SLC2A10,TMC8,TRANK1,
hsa-miR-1323	0.00372238	0.041964	-	30/371	AMPH,CCSAP,CLTC,FAM91A1,FOXP2,GJA1,GLCE,GOLGA7,GPD2,INPP5F,KIAA2022,LRRC8B,MPP2,MYCN,OAT,PCDH17,PCDHGA8,PDE11A,PLXNA4,PPP1R12B,PXYLP1,RAB11FIP2,RNF138,SERP1,SFRP1,SLC35B4,SOX5,TPM3,UST,ZCCHC24,
hsa-miR-377-5p	0.00372762	0.041964	-	6/371	FBXO33,FOXP2,G6PD,SYT1,UBE2J1,WIZ,
hsa-miR-1269a	0.00397766	0.0441105	-	25/371	ADAR,ANGPT4,CAP1,CLTC,CREM,FAM102A,FOXP2,GSG1L,KCNN3,KDM2B,MET,MPP2,NLRP1,NTRK2,PCDHGA8,PCDHGC5,PDE11A,PLEKHG2,PPP1R12B,PPP2R2B,RBBP9,SEMA6D,SFRP1,SLC8A2,SYT2,
hsa-miR-940	0.00396502	0.0441105	-	60/371	ARCN1,ARF3,BLCAP,CAP1,CCND3,CHRM1,CNOT6,CORO1C,CRIP2,DRP2,EPB41L4B,FAM102A,FAM46C,GIT1,GPR158,GPR4,GRAP2,HPS4,IL22RA1,KIAA2022,KIF6,LASP1,MAP3K13,MAPRE2,MPP2,NATD1,NGFR,NOTCH2,NOTCH3,NTRK2,OSBPL7,PBX1,PDE11A,PDE4B,PLXNA4,POGK,PSKH1,PTBP1,RARB,RBM4B,RPP25,SERP1,SFRP1,SH3PXD2B,SHPK,SLC6A4,ST8SIA1,STPG1,TAGLN2,THBS1,TMSB4X,TNS2,TPM3,TRANK1,TRIM46,WBP1L,WIZ,XPO6,YWHAQ,ZCCHC24,
hsa-miR-504-5p	0.00409997	0.0451301	-	33/371	ALX3,ARHGEF18,BCL11B,BLCAP,C4orf19,CD96,CNOT6,CYP2S1,FAM63B,FBXO33,GPR4,GSG1L,H3F3B,ICA1,JAK3,KCNK15,MAPRE2,MET,METTL7A,MMD,MMP8,NATD1,NRP2,NXT2,PCDH17,PLEKHB2,PLXNA4,PTMA,RAB11FIP2,RAB43,RPP25,SERP1,SLC10A7,
hsa-miR-3064-3p	0.00413361	0.0451657	-	4/371	DPYD,KIAA2022,SEMA6D,SYNPO2,
hsa-miR-30a-5p	0.00440393	0.0463084	-	90/371	ADRB1,ANKRD13A,AP3S1,ARCN1,ARF4,BCL11B,C4orf19,CAPN5,CD96,CLDN12,CLTC,CNN3,CNOT6,COL13A1,CORO1C,CPOX,CREM,CRK,CYP19A1,DOCK4,DRP2,EDNRA,EGFR,EPB41L4B,FAM102A,FAM46C,FAM57A,FAM81A,FAM91A1,FOXP2,GJA1,GLCE,GNPDA2,GSG1L,HHIPL1,HPS4,KBTBD3,KCNN3,LRRC8B,MAP3K13,MED28,METTL7A,MMD,MPP2,NOTCH2,NRP2,NTRK2,NXT2,PCDH17,PDCD10,PDE11A,PEX5L,PGM2,PICALM,PLCXD3,PLEKHB2,PPFIA2,PPP1R12B,PPP2R2B,PTBP1,PTMA,PXYLP1,RA…
hsa-miR-376a-5p	0.00434296	0.0463084	-	1/371	C3orf70,
hsa-miR-3923	0.00434296	0.0463084	-	1/371	EPB41L4B,
hsa-miR-4253	0.00444334	0.0463084	-	6/371	ARF3,NATD1,NTRK2,PCDHB13,RASGRP4,RHOJ,
hsa-miR-4445-5p	0.0045044	0.0463084	-	4/371	CORO1C,CRK,FLRT3,GJA1,
hsa-miR-4692	0.00439962	0.0463084	-	19/371	AP1S1,CLTC,CSRP1,FAM63B,GLCE,KIAA2022,MAP3K13,MET,MPP2,NATD1,NOTCH2,POGK,RAB11FIP2,RAB43,SERPINB8,SLC8A2,STAC2,SYT1,THBS1,
hsa-miR-488-5p	0.0045044	0.0463084	-	4/371	CMPK2,CNN3,PBX1,SLC6A4,
hsa-miR-657	0.00454982	0.0463084	-	40/371	ADAR,BCL11B,CD96,EPB41L4B,FAM101B,FAM102A,FAM57A,FBLIM1,GIT1,HNMT,HPS4,IL22RA1,KIF6,LASP1,MAP4K2,MAPT,MET,NATD1,NGFR,NOTCH2,NRP2,OAT,ONECUT1,PCDH7,PLXNA4,PREX1,PRSS33,PSKH1,RAB43,SEMA6D,SERPINB8,SLC8A2,SPOCD1,STK36,SYT2,TIMP3,TNS2,TPPP,TRANK1,TWF1,
hsa-miR-668-3p	0.00454183	0.0463084	-	59/371	ADAR,ATP6V1A,BCL11B,BLCAP,CD96,CHST11,CLTC,CNOT6,COL7A1,CPOX,DOCK4,EDNRA,FAM101B,FAM57A,FAM63B,FBXO33,FGF13,GALNT9,GJA1,GOLGA7,GPD2,GPR137C,GRIN2B,GSG1L,H3F3B,HPS4,INPP5F,KCNN3,KIAA2022,KIF6,LASP1,MAPT,MEOX1,NGFR,NOTCH2,NTRK2,OASL,PCDH7,PDE11A,PEX5L,PLCXD3,PLEKHB2,PPP1R12B,PRR3,RAB11FIP2,RAB43,RBM47,RMI2,SFRP1,SLC10A7,SLC35B4,SNCG,SOX5,TAGLN2,TMEM254,TPPP,VAT1L,WBP1L,ZNF580,
hsa-miR-670-5p	0.00451909	0.0463084	-	16/371	ALX3,ARCN1,C4orf19,CORO2B,CREM,GJA1,KCNIP3,KCNN3,MAP3K13,MPP2,PBX1,PCDH7,PPFIA2,SERPINB8,SLC8A2,UNC5C,
hsa-miR-597-5p	0.00458237	0.0463225	-	18/371	ADAR,AP3B2,ARHGAP6,FAM57A,FAM91A1,GPD2,GPR158,GSG1L,MED28,NRP2,PLCXD3,PTBP1,RBBP9,SLC25A1,SLC35B4,SLC6A4,TPPP,YWHAQ,
hsa-miR-4419b	0.0047209	0.0470823	-	14/371	ARF4,CHST11,CORO2B,FMNL2,FOXP2,KDM2B,METTL7A,NRP2,RBM4B,SLC8A2,SOX5,UNC119B,UST,WIZ,
hsa-miR-548aa	0.0047209	0.0470823	-	14/371	ANP32E,CCSAP,EPB41L4B,FBXO33,FMNL2,GLCE,H3F3B,KIAA2022,MPP2,PBX1,RAB43,RNF138,THBS1,TIMP3,
hsa-miR-323a-5p	0.00483757	0.0477614	-	43/371	ANKRD24,ARF3,BLCAP,CYP2S1,FAM101B,FAM81A,FBLIM1,FEZF2,GRIN2B,GSG1L,HPS4,JAK3,KCNIP3,KIAA2022,KIF6,LASP1,MAP3K13,MAPT,MEOX1,METTL7A,MPP2,MYCN,NATD1,NOTCH3,NRG2,NTRK2,ONECUT1,PLXNA4,PPP1R12B,PSKH1,RAB43,RPP25,SEMA6D,SERPINB8,SH3PXD2B,SLC25A1,SLC35B4,SMARCD2,SOX5,STAC2,TIMP3,TMEM254,UBE2J1,
hsa-miR-548t-3p	0.00485328	0.0477614	-	14/371	ANP32E,CCSAP,EPB41L4B,FBXO33,FMNL2,GLCE,H3F3B,KIAA2022,MPP2,PBX1,RAB43,RNF138,THBS1,TIMP3,
hsa-miR-331-3p	0.0048941	0.0478463	-	36/371	ADRB1,ANGPT4,ARF3,ARHGAP6,BCL11B,CAPN5,CHST11,CHST8,FAM63B,FBLIM1,GRAP2,GRIN2B,KCNIP3,KIF6,MAP4K2,NRP2,OASL,OTUB2,PBX1,PCDHGC5,PLXNA4,PPP1R12B,RAB43,RBBP9,RHBDL1,RNF40,SERPINB8,SLC10A7,SLC25A1,STAC2,STK36,THBS1,TRANK1,TRIM46,WIZ,ZCCHC24,
hsa-miR-4694-3p	0.00497412	0.0483107	-	10/371	ARF4,FGF13,GSG1L,HACD3,MAP3K13,MPP2,OTUD1,PPP2R2B,SEMA6D,THBS1,
hsa-miR-1200	0.00521302	0.0500884	-	44/371	BCL11B,CLTC,CREM,EPB41L4B,FAM63B,FAM81A,FBXO33,GSG1L,H3F3B,HHIPL1,INPP5F,KCNIP3,KDM2B,MAP3K13,MAP4K2,MAPK3,MAPRE2,MAPT,MED28,MET,NATD1,NRP2,PCDH17,PLCXD3,PLEKHB2,PLXNA4,POGK,PPP1R12B,RAB11FIP2,RAB43,RASSF5,RFWD3,SERP1,SLC25A1,SLC4A8,SLC6A4,STAC2,SYT2,THBS1,TIMP3,TNS2,TPPP,UST,ZCCHC24,
hsa-miR-518c-5p	0.00523834	0.0500884	-	13/371	ANP32E,GOLGA7,GSG1L,MPP2,OTUD1,PBX1,PCDHGA8,PDE11A,PPP1R12B,PTBP1,RBM47,STK36,TNKS2,
hsa-miR-548v	0.00525827	0.0500884	-	6/371	KIAA2022,MAP3K13,MED28,RBM4B,SEMA6D,UBE2J1,
hsa-miR-140-3p	0.00532574	0.0501881	-	24/371	ARF3,C14orf105,CLTC,CORO1C,DRP2,EDNRA,FAIM,FAM101B,FAM57A,FBXO33,GIT1,GPR158,KIAA2022,MED28,PCDH17,RBBP9,SATB2,SEMA6D,SLC4A8,SSTR2,SYT1,TMEM254,UNC5C,WBP1L,
hsa-miR-30d-5p	0.00534745	0.0501881	-	89/371	ADRB1,ANKRD13A,AP3S1,ARCN1,ARF4,BCL11B,C4orf19,CAPN5,CD96,CLDN12,CLTC,CNN3,CNOT6,COL13A1,CORO1C,CPOX,CREM,CRK,CYP19A1,DOCK4,DRP2,EDNRA,EGFR,EPB41L4B,FAM102A,FAM46C,FAM57A,FAM81A,FAM91A1,FOXP2,GJA1,GLCE,GNPDA2,GRIN2B,GSG1L,HHIPL1,HPS4,KBTBD3,LRRC8B,MAP3K13,MED28,MMD,MPP2,NOTCH2,NRP2,NTRK2,NXT2,PCDH17,PDCD10,PDE11A,PEX5L,PGM2,PICALM,PLCXD3,PLEKHB2,PPFIA2,PPP1R12B,PPP2R2B,PTBP1,PTMA,PXYLP1,RAB2B,RAB…
hsa-miR-513a-5p	0.00537006	0.0501881	-	49/371	BCL3,BLCAP,CAP1,CCSAP,CHRM1,CNOT6,COL7A1,CORO2B,CRK,DPYD,EGFR,FAM102A,FBXO33,FLRT3,FOXP2,GLCE,GPD2,GSG1L,INPP5F,KIAA2022,MAP4K2,MAPT,MET,MMD,MPP2,NATD1,NGFR,NOTCH2,NRP2,NTRK2,PCDH17,PEX5L,PLCXD3,PXYLP1,RASSF5,RBM4B,RNF112,SATB2,SEMA6D,SERP1,SFRP1,SIPA1L3,SLC6A4,SOWAHC,ST8SIA1,SYT1,TPPP,WBP1L,ZCCHC24,
hsa-miR-190a-5p	0.00550535	0.0511309	-	50/371	AP3D1,ARF4,ARPC1A,C12orf49,C4orf19,CAP1,CHRM1,CMPK2,CNN3,CPOX,CSRP1,DRP2,EDNRA,EPB41L4B,FAM63B,FBXO33,FGF13,FLRT3,FOXP2,GLCE,GNPDA2,GPR137C,HOXC5,KBTBD3,KCNT2,KIAA2022,KIF2A,MMP8,NDRG3,NRP2,NTRK2,OTX1,PBX1,PCDH17,PCDHB13,PLEKHB2,PTPRS,RNF138,SERP1,SLC35B4,SLC44A1,SLC6A4,TIMP3,TLR4,TMEM254,TMEM30A,TPM3,UNC119B,UNC5C,UST,
hsa-miR-513b-5p	0.00558908	0.0515861	-	28/371	ADAR,BLCAP,CCSAP,CLTC,CNOT6,CYP2S1,DOCK4,EPB41L4B,FAM57A,FOXP2,GPR158,HACD3,INPP5F,KIAA2022,LRRC8B,MPP2,NOTCH3,NRP2,NTRK2,PPFIA2,SATB2,SOX5,TMEM30A,TNKS2,UNC119B,YWHAQ,ZCCHC24,ZNF385B,
hsa-miR-1275	0.00578344	0.0524038	-	83/371	ADAR,AMPH,AP3B2,AP3D1,ARCN1,ATP6V1A,BCL3,CAPN5,CDH4,CNGB1,CORO1C,CRK,CYP2S1,DRP2,EGFR,EML3,EPB41L4B,FAM102A,FBLIM1,FBXO2,GIT1,GPD2,GPR3,GSG1L,HHIPL1,HMX2,JAK3,KIAA2022,MAP3K13,MAP4K2,MAPRE2,MAPT,MEOX1,MPP2,NATD1,NDRG3,NGFR,NOTCH2,NOTCH3,NXT2,OSBPL7,OTUB2,OTX1,PAX7,PCDHB13,PCDHGA8,PCDHGC5,PLCXD3,PLEKHG2,PLXNA4,POGK,PPP1R12B,PREX1,PSKH1,PTPRS,RAB11FIP2,RAB43,RASGRP4,RBM47,RPP25,SEMA6D,SH3PXD2B,SIPA…
hsa-miR-4283	0.00578346	0.0524038	-	21/371	ARHGEF18,CD96,EGFR,G6PD,GIT1,KCNIP3,MAP4K2,MEOX1,MPP2,NGFR,NLRP1,POGK,POM121C,PSKH1,PTBP1,SMARCB1,TAGLN2,TGFB1I1,TMEM254,VAT1L,ZCCHC24,
hsa-miR-620	0.00577168	0.0524038	-	12/371	CHSY1,CXXC5,EPB41L4B,GSG1L,HOXC5,KIF2A,NGFR,NRP2,PLXNA4,RAB2B,SLC4A8,YWHAQ,
hsa-miR-190b	0.00610273	0.0533598	-	50/371	AP3D1,ARF4,ARPC1A,C4orf19,CAP1,CHRM1,CMPK2,CNN3,CPOX,CSRP1,DRP2,EDNRA,EPB41L4B,FAM63B,FAM91A1,FBXO33,FGF13,FLRT3,FOXP2,GLCE,GNPDA2,GPR137C,HOXC5,KBTBD3,KCNT2,KIAA2022,KIF2A,MMP8,NDRG3,NOTCH2,NRP2,OTX1,PBX1,PCDH17,PCDHB13,PLEKHB2,PTPRS,RNF138,SERP1,SLC35B4,SLC44A1,SLC6A4,TIMP3,TLR4,TMEM254,TMEM30A,TPM3,UNC119B,UNC5C,UST,
hsa-miR-30c-5p	0.00602992	0.0533598	-	90/371	ADRB1,ANKRD13A,AP3S1,ARCN1,ARF4,BCL11B,C4orf19,CAPN5,CD96,CLDN12,CLTC,CNN3,CNOT6,COL13A1,CPOX,CREM,CRK,CYP19A1,DOCK4,DRP2,EDNRA,EGFR,EPB41L4B,FAM102A,FAM46C,FAM57A,FAM81A,FAM91A1,FOXP2,GJA1,GLCE,GNPDA2,GSG1L,HHIPL1,HPS4,KBTBD3,KCNN3,KIF2A,LRRC8B,MAP3K13,MED28,MET,MMD,MPP2,NOTCH2,NRP2,NXT2,PCDH17,PDCD10,PDE11A,PEX5L,PGM2,PICALM,PLCXD3,PLEKHB2,POM121C,PPFIA2,PPP1R12B,PPP2R2B,PTMA,PXYLP1,RAB2B,RAB43…
hsa-miR-450b-5p	0.00604558	0.0533598	-	36/371	AMPH,BCL11B,FAM57A,FAM91A1,FBXO33,FLRT3,FOXP2,GAS1,GPD2,GPR158,H3F3B,KCNH7,KCNIP3,MAP3K13,NDRG3,NTRK2,NUDCD2,NXT2,OTUB2,PCDH17,PCDH7,PDE4B,PEX5L,PPP1R12B,RAB43,RBM47,SATB2,SERP1,SIPA1L3,SLC44A1,SLC4A8,SOX5,THBS1,TIMP3,VAT1L,WIZ,
hsa-miR-4725-5p	0.00599352	0.0533598	-	5/371	FAM63B,MAPRE2,MMD,PCDH17,PLXNA4,
hsa-miR-5703	0.0059471	0.0533598	-	12/371	ARF3,CDC20B,DRP2,GSG1L,LRRC8B,MPP2,NTRK2,OTX1,PLEKHG2,PRR3,SLC2A10,SOX5,
hsa-miR-660-5p	0.00610442	0.0533598	-	11/371	ARF3,NOTCH3,PICALM,PPP1R12B,PSKH1,RFWD3,SATB2,SEMA6D,SLC44A1,TIMP3,ZNF385B,
hsa-miR-4736	0.00614164	0.0533712	-	18/371	ARF3,CAP1,FAM102A,FMNL2,G6PD,GSG1L,MAP3K13,MAPK3,NATD1,ONECUT1,PDE4B,PPFIA2,PSKH1,RAB2B,SPOCD1,TNS2,TPPP,TRAF3IP3,
hsa-miR-888-3p	0.00618065	0.053398	-	2/371	NTRK2,WBP1L,
hsa-miR-106b-3p	0.00642283	0.0534735	-	1/371	FEZF2,
hsa-miR-1911-5p	0.00642283	0.0534735	-	1/371	POGK,
hsa-miR-218-1-3p	0.00651326	0.0534735	-	6/371	CRK,CXXC5,FAM63B,FOXP2,NOTCH2,SERPINB8,
hsa-miR-31-3p	0.00631396	0.0534735	-	3/371	CRK,RBM47,VAT1L,
hsa-miR-3184-5p	0.00644833	0.0534735	-	51/371	ADAR,ANKRD24,AP1S1,ARF3,C12orf49,CAPN5,CDC20B,CMKLR1,CORO2B,CRK,CYP2S1,DRP2,FAM102A,G6PD,GIT1,GOLGA7,HHIPL1,HRH2,JAK3,KCNIP3,KIAA2022,KIF6,LASP1,MAP4K2,MAPK3,MAPT,MED28,NGFR,NOTCH2,OTUB2,OTX1,PCDH17,PCDH7,PLXNA4,POM121C,PPP1R12B,PPP2R2B,PTPRS,RAB43,RBM47,SH3PXD2B,SIPA1L3,SLC29A3,SYNPO2,TMC8,TMEM254,TPPP,TRANK1,WBP1L,ZCCHC24,ZNF580,
hsa-miR-3202	0.00649561	0.0534735	-	23/371	ARF3,ARHGAP6,CHST11,CLTC,CORO2B,DRP2,FAM102A,GLCE,HHIPL1,KCNH7,MAPRE2,MPP2,NTRK2,PBX1,PLXNA4,PPP1R12B,RASGRP4,SFRP1,STAC2,SYT2,TAGLN2,TIMP3,WIZ,
hsa-miR-513c-3p	0.00642283	0.0534735	-	1/371	BCL11B,
hsa-miR-514b-5p	0.00642283	0.0534735	-	1/371	FAM63B,
hsa-miR-598-3p	0.00631396	0.0534735	-	3/371	NRP2,PPFIA2,SLC4A8,
hsa-miR-4763-3p	0.00671688	0.0543921	-	33/371	AP1S1,ARF3,BCL3,CAP1,CCND3,CHRM1,CORO2B,CSRP1,EPB41L4B,G6PD,GIT1,KCNIP3,LASP1,MAPK3,MPP2,NATD1,PBX1,PCDH7,PDE4B,PPP1R9B,PREX1,PRR3,RAB43,RHOJ,SH3PXD2B,SLC25A1,STAC2,TAGLN2,TIMP3,TRIM46,WBP1L,ZCCHC24,ZSWIM3,
hsa-miR-4796-3p	0.0067515	0.0543921	-	7/371	CORO2B,GOLGA7,MAP3K13,MEA1,MYCN,OTUD1,PTBP1,
hsa-miR-548ap-3p	0.00669024	0.0543921	-	14/371	ANP32E,CCSAP,EPB41L4B,FBXO33,FMNL2,GLCE,H3F3B,KIAA2022,MPP2,PBX1,RAB43,RNF138,THBS1,TIMP3,
hsa-miR-890	0.00677156	0.0543921	-	19/371	ADRB1,ALX3,CALM2,FAM63B,GPR3,H3F3B,HACD3,MYCN,NOTCH3,PCDH17,PPFIA2,PSKH1,RFWD3,SERPINB8,TIMP3,TNKS2,TRANK1,YWHAQ,ZNF385B,
hsa-miR-93-5p	0.00685969	0.0548037	-	88/371	ADAR,AP3D1,ARCN1,ARHGEF18,BCL11B,C12orf49,C3orf70,C4orf19,CCSAP,CLDN12,CMKLR1,CNGB1,CNOT6,CNRIP1,COL13A1,CORO2B,CPOX,CREM,CRK,CYP19A1,DOCK4,DPYD,DRP2,EBPL,EGFR,FAM102A,FAM46C,FAM57A,FAM63B,FBLIM1,FPGT,GALNT15,GJA1,GLB1L,GPD2,GPR137C,GPR158,GPR3,HELZ2,HNMT,INPP5F,KCNT2,KDM2B,LASP1,MAL2,MAP3K13,MEA1,MED28,MYCN,NOTCH2,NRP2,NTRK2,OTUD1,OTX1,PDE4B,PEX5L,PLCXD3,PLEKHB2,POGK,PREX1,PTBP1,PXYLP1,RAB43,RAR…
hsa-miR-4650-5p	0.00698598	0.0555143	-	3/371	ARF3,PSKH1,RAB43,
hsa-miR-551a	0.00706112	0.0558129	-	7/371	CHST11,FAM81A,GRIN2B,KCNIP3,PSKH1,RASSF5,SOWAHC,
hsa-miR-4423-5p	0.00722496	0.0565068	-	2/371	CLTC,GRIN2B,
hsa-miR-4722-5p	0.00720896	0.0565068	-	20/371	ADPGK,ARF3,CSRP1,FAM102A,KIAA2022,LRRC8B,MAPK3,MAPRE2,MAPT,MPP2,NATD1,OTUD1,PLXNA4,POM121C,RASSF5,SLC25A1,SRXN1,TPPP,WBP1L,WIZ,
hsa-miR-4510	0.00730806	0.0568575	-	21/371	ARF3,BRINP2,KCNK15,LASP1,MAP3K13,MAPRE2,MPP2,NOTCH3,NTRK2,OSBPL7,OTX1,PCDHGA8,PCDHGC5,PLEKHG2,PLXNA4,PPP1R12B,PSKH1,SERPINB8,SLC4A8,SYT2,TPPP,
hsa-miR-466	0.00759149	0.0584505	-	6/371	BCL11B,BLCAP,PCDH7,SEMA6D,SLC44A1,SYT1,
hsa-miR-942-5p	0.00755868	0.0584505	-	58/371	AMPH,BCL11B,C12orf49,CCND3,CD96,CHRM1,CHST11,CLDN12,CLTC,CNGB1,CORO1C,DRP2,FAM102A,FAM81A,GALNT15,GPR4,GRIN2B,GSG1L,KDM2B,KIAA2022,KIF2A,KIF6,MAP4K2,MAPRE2,MDFI,MPP2,NGFR,NLRP1,NOTCH2,NRP2,NTRK2,NXT2,OSBPL7,PCDH17,PEX5L,PICALM,PLCXD3,PLXNA4,POGK,PPP1R12B,PTMA,RAB43,RBBP9,RBM47,RMI2,RNF112,SATB2,SIPA1L3,SPOCD1,SRXN1,SSTR2,STK36,SYT1,SYT2,TPM3,TPPP,TRANK1,WBP1L,
hsa-miR-4633-5p	0.00770361	0.0587726	-	3/371	FAM63B,FLRT3,RASSF5,
hsa-miR-551b-3p	0.00771241	0.0587726	-	7/371	CHST11,FAM81A,GRIN2B,KCNIP3,PSKH1,RASSF5,SOWAHC,
hsa-miR-1289	0.00784468	0.0594755	-	26/371	AP3B2,BLCAP,C14orf105,CD96,CHSY1,CMKLR1,EGFR,FAM102A,G6PD,GALNT15,GSG1L,HAND2,KDM2B,KIAA2022,MAP4K2,MPP2,PLEKHB2,PPP1R12B,PRSS33,RASGRP4,SEMA6D,SIPA1L3,SYT5,TIMP3,UNC5C,ZNF488,
hsa-miR-487a-3p	0.00797324	0.0601434	-	44/371	AP3D1,ARCN1,ARF4,ARHGAP6,ATP6V1A,CHSY1,CLDN12,COL13A1,CPOX,DOCK4,FAM81A,FAM91A1,FBXO33,FPGT,GLCE,GOLGA7,GPD2,GPR137C,GRIN2B,HNMT,HPS4,KCNT2,KIAA0825,LRRC8B,MAPT,MED28,MET,NOTCH2,NUDCD2,OTUB2,PCDHB13,PGM2,POGK,POLR2K,PPP1R12B,RAB11FIP2,RFWD3,SLC10A7,SLC6A4,SOWAHC,SYNPO2,TNKS2,WBP1L,ZNF365,
hsa-miR-370-3p	0.00801985	0.0601894	-	89/371	ADPGK,ALX3,ANKRD13A,ARCN1,ARF3,AURKA,BLCAP,C12orf49,C14orf105,CCDC180,CCND3,CDH4,CHRM1,CHST11,CHST8,CMKLR1,CMPK2,CNGB1,CNOT6,CORO1C,CORO2B,CREM,CRK,CXXC5,DOCK4,DRP2,EGFR,FAM102A,FAM57A,FBLIM1,GALNT9,GIT1,GRIN2B,GSG1L,HHIPL1,ICA1,IL22RA1,KIF6,LASP1,MAPRE2,MAPT,MDFI,MED28,MEOX1,MET,MPP2,NATD1,NGFR,NLRP1,NRG2,NRP2,NTRK2,OASL,ONECUT1,OSBPL7,OTUB2,PBX1,PDE4B,PLCXD3,PLXNA4,POGK,PPP1R12B,PREX1,RAB2B,RAB…
hsa-miR-3612	0.00815506	0.0604141	-	15/371	ATP6V1A,C12orf49,CORO2B,CRK,FAM102A,KIAA2022,NGFR,PBX1,PCDHGA8,PSKH1,RAB2B,SMARCD2,THBS1,WIZ,ZNF365,
hsa-miR-4316	0.00811053	0.0604141	-	18/371	AP1S1,ARF3,BLCAP,CLDN12,DRP2,FAM102A,KIF6,LASP1,MAP4K2,MAPT,MMD,NATD1,PLXNA4,PPP1R12B,RAB43,SOX5,STK36,SYT2,
hsa-miR-562	0.00817175	0.0604141	-	12/371	ARF4,CORO1C,DRP2,GLCE,H3F3B,PDE4B,PLXNA4,POGK,SLC35B4,SLC44A1,SOWAHC,SOX5,
hsa-miR-5095	0.0083635	0.0612224	-	4/371	FAM63B,RAB2B,RBBP9,SHPK,
hsa-miR-5187-3p	0.0083635	0.0612224	-	4/371	FOXP2,PICALM,PPFIA2,WBP1L,
hsa-miR-1914-5p	0.00879627	0.0630359	-	6/371	ANKRD24,CD96,FLRT3,MEA1,SATB2,TPPP,
hsa-miR-3675-3p	0.00886575	0.0630359	-	1/371	MAPK3,
hsa-miR-425-3p	0.00886575	0.0630359	-	1/371	OTX1,
hsa-miR-4758-3p	0.00886575	0.0630359	-	1/371	KCNIP3,
hsa-miR-512-5p	0.00872996	0.0630359	-	24/371	BLCAP,CAPN5,CHRM1,CLDN12,CLTC,CRK,FAM57A,FBXO33,FLRT3,G6PD,HACD3,KCNIP3,KDM2B,KIAA2022,LASP1,METTL7A,PCDH17,PLXNA4,PTMA,RFWD3,SLC6A4,ST8SIA1,SYNPO2,THBS1,
hsa-miR-5191	0.00886575	0.0630359	-	1/371	NOTCH2,
hsa-miR-4538	0.00896832	0.0634616	-	4/371	NTRK2,OSBPL7,PCDH17,SOWAHC,
hsa-miR-4697-3p	0.00914934	0.0644356	-	7/371	FOXP2,GPR137C,MMD,PICALM,POGK,PPFIA2,SOX5,
hsa-miR-4704-3p	0.00922741	0.0646789	-	6/371	FAM102A,KIAA2022,PDE4B,SYT1,THBS1,YWHAQ,
hsa-miR-5581-5p	0.00928049	0.0647456	-	3/371	DOCK4,FBLIM1,GPR137C,
hsa-miR-125b-5p	0.00934914	0.0649197	-	75/371	ADAR,ALX3,ANKRD13A,ARCN1,ARF3,ARHGEF18,C4orf19,CD96,CDC20B,CLDN12,CORO1C,CORO2B,CREM,CYP2S1,DRP2,FAM102A,FAM151A,FAM46C,FAM63B,GJA1,GRAP2,GSG1L,HHIPL1,IL22RA1,KCNH7,KCNIP3,KCNN3,KIAA2022,KIF2A,KIF6,LASP1,LRRC8B,MAPK3,MAPRE2,NATD1,NDRG3,NGFR,NLRP1,NOTCH2,NTRK2,OTUB2,PBX1,PCDH7,PDE11A,PPP1R12B,PPP1R9B,PREX1,PTBP1,PTPRS,RAB2B,RAB43,RASSF5,RHBDL1,SATB2,SEMA6D,SERP1,SERPINB8,SH3PXD2B,SIGIRR,SLC2A10,SL…
hsa-miR-1294	0.00966078	0.0667717	-	42/371	ADRB1,AMPH,ANKRD13A,ARF3,ARHGAP6,C12orf49,CAPN5,CLDN12,CRK,CYP19A1,DOCK4,DRP2,EGFR,EPB41L4B,FAM57A,FOXP2,GIT1,IL22RA1,KIF6,MMD,MPP2,NLRP1,NOTCH2,NTRK2,PBX1,PICALM,PLXNA4,POGK,RAB43,SATB2,SEMA6D,SH3PXD2B,SLC35B4,SNCG,SOX5,SYT2,TIMP3,TMEM254,TNS2,TRANK1,ZCCHC24,ZNF385B,
hsa-miR-326	0.00971407	0.0668292	-	97/371	ADPGK,ADRB1,ANKRD13A,ARF4,ARHGAP6,ATP6V1A,BCL11B,BCL3,C4orf19,CAPN5,CCDC180,CDC20B,CHRM1,CHST11,CHST8,CMKLR1,CNGB1,CNOT6,CORO1C,CORO2B,CPOX,CSRP1,CYP19A1,CYP2S1,DPYD,FAM101B,FAM102A,FAM57A,FAM63B,FLRT3,FPGT,G6PD,GIT1,GLCE,GPD2,GRIN2B,GSG1L,HHIPL1,HPS4,KCNIP3,KDM2B,KIF6,LASP1,MAL2,MAP4K2,MED28,NGFR,NLRP1,NOTCH2,NRG2,NRP2,NTRK2,OSBPL7,OTUB2,OTUD1,PDE11A,PDK3,PEX5L,PLCXD3,PLEKHB2,PLXNA4,POGK,PPP1R12…
hsa-miR-342-5p	0.0100305	0.0681947	-	43/371	ADPGK,ARF3,BCL11B,C14orf105,CCDC180,CHRM1,CHST8,CYP2S1,DRP2,EGFR,EPB41L4B,FBLIM1,GIT1,GPD2,JAK3,KIAA2022,KIF2A,KIF6,MAP3K13,MAP4K2,MAPK3,MAPRE2,MAPT,MEOX1,MPP2,MYCN,NGFR,NTRK2,OSBPL7,PPP1R12B,PTPRS,RASGRP4,RNF40,SEMA6D,SIPA1L3,SLC2A10,SLC8A2,SRSF9,STAC2,SYT2,SYT5,TNS2,WBP1L,
hsa-miR-4294	0.00998537	0.0681947	-	10/371	C3orf70,CCDC180,KCNH7,KIAA2022,MPP2,PLEKHG2,SFRP1,SHPK,SYT5,TIMP3,
hsa-miR-4532	0.010142	0.0681947	-	3/371	RAB43,SRXN1,SYT5,
hsa-miR-4795-5p	0.010142	0.0681947	-	3/371	CLTC,GIT1,SATB2,
hsa-miR-554	0.0100711	0.0681947	-	8/371	CCSAP,FAM63B,FMNL2,NXT2,PDE11A,SLC4A8,TRANK1,UBE2J1,
hsa-miR-4471	0.0102672	0.0684174	-	4/371	CSRP1,MAPRE2,PEX5L,SERP1,
hsa-miR-5011-3p	0.0102672	0.0684174	-	4/371	MPP2,SYT1,VAT1L,YWHAQ,
hsa-miR-449b-3p	0.0104446	0.0692891	-	8/371	FGF13,GPR137C,PDE4B,SEMA6D,TAGLN2,UNC119B,VAT1L,ZNF385B,
hsa-miR-191-5p	0.0105147	0.0694439	-	15/371	C12orf49,COL7A1,CRK,HAND2,MAPRE2,MED28,NOTCH2,PLXNA4,PTBP1,SATB2,SFRP1,TMEM30A,TPM3,WIZ,ZCCHC24,
hsa-miR-138-5p	0.0105792	0.0694798	-	100/371	ADAR,ALX3,ANGPT4,ANKRD13A,ARHGAP6,ARHGEF18,ATP6V1A,BCL11B,BLCAP,C14orf105,CA3,CCDC180,CCND3,CD96,CHST11,CMKLR1,CNGB1,CORO2B,CRK,EBPL,EGFR,EPB41L4B,FAM63B,FAM81A,FBLIM1,FEZF2,FMNL2,G6PD,GALNT15,GIT1,GLCE,GPD2,GPR158,GPR3,GPR4,GRAP2,GRIN2B,GSG1L,H3F3B,HAND2,HELZ2,HHIPL1,HPS4,INPP5F,KCNIP3,KCNK15,KCNT2,KIAA2022,KIF6,LRRC8B,MAPT,MEA1,MEOX1,METTL7A,MPP2,NATD1,NOTCH2,NTRK2,OASL,OSBPL7,PAX7,PBX1,PCDH17,…
hsa-miR-363-5p	0.0106137	0.0694798	-	6/371	ARF3,C12orf49,GSG1L,METTL7A,STAC2,TNS2,
hsa-miR-1268b	0.0109542	0.0704647	-	2/371	SLC8A2,TGFB1I1,
hsa-miR-4317	0.0109542	0.0704647	-	2/371	ARHGAP6,SSTR2,
hsa-miR-4717-3p	0.0109626	0.0704647	-	4/371	EPB41L4B,FOXP2,PLXNA4,SLC25A1,
hsa-miR-5580-5p	0.0109395	0.0704647	-	10/371	ADAR,AP1S1,ARHGAP6,EGFR,FOXP2,KCNH7,RAB43,RFWD3,SLC6A4,SLC8A2,
hsa-miR-889-3p	0.0110012	0.0704647	-	17/371	ADRB1,CORO1C,DOCK4,FAM63B,FAM91A1,FBXO33,FMNL2,MMD,MPP2,MYCN,NATD1,PCDH7,PICALM,RNF138,SATB2,SEMA6D,SYNPO2,
hsa-miR-3187-5p	0.0111101	0.070496	-	19/371	ARCN1,ATP6V1A,CAPN5,CMKLR1,CORO1C,KDM2B,MEOX1,METTL7A,MPP2,NATD1,NTRK2,PBX1,PCDHGA8,PCDHGC5,PLEKHG2,PPP2R2B,RARB,SH3PXD2B,SLC6A4,
hsa-miR-3194-3p	0.0111077	0.070496	-	6/371	MPP2,RAB43,SYT2,TRANK1,ZNF365,ZNF488,
hsa-miR-4533	0.0111484	0.070496	-	21/371	AP1S1,ARCN1,ARF3,CMPK2,CORO2B,EGFR,GLCE,GSG1L,LASP1,MED28,MPP2,NOTCH3,PBX1,PLXNA4,POGK,PPP1R12B,PSKH1,SERPINB8,SH3PXD2B,SLC4A8,SLC8A2,
hsa-miR-1273f	0.0116093	0.0706933	-	13/371	ARCN1,GIT1,GLB1L,JAK3,MAPRE2,MDFI,NGFR,NLRP1,NTRK2,PPP1R9B,SOX5,THBS1,TPM3,
hsa-miR-1910-5p	0.0116182	0.0706933	-	6/371	CHST11,FLRT3,GPR158,NOTCH2,SLC6A4,SYT1,
hsa-miR-196b-3p	0.0116554	0.0706933	-	1/371	PCDH17,
hsa-miR-30b-5p	0.011345	0.0706933	-	87/371	ADRB1,ANKRD13A,AP3S1,ARCN1,ARF4,BCL11B,C4orf19,CAPN5,CD96,CLDN12,CLTC,CNN3,CNOT6,COL13A1,CPOX,CREM,CYP19A1,DOCK4,DRP2,EDNRA,EGFR,EPB41L4B,FAM102A,FAM46C,FAM57A,FAM81A,FAM91A1,FOXP2,GJA1,GLCE,GNPDA2,GSG1L,HHIPL1,HPS4,KBTBD3,LRRC8B,MAP3K13,MED28,MET,MMD,MPP2,NOTCH2,NRP2,NXT2,PCDH17,PDCD10,PDE11A,PEX5L,PGM2,PICALM,PLCXD3,PLEKHB2,POM121C,PPFIA2,PPP1R12B,PPP2R2B,PTMA,PXYLP1,RAB2B,RAB43,RARB,RNF138,SAT…
hsa-miR-3591-5p	0.0116554	0.0706933	-	1/371	NTRK2,
hsa-miR-3677-3p	0.0116554	0.0706933	-	1/371	TAGLN2,
hsa-miR-3681-3p	0.0115978	0.0706933	-	41/371	ARF3,BCL3,CDC20B,CHST11,CNOT6,CORO1C,CPOX,EDNRA,EGFR,FAM102A,FBXO33,FLRT3,FOXP2,GPD2,GPR4,GSG1L,H3F3B,KCNN3,LASP1,MAPRE2,METTL7A,MMD,MPP2,NGFR,NRP2,NXT2,POM121C,PPFIA2,PPP1R12B,RARB,SATB2,SEMA6D,SFRP1,SIPA1L3,SLC6A4,SYT1,SYT2,TMEM30A,UBE2J1,WBP1L,ZCCHC24,
hsa-miR-4642	0.0116554	0.0706933	-	1/371	ST8SIA1,
hsa-miR-6505-5p	0.0116554	0.0706933	-	1/371	MAP3K13,
hsa-miR-659-5p	0.0116554	0.0706933	-	1/371	RAB43,
hsa-miR-1976	0.0118928	0.0715495	-	5/371	FAM63B,KIF6,NOTCH2,PBX1,SYNPO2,
hsa-miR-432-3p	0.0118928	0.0715495	-	5/371	CYP19A1,FAM102A,GSG1L,MPP2,SYT2,
hsa-miR-128-3p	0.0121658	0.0725151	-	107/371	ADAR,ADRB1,ANGPT4,ANKRD13A,ANKRD24,ANP32E,AP3D1,ARF3,ATP6V1A,BCL3,BLCAP,C12orf49,CCDC180,CD96,CDH7,CHST11,CNGB1,CNN3,CNOT6,COL7A1,CORO1C,CPOX,DPYD,DRP2,EDNRA,EGFR,FAIM,FAM102A,FAM57A,FAM81A,FBXO33,FGF13,FLRT3,FOXP2,GALNT9,GNPDA2,GPD2,GPR4,GSG1L,H3F3B,HAND2,HHIPL1,HNMT,HPS4,KCNN3,KIF6,LASP1,MAPK3,MAPRE2,MAPT,MDFI,MED28,MET,METTL7A,MMD,MPP2,NGFR,NRP2,NTRK2,NXT2,PBX1,PCDH17,PCDH7,PEX5L,PLCXD3,PLEKHB…
hsa-miR-4459	0.0121997	0.0725151	-	19/371	ARHGAP6,BLCAP,CORO2B,FBLIM1,LASP1,MAP3K13,MAPK3,NGFR,NOTCH2,OSBPL7,OTUD1,PLXNA4,RMI2,SLC2A10,SLC4A8,SRXN1,SYT2,TPPP,WIZ,
hsa-miR-571	0.0121189	0.0725151	-	24/371	AMPH,ARHGAP6,C12orf49,CDC20B,CLTC,CYP2S1,EPB41L4B,FOXP2,GPR3,KCNN3,MPP2,NTRK2,OSBPL7,PDE4B,PLEKHG2,PPP1R12B,RASGRP4,SEMA6D,SLC2A10,SLC44A1,STK36,SYNPO2,TPM3,WBP1L,
hsa-miR-3123	0.0124016	0.0731298	-	2/371	C12orf49,SYNPO2,
hsa-miR-4521	0.0124016	0.0731298	-	2/371	MET,MPP2,
hsa-miR-4695-5p	0.0124846	0.0732947	-	13/371	ANXA2,CAP1,FAM102A,IFT52,JAK3,LASP1,PCDHGA8,PCDHGC5,PPP1R12B,SLC2A10,SRXN1,TMC8,ZNF365,
hsa-miR-541-3p	0.0125282	0.0732947	-	63/371	ALX3,AMPH,ANGPT4,AP3S1,ARF3,ARHGEF18,CAPN5,CCDC180,CHST11,CLTC,CORO2B,CRIP2,CYP2S1,DRP2,EGFR,FAM102A,FAM81A,FMNL2,G6PD,GALNT9,GIT1,GPR158,GPR4,HACD3,KCNIP3,LASP1,MAP3K13,MAP4K2,MAPRE2,MDFI,MEOX1,METTL7A,MPP2,NATD1,NGFR,NOTCH2,NRG2,NTRK2,OSBPL7,PDE4B,PLXNA4,PPP1R12B,PRSS33,RAB43,RHBDL1,RNF40,SEMA6D,SH3PXD2B,SIPA1L3,SLC25A1,SLC9A3R1,SPOCD1,SYNPO2,TGFB1I1,TIMP3,TNS2,TRANK1,TRIM46,TSPAN4,UNC5C,WIZ,ZC…
hsa-miR-1197	0.0126503	0.0737192	-	60/371	ANKRD24,ATP6V1A,C12orf49,CALM2,CAP1,CAPN5,CDH4,CHRM1,CHST11,CLDN12,CMPK2,CNOT6,CREM,FAM102A,FAM57A,FAM63B,GPR137C,GRAP2,JAK3,KIAA2022,KIF6,KLK13,LASP1,MAPT,MEOX1,MMP8,MPP2,NRP2,NTRK2,PAQR6,PBX1,PCDH17,PICALM,PLCXD3,PLXNA4,POGK,PPP1R12B,PSKH1,PTMA,PTPRS,RARB,RFWD3,RNF112,RNF40,SH3PXD2B,SLC25A1,SLC35B4,SLC44A1,STAC2,SUSD1,SYT2,TAGLN2,TIMP3,TMEM30A,UBE2J1,UNC119B,UNC5C,UST,WIZ,ZCCHC24,
hsa-miR-448	0.0127825	0.0741982	-	79/371	AGAP4,AMPH,ANKRD13A,ARHGAP6,ATP6V1A,AURKA,C4orf19,CALM2,CAP1,CAPN5,CCSAP,CDH7,CNN3,CORO1C,CREM,DFNA5,DOCK4,DPYD,EDNRA,FAM102A,FBXO33,FOXP2,FPGT,GLCE,GNPDA2,GPR137C,GPR158,GPR3,GPR4,H3F3B,IFT52,KBTBD3,KCNH7,KCNN3,KDM2B,KIAA0825,KIAA2022,KIF2A,LRRC8B,MAPRE2,MIA,MMD,MPP2,NRP2,NTRK2,NUDCD2,OTX1,PCDH7,PCDHGA8,PCDHGC5,PDE11A,PEX5L,PLCXD3,PLEKHG2,PPP1R12B,PTBP1,RAB11FIP2,RAB2B,RBBP9,SERPINB8,SH3PXD2B,SL…
hsa-miR-17-5p	0.0128451	0.0742717	-	84/371	ADAR,AP3D1,ARCN1,ARHGEF18,BCL11B,C12orf49,C14orf105,C3orf70,C4orf19,CD96,CHST11,CLDN12,CMKLR1,CNGB1,CNOT6,CNRIP1,COL13A1,CORO2B,CPOX,CREM,CRK,DOCK4,DPYD,EGFR,FAM102A,FAM46C,FAM57A,FAM63B,FBLIM1,FMNL2,FOXP2,FPGT,GALNT15,GJA1,GLB1L,GPD2,GPR137C,GPR158,GPR3,HELZ2,HNMT,INPP5F,KCNT2,KDM2B,LASP1,MAL2,MAP3K13,MEA1,MED28,MYCN,NRP2,NTRK2,OTUD1,OTX1,PBX1,PEX5L,PLCXD3,POGK,PREX1,PTBP1,PXYLP1,RAB43,RARB,SATB…
hsa-miR-4443	0.0129099	0.0743573	-	24/371	ANP32E,CYP2S1,HHIPL1,KCNIP3,NTRK2,OSBPL7,PAX7,PBX1,PCDH7,PCDHGA8,PDE11A,PLXNA4,PSKH1,RAB2B,SERPINB8,SLC25A1,SLC6A4,SLC8A2,STK36,SYT1,THBS1,TMC8,ZNF365,ZNF488,
hsa-miR-186-3p	0.0130316	0.0747684	-	3/371	FOXP2,NTRK2,PBX1,
hsa-miR-145-5p	0.0130991	0.0748666	-	63/371	ADPGK,AP3S1,ARHGAP6,BCL11B,BLCAP,C3orf70,CD96,CLDN12,CORO2B,CRK,DOCK4,DRP2,EGFR,FAM46C,FAM81A,FGF13,FLRT3,FMNL2,FOXP2,GIT1,GLCE,GPD2,GPR137C,GPR158,GRIN2B,HELZ2,INPP5F,KCNT2,KDM2B,KIAA2022,KIF2A,KIF6,LASP1,LRRC8B,MAP4K2,MAPRE2,MDFI,MYCN,NRP2,NTRK2,PDE11A,PDE4B,PEX5L,PGD,POGK,PPP1R12B,PPP1R9B,RAB43,RASSF5,RBM47,RMI2,SEMA6D,SERP1,SLC10A7,SLC35B4,SLC4A8,TAGLN2,TLR4,TNKS2,TPM3,UBE2J1,UNC119B,ZNF385B,
hsa-miR-4296	0.0131735	0.0750033	-	12/371	ADRB1,C3orf70,CCND3,DOCK4,EGFR,FBXO33,GRIN2B,KIAA2022,PAX7,PCDH17,STAC2,TNS2,
hsa-miR-4434	0.01324	0.0750943	-	4/371	CDC20B,DRP2,SLC9A3R1,SOX5,
hsa-miR-637	0.0136439	0.0770905	-	61/371	ADAR,ADPGK,ALX3,ARCN1,ARF3,ARHGAP6,ATP6V1A,CDC20B,CNGB1,CYP19A1,CYP2S1,EPB41L4B,FAM101B,FAM102A,FBLIM1,GPR3,HACD3,KCNIP3,KIF2A,KIF6,LASP1,MAP3K13,MAP4K2,MAPT,MDFI,METTL7A,MPP2,NGFR,OSBPL7,PBX1,PCDHGA8,PLEKHB2,PLEKHG2,PLXNA4,POGK,PPP1R12B,PPP1R9B,PREX1,PSKH1,PTBP1,PTPRS,RAB43,RASGRP4,RBM47,RFWD3,RHOJ,RPP25,SEMA6D,SFRP1,SH3PXD2B,SLC8A2,SOX5,STAC2,STK36,SYT2,TIMP3,TNS2,TPPP,VAT1L,WBP1L,WIZ,
hsa-miR-759	0.0138455	0.0779333	-	5/371	BCL11B,CLTC,CYP19A1,MEA1,NDRG3,
hsa-miR-3174	0.0139532	0.0782432	-	2/371	FAM63B,SRXN1,
hsa-miR-216a-3p	0.0140921	0.07843	-	18/371	CDC20B,CNOT6,CORO1C,EGFR,FAM102A,FBXO33,GPD2,H3F3B,KCNN3,LASP1,NGFR,NRP2,NXT2,PPFIA2,PPP1R12B,SEMA6D,SYT1,WBP1L,
hsa-miR-920	0.0140774	0.07843	-	57/371	ADPGK,ARHGAP6,ARHGEF18,BRINP2,CAPN5,CHRM1,CREM,CYP2S1,DRP2,FAM102A,GIT1,HAND2,HHIPL1,HRH2,JAK3,KCNIP3,KIAA2022,KIF6,LASP1,MAP4K2,MAPT,MED28,MPP2,NATD1,NGFR,NOTCH3,NRP2,NTRK2,OSBPL7,PCDHGA8,PCDHGC5,PDE11A,PLEKHB2,PLXNA4,PPP1R12B,PPP2R2B,PSKH1,PTPRS,RASGRP4,RHOJ,RMI2,RNF112,RPP25,SATB2,SH3PXD2B,SIPA1L3,SLC6A4,SLC8A2,SOX5,SSTR2,STAC2,STK36,SYT2,TGFB1I1,TRANK1,TRIM46,WIZ,
hsa-miR-27a-3p	0.0142484	0.0788544	-	108/371	ADAR,ANKRD24,AP3B2,AP3D1,ARF3,ATP6V1A,BCL11B,BCL3,BLCAP,C12orf49,CCSAP,CHRM1,CLTC,CMKLR1,CNN3,CNRIP1,CORO2B,CRK,CYP19A1,DPYD,EDNRA,EGFR,EPB41L4B,FAM102A,FAM57A,FAM63B,FAM81A,FAM91A1,FBXL8,FBXO33,FGF13,FLRT3,FOXP2,GLCE,GPD2,GRIN2B,H3F3B,HNMT,KIAA2022,KIF6,LASP1,LRRC8B,MAL2,MAP3K13,MAPT,MDFI,MED28,MET,METTL7A,MMD,NGFR,NOTCH3,NRP2,NTRK2,NUDCD2,NXT2,PCDH17,PCDH7,PDE11A,PLCXD3,POGK,POM121C,PPFIA2,PPP1…
hsa-miR-362-5p	0.0142745	0.0788544	-	44/371	ADPGK,CDC20B,CHST11,CHSY1,CMKLR1,CNGB1,CNOT6,CORO2B,CYP19A1,DRP2,EGFR,FAM101B,FAM57A,FAM91A1,FOXP2,GPD2,HHIPL1,HNMT,KBTBD3,KCNT2,KIAA2022,KIF2A,KIF6,MED28,NTRK2,OTUB2,PBX1,PCDH17,PDE11A,PEX5L,PLCXD3,PLEKHG2,PLXNA4,PPP1R12B,RASSF5,RBM47,SATB2,SIPA1L3,SLC35B4,SLC44A1,SSTR2,TLR4,ZNF365,ZNF385B,
hsa-miR-663a	0.0144606	0.0795867	-	23/371	ADAR,ARHGAP6,ARHGEF18,EML3,FBLIM1,HAND2,HOXA6,MAPT,NRG2,OSBPL7,OTX1,PBX1,PCSK4,PDZD7,PREX1,RAB43,RPP25,SATB2,SLC25A1,SNCG,TGFB1I1,TNS2,TRIM46,
hsa-miR-1207-5p	0.0146531	0.0799202	-	93/371	AMPH,ANKRD24,AP1S1,ARF3,ARHGAP6,BCL3,BLCAP,CAP1,CAPN5,CCDC180,CCND3,CD96,CFAP57,CHRM1,CORO2B,CRK,CSRP1,CYP2S1,DRP2,EGFR,EPB41L4B,FAM102A,FBLIM1,FMNL2,G6PD,GALNT15,GIT1,GPR3,GSG1L,HHIPL1,HOXC5,HPS4,IL22RA1,JAK3,KCNIP3,LASP1,MAP4K2,MAPK3,MAPRE2,MAPT,MPP2,MST1R,NATD1,NGFR,NOTCH2,NOTCH3,OSBPL7,OTUB2,OTX1,PBX1,PCDH7,PCSK4,PDE4B,PLCXD3,PLXNA4,POGK,PPP1R12B,PPP1R9B,PREX1,PRR3,PRSS33,PSKH1,RAB43,RBM47,RB…
hsa-miR-1225-5p	0.0148176	0.0799202	-	20/371	ADAR,AP3D1,ARF3,BCL3,C4orf19,CLTC,EGFR,FAM46C,GPR137C,GSG1L,KCNN3,KIAA2022,LASP1,MPP2,NOTCH2,NTRK2,SH3PXD2B,SLC2A10,SPOCD1,STAC2,
hsa-miR-297	0.0148976	0.0799202	-	16/371	BCL11B,BRINP2,GPR3,GRAP2,KCNH7,KCNN3,NRP2,NTRK2,PCDH17,PCDH7,PEX5L,PLCXD3,RBBP9,SLC44A1,SOX5,ZNF365,
hsa-miR-3917	0.0147759	0.0799202	-	1/371	ARHGEF18,
hsa-miR-4428	0.0146621	0.0799202	-	7/371	ARF4,CHST11,MAP3K13,PBX1,PCDHGA8,PLXNA4,SLC4A8,
hsa-miR-4688	0.0148832	0.0799202	-	9/371	ANXA2,CORO2B,FAM102A,GSG1L,JAK3,KIAA2022,NOTCH2,PLXNA4,SYT2,
hsa-miR-548ad-3p	0.0147759	0.0799202	-	1/371	CXXC5,
hsa-miR-4721	0.0150455	0.0804231	-	10/371	BRINP2,CYP2S1,FAM102A,MPP2,PLCXD3,PPP1R12B,SIPA1L3,SLC6A4,TMEM254,ZCCHC24,
hsa-miR-10b-3p	0.0156101	0.0812904	-	2/371	FGF13,FMNL2,
hsa-miR-1825	0.015387	0.0812904	-	25/371	ARCN1,BLCAP,CD96,CNOT6,DRP2,FAM102A,FBXO33,FLRT3,GIT1,HOXC5,KIAA2022,PDE11A,PLEKHB2,POGK,PPP1R12B,PTPRS,RASSF5,RBM47,SERPINB8,SH3PXD2B,SYT1,TGFB1I1,TPPP,XPO6,ZNF488,
hsa-miR-196a-3p	0.0156101	0.0812904	-	2/371	CNOT6,NRP2,
hsa-miR-26a-5p	0.0155378	0.0812904	-	88/371	AMPH,C12orf49,C14orf105,C4orf19,CA3,CCSAP,CDC20B,CDH4,CFAP57,CHSY1,CLTC,CMPK2,CORO1C,CPOX,CREM,CSRP1,CYP19A1,DOCK4,DRP2,EGFR,EPB41L4B,FAM46C,FAM57A,FAM63B,FOXP2,FPGT,GLCE,GPD2,GSG1L,HPS4,INPP5F,KCNH7,KCNIP3,KCNN3,KIAA2022,LASP1,MAP3K13,MAPRE2,MED28,MET,METTL7A,MMD,MPP2,NATD1,NOTCH2,NRP2,NXT2,OTUD1,PAX7,PBX1,PDCD10,PDE11A,PDE4B,PGM2,PLCXD3,PLEKHG2,POM121C,PPP1R12B,PPP2R2B,PXYLP1,RAB43,RBBP9,RBM47,…
hsa-miR-4438	0.0156101	0.0812904	-	2/371	GOLGA7,TPPP,
hsa-miR-4674	0.0153387	0.0812904	-	9/371	CNOT6,FAM101B,G6PD,MAPT,OASL,OTX1,PLXNA4,SOWAHC,WIZ,
hsa-miR-548at-5p	0.0156101	0.0812904	-	2/371	MMD,NXT2,
hsa-miR-648	0.0156454	0.0812904	-	26/371	ARHGAP6,CAP1,CREM,FAM63B,FBLIM1,FMNL2,GRIN2B,LRRC8B,NGFR,NOTCH2,NTRK2,PLXNA4,PPP1R12B,RAB43,RBM47,RHOJ,SATB2,SERP1,SH3PXD2B,SLC44A1,SOX5,SYNPO2,SYT5,THBS1,TWF1,WIZ,
hsa-miR-325	0.0158045	0.0813286	-	9/371	ATP6V1A,CRK,GSG1L,H3F3B,KIAA2022,RBBP9,SLC6A4,TPPP,ZNF385B,
hsa-miR-593-5p	0.0158169	0.0813286	-	4/371	EPB41L4B,MAP3K13,PSKH1,RAB43,
hsa-miR-605-5p	0.0158116	0.0813286	-	16/371	ATP6V1A,BCL11B,DRP2,H3F3B,KIAA2022,NRP2,PEX5L,PICALM,PPP1R12B,PREX1,RNF138,SERPINB8,SLC10A7,SLC44A1,SOWAHC,UNC119B,
hsa-miR-1257	0.0159778	0.0814832	-	17/371	ARCN1,ARF3,ARHGAP6,BCL11B,CDC20B,CNOT6,CRK,FAM63B,FMNL2,GSG1L,H3F3B,KIAA2022,NRP2,PLCXD3,RASGRP4,SEMA6D,SLC6A4,
hsa-miR-182-5p	0.0159982	0.0814832	-	88/371	ADAR,AGAP4,ARCN1,ARF4,ARHGAP6,C14orf105,CAPN5,CCND3,CCSAP,CD96,CHST11,CNN3,CNOT6,COL13A1,CORO1C,CREM,CYP19A1,DOCK4,DPYD,DRP2,EDNRA,EPB41L4B,FAM81A,FAM91A1,FBXO33,FGF13,FOXP2,GLB1L,GNPDA2,GPR158,GRAP2,GRIN2B,HNMT,KCNN3,KCNT2,KDM2B,KIAA2022,KIF2A,LASP1,MAPRE2,MED28,MEOX1,MET,MMD,MPP2,NELFCD,NOTCH2,NUDCD2,NXT2,OTUB2,PBX1,PCDH17,PCDH7,PDCD10,PDE11A,PLEKHB2,PPP1R9B,RAB43,RBBP9,RFWD3,RHOJ,SATB2,SEMA6D,…
hsa-miR-3924	0.0160115	0.0814832	-	5/371	DOCK4,OTX1,RBBP9,RNF138,ZNF365,
hsa-miR-1233-3p	0.0162694	0.0825131	-	19/371	BLCAP,FAM46C,FGF13,FMNL2,GALNT9,GPR4,H3F3B,KCNH7,METTL7A,MPP2,NTRK2,PLXNA4,PPP1R12B,RAB43,RFWD3,SOX5,SYNPO2,SYT2,VAT1L,
hsa-miR-1227-5p	0.0163298	0.0825377	-	6/371	CHRM1,CSRP1,GIT1,MPP2,NATD1,TIMP3,
hsa-miR-4792	0.0163985	0.0826039	-	3/371	CASS4,PTBP1,TAGLN2,
hsa-miR-1288-3p	0.0167476	0.0839701	-	24/371	ADAR,ARCN1,ARF3,BLCAP,CYP2S1,DRP2,FAM102A,FGF13,GLI1,KCNIP3,KCNN3,KIF2A,MAPRE2,MAPT,MPP2,NATD1,OTX1,PCDH7,PLXNA4,POLR2K,PPP1R12B,SLC8A2,TNKS2,WBP1L,
hsa-miR-566	0.0167827	0.0839701	-	5/371	MPP2,PSKH1,RASGRP4,TPPP,WIZ,
hsa-miR-3138	0.0170014	0.0844954	-	6/371	ARF3,CYP2S1,MPP2,PPP1R12B,UBE2J1,ZNF488,
hsa-miR-573	0.0169989	0.0844954	-	24/371	CLTC,CREM,CRK,DRP2,EGFR,EPB41L4B,FOXP2,IL22RA1,KDM2B,LRRC8B,MAP3K13,NOTCH3,NRP2,NTRK2,PCDH17,PICALM,RAB43,SATB2,SLC8A2,TMEM30A,TPPP,TWF1,UNC5C,UST,
hsa-miR-1912	0.0173729	0.0852016	-	2/371	CLTC,TNKS2,
hsa-miR-3185	0.0173729	0.0852016	-	2/371	FOXP2,TIMP3,
hsa-miR-3191-3p	0.0173729	0.0852016	-	2/371	CDH4,RAB43,
hsa-miR-423-5p	0.0172997	0.0852016	-	94/371	ADAR,ALX3,AMPH,ANGPT4,ANKRD24,AP1S1,ARF3,ARHGEF18,BCL3,BLCAP,C12orf49,CAPN5,CDC20B,CHST11,CHST8,CHSY1,CLTC,CORO2B,CSRP1,CYP2S1,DRP2,EGFR,EML3,EPB41L4B,FAM102A,FAM207A,FLRT3,G6PD,GIT1,GOLGA7,GRAP2,GRIN2B,HAND2,HHIPL1,HNMT,HOXC5,HPS4,HRH2,IL22RA1,JAK3,KCNIP3,KIAA2022,KIF6,LASP1,MAPK3,MAPRE2,MAPT,MED28,MPP2,NGFR,NOTCH2,NOTCH3,NTRK2,OTUB2,OTX1,PCDH17,PCDH7,PLXNA4,POGK,POM121C,PPP1R12B,PPP2R2B,PRSS33,…
hsa-miR-4524b-5p	0.0176307	0.0861817	-	3/371	EPB41L4B,PLXNA4,SOX5,
hsa-miR-4483	0.0178522	0.0866939	-	18/371	ARF3,C12orf49,CAPN5,GIT1,GSG1L,HHIPL1,KIAA2022,LASP1,MAP3K13,MAPRE2,PTMA,RAB43,SLC25A1,SOX5,STAC2,THBS1,TNS2,TPM3,
hsa-miR-4498	0.0178	0.0866939	-	25/371	CAPN5,FAM101B,FOXP2,G6PD,GPR3,H3F3B,HHIPL1,KCNIP3,MDFI,MPP2,NATD1,NGFR,PAX7,PCDHGA8,PCDHGC5,PRR3,PTBP1,RAB43,RNF40,SH3PXD2B,SIPA1L3,SLC8A2,STAC2,WIZ,ZCCHC24,
hsa-miR-4274	0.018212	0.0870192	-	1/371	NATD1,
hsa-miR-514a-3p	0.0181804	0.0870192	-	7/371	CHST11,CORO1C,CRK,EGFR,FAM63B,NOTCH2,SLC44A1,
hsa-miR-5587-3p	0.018212	0.0870192	-	1/371	RAB43,
hsa-miR-5590-5p	0.018212	0.0870192	-	1/371	MPP2,
hsa-miR-6514-3p	0.018212	0.0870192	-	1/371	FOXP2,
hsa-miR-1297	0.0183994	0.0873242	-	87/371	AMPH,C12orf49,C14orf105,C4orf19,CA3,CCSAP,CDC20B,CDH4,CHSY1,CLTC,CMPK2,CNOT6,CORO1C,CPOX,CREM,CSRP1,CYP19A1,DOCK4,EPB41L4B,FAM46C,FAM63B,FOXP2,FPGT,GLCE,GPD2,GSG1L,HPS4,INPP5F,KCNH7,KCNIP3,KCNN3,KIAA2022,LASP1,MAP3K13,MAPRE2,MED28,MET,METTL7A,MMD,MPP2,NATD1,NRP2,NXT2,OTUB2,OTUD1,PAX7,PBX1,PCDH17,PDCD10,PDE11A,PDE4B,PGM2,PLCXD3,PLEKHG2,PLXNA4,POM121C,PPP1R12B,PPP2R2B,PXYLP1,RBBP9,RBM47,RFWD3,RHOJ,…
hsa-miR-1299	0.0184123	0.0873242	-	46/371	ADAR,ANGPT4,CCSAP,CFAP57,CHST11,DRP2,EPB41L4B,FAM102A,FAM63B,FLRT3,GPR158,GPR3,GSG1L,HMX2,KIAA2022,MAP3K13,MAPRE2,MED28,MPP2,NGFR,NOTCH2,NRP2,PCDH7,PLCXD3,PLXNA4,POGK,PPP1R12B,PTBP1,PTPRS,PXYLP1,SEMA6D,SLC44A1,SLC4A8,SPOCD1,SRSF9,SYT2,THBS1,TIMP3,TMEM30A,TNKS2,TWF1,UNC119B,UNC5C,UST,ZNF365,ZNF488,
hsa-miR-551b-5p	0.0184521	0.0873242	-	13/371	DPYD,EGFR,FAM91A1,FOXP2,GLCE,MAP3K13,MPP2,MYCN,PCDH17,PCDH7,PICALM,RNF138,SERP1,
hsa-miR-3529-3p	0.0185113	0.0873265	-	8/371	ATP6V1A,CXXC5,FGF13,KIAA2022,MPP2,PLCXD3,THBS1,XPO6,
hsa-miR-4302	0.0187083	0.0877743	-	4/371	ATP6V1A,GPR158,LASP1,SYT1,
hsa-miR-5196-5p	0.0187437	0.0877743	-	20/371	AP1S1,ARF3,BCL11B,BLCAP,CCDC180,CLTC,CORO2B,HAND2,HPS4,LASP1,MAPT,MEOX1,MPP2,PLXNA4,PXYLP1,RASGRP4,SATB2,SERPINB8,SH3PXD2B,TAGLN2,
hsa-miR-5698	0.0188173	0.0877743	-	16/371	AP1S1,FBLIM1,GIT1,HAND2,HMX2,LASP1,PBX1,PLXNA4,PSKH1,SH3BGRL3,SIPA1L3,SLC8A2,SLC9A3R1,STAC2,WIZ,ZNF385B,
hsa-miR-586	0.0188425	0.0877743	-	24/371	CCND3,CLTC,CREM,FBXO33,FMNL2,FOXP2,GAS1,GPR137C,GPR158,KDM2B,KIF2A,PCDH17,PDE4B,PEX5L,PICALM,PLCXD3,RAB11FIP2,RAB2B,SATB2,SLC44A1,SYT1,TMEM30A,TPM3,ZNF365,
hsa-miR-1266-5p	0.0193415	0.0884354	-	42/371	ARF3,ARHGAP6,CD96,CLTC,CMKLR1,CORO1C,CORO2B,CSRP1,EDNRA,FAM102A,FAM63B,GALNT9,GSG1L,HHIPL1,INPP5F,JAK3,KIF6,LASP1,MAP4K2,MPP2,NATD1,NGFR,NLRP1,NOTCH2,NTRK2,OSBPL7,PBX1,PLXNA4,PPP1R12B,PREX1,RAB43,RFWD3,SIGIRR,SIPA1L3,SLC35B4,SLC4A8,SLC9A3R1,SOWAHC,SUSD1,SYNPO2,TIMP3,ZCCHC24,
hsa-miR-3657	0.0192421	0.0884354	-	2/371	CFAP57,PLXNA4,
hsa-miR-4725-3p	0.0193104	0.0884354	-	19/371	CLTC,GIT1,GRIN2B,KIAA2022,MAPT,MEOX1,NOTCH3,PCDH17,PCDHGA8,PCDHGC5,PPP1R12B,PRR3,SFRP1,SIPA1L3,SLC2A10,TAGLN2,WBP1L,WIZ,ZCCHC24,
hsa-miR-4797-5p	0.0192421	0.0884354	-	2/371	THBS1,UBE2J1,
hsa-miR-485-3p	0.0193104	0.0884354	-	19/371	ANP32E,AP3D1,ARHGAP6,C3orf70,CHSY1,CLDN12,CNOT6,EDNRA,FOXP2,MPP2,MYCN,NOTCH2,PCDH7,PLCXD3,PPP1R12B,PTMA,RBM47,THBS1,TMEM30A,
hsa-miR-659-3p	0.0193021	0.0884354	-	34/371	BCL11B,CD96,CFAP57,CORO1C,CRK,CXXC5,EGFR,FAM102A,FAM63B,FBLIM1,FLRT3,GRIN2B,GSG1L,HACD3,ICA1,KBTBD3,KIAA2022,MED28,METTL7A,MST1R,NOTCH2,NTRK2,PEX5L,PLCXD3,PLXNA4,PPP1R12B,PXYLP1,RAB11FIP2,RAB43,SEMA6D,SLC8A2,SRXN1,THBS1,TWF1,
hsa-miR-629-5p	0.01966	0.089616	-	11/371	BCL11B,CAP1,GPR3,HNMT,NTRK2,OTX1,PEX5L,POGK,RBBP9,SOX5,TIMP3,
hsa-miR-1915-3p	0.0199176	0.0905124	-	9/371	C12orf49,CORO2B,HHIPL1,MAP4K2,PREX1,PSKH1,RAB43,SIGIRR,TAGLN2,
hsa-miR-4735-3p	0.020128	0.0911895	-	13/371	DOCK4,GALNT15,GPR158,KCNH7,NXT2,PBX1,RAB11FIP2,SH3PXD2B,THBS1,TWF1,VAT1L,ZCCHC24,ZNF365,
hsa-miR-153-3p	0.0202168	0.0913134	-	64/371	AMPH,ANP32E,AP3B2,ARHGAP6,ATP6V1A,AURKA,C4orf19,CALM2,CAP1,CAPN5,CCSAP,CHST11,CLTC,CNN3,CREM,DPYD,EPB41L4B,FAM102A,FAM81A,FBXO33,FOXP2,FPGT,GLCE,GNPDA2,GPR158,GPR3,GPR4,KBTBD3,KCNH7,KDM2B,KIAA2022,MAPRE2,MIA,MPP2,PCDH7,PCDHGA8,PCDHGC5,PEX5L,PLCXD3,PLXNA4,POGK,PPP1R12B,PTBP1,RAB11FIP2,RAB2B,RBBP9,RNF138,SERPINB8,SLC10A7,SLC35B4,SLC44A1,SMARCD2,SOWAHC,SOX5,SUSD1,SYNPO2,SYT1,SYT2,TLR4,TMSB4X,UNC5C,W…
hsa-miR-3616-3p	0.0203062	0.0914396	-	8/371	CXXC5,HRH2,MAPRE2,MAPT,PPP1R12B,PRR3,SLC8A2,SYT1,
hsa-miR-4530	0.0206342	0.0926356	-	11/371	ADAR,CRK,GPD2,KCNIP3,KIF2A,MAP4K2,OSBPL7,PCDH7,RASSF5,SLC4A8,SMARCD2,
hsa-miR-4271	0.0207456	0.0928555	-	22/371	CAPN5,CLTC,CORO2B,GIT1,GLCE,GRIN2B,KIAA2022,LASP1,MAPT,MEOX1,NOTCH3,PCDHGA8,PCDHGC5,PPP1R12B,PRR3,SFRP1,SIPA1L3,SLC2A10,TAGLN2,UNC119B,WBP1L,WIZ,
hsa-miR-1255b-2-3p	0.0219489	0.0937242	-	1/371	NOTCH2,
hsa-miR-183-3p	0.0219489	0.0937242	-	1/371	FAM63B,
hsa-miR-3065-5p	0.0218317	0.0937242	-	10/371	ARF4,ATP6V1A,CXXC5,DOCK4,FGF13,GLCE,MPP2,PBX1,THBS1,TIMP3,
hsa-miR-3136-3p	0.0219489	0.0937242	-	1/371	NGFR,
hsa-miR-3140-3p	0.0219275	0.0937242	-	4/371	FAM57A,MAP3K13,PEX5L,RFWD3,
hsa-miR-3613-3p	0.0219489	0.0937242	-	1/371	SLC4A8,
hsa-miR-369-5p	0.0219489	0.0937242	-	1/371	NTRK2,
hsa-miR-378j	0.0219489	0.0937242	-	1/371	RAB11FIP2,
hsa-miR-4304	0.0219489	0.0937242	-	1/371	SLC2A10,
hsa-miR-4475	0.0219489	0.0937242	-	1/371	FBLIM1,
hsa-miR-4493	0.0212182	0.0937242	-	2/371	NATD1,PSKH1,
hsa-miR-576-3p	0.0216438	0.0937242	-	11/371	ADAR,BCL3,CD96,CDC20B,FAM91A1,MPP2,OASL,PLCXD3,RASSF5,SLC2A10,SYNPO2,
hsa-miR-6077	0.021667	0.0937242	-	3/371	PBX1,PLXNA4,TIMP3,
hsa-miR-616-3p	0.021327	0.0937242	-	20/371	ARHGAP6,C4orf19,CHRM1,DPYD,EPB41L4B,FAM63B,FOXP2,H3F3B,LASP1,MAPRE2,NOTCH2,NRP2,PLCXD3,RMI2,SEMA6D,SFRP1,SLC2A10,THBS1,TIMP3,UNC119B,
hsa-miR-6515-5p	0.0212182	0.0937242	-	2/371	HRH2,SYT1,
hsa-miR-708-5p	0.0215273	0.0937242	-	70/371	AMPH,ARCN1,ARF3,ATP6V1A,BCL11B,BLCAP,BRINP2,C14orf105,CCND3,CD96,CORO1C,DFNA5,DOCK4,DPYD,EGFR,FAM102A,FAM46C,FAM91A1,FMNL2,GALNT15,GALNT9,GAS1,GLCE,GPR158,GRIN2B,H3F3B,HHIPL1,HMX2,KCNN3,KIAA0825,KIAA2022,KIF2A,KIF6,LASP1,MAP3K13,MAP4K2,MAPT,MPP2,NGFR,NOTCH3,NTRK2,NXT2,OSBPL7,POGK,PPP1R12B,RAB2B,RASGRP4,RMI2,RNF112,RNF138,RPP25,SERPINB8,SH3PXD2B,SIPA1L3,SLC44A1,SLC8A2,STK36,SUSD1,SYNPO2,SYT5,TAGLN…
hsa-miR-4476	0.0221698	0.0939999	-	17/371	ARF3,BCL11B,CHRM1,DRP2,FAM102A,FMNL2,GSG1L,MED28,MPP2,OSBPL7,PBX1,PLXNA4,RMI2,SATB2,TIMP3,YWHAQ,ZNF385B,
hsa-miR-563	0.0222236	0.0939999	-	8/371	ANKRD13A,EPB41L4B,GALNT15,GPD2,GRIN2B,PDE11A,SATB2,UNC5C,
hsa-miR-6127	0.0222665	0.0939999	-	7/371	BRINP2,LASP1,MAPRE2,MPP2,NOTCH3,PLXNA4,PPP1R12B,
hsa-miR-6838-5p	0.0222665	0.0939999	-	7/371	BCL11B,KIAA2022,NOTCH2,PLEKHB2,PPFIA2,SLC4A8,TRANK1,
hsa-miR-345-3p	0.0223903	0.0940695	-	10/371	CORO1C,CORO2B,CREM,CRK,FAM63B,FBXO33,MAPRE2,NRP2,SMARCD2,THBS1,
hsa-miR-378i	0.0224096	0.0940695	-	19/371	ADAR,ANGPT4,DRP2,EGFR,FAM102A,FBXO33,H3F3B,KCNN3,KIF2A,MEOX1,OTUB2,PLXNA4,PPP1R12B,PPP2R2B,RBBP9,SH3PXD2B,SLC8A2,TWF1,UNC5C,
hsa-miR-5001-5p	0.0227204	0.0951056	-	23/371	CAPN5,FOXP2,G6PD,GALNT9,GPR3,H3F3B,HHIPL1,KCNIP3,MDFI,MPP2,NATD1,NGFR,NTRK2,PAX7,PRR3,PTBP1,RAB43,RNF40,SH3PXD2B,SIPA1L3,SLC8A2,STAC2,ZCCHC24,
hsa-miR-3920	0.0233012	0.0969903	-	2/371	SLC44A1,TMEM30A,
hsa-miR-4643	0.0233012	0.0969903	-	2/371	CORO1C,SEMA6D,
hsa-miR-425-5p	0.0233739	0.0970212	-	64/371	ADAR,ADPGK,AMPH,ANKRD13A,ANXA2,ARCN1,C12orf49,C3orf70,C4orf19,CALM2,CCSAP,CHSY1,CNOT6,CPOX,CREM,CYP19A1,DOCK4,DPYD,EDNRA,EPB41L4B,FAM57A,FAM63B,GAS1,GIT1,GNPDA2,GPD2,GPR3,HNMT,HOXC5,KCNT2,KIAA2022,MAL2,MED28,MET,MPP2,NGFR,NOTCH2,NRP2,NTRK2,NXT2,PCDH17,PDCD10,PEX5L,PGM2,PLEKHB2,RAB2B,RAB43,RARB,RASGRP4,RBM47,SATB2,SERP1,SFRP1,SLC2A10,SLC35B4,TAGLN2,TIMP3,TLR4,TMEM30A,TNKS2,TRIM46,UST,YWHAQ,ZNF365,
hsa-miR-1248	0.0235213	0.0971011	-	25/371	AP3D1,ARCN1,ARF3,CHSY1,DRP2,EGFR,FGF13,GRAP2,KCNIP3,KIAA2022,MAP4K2,MPP2,NOTCH2,PICALM,PLEKHB2,PLXNA4,RBM47,SFRP1,SLC2A10,SYT1,SYT2,TRANK1,UNC5C,WBP1L,ZCCHC24,
hsa-miR-488-3p	0.0235238	0.0971011	-	97/371	AMPH,ANP32E,AP1S1,ARCN1,BCL11B,BLCAP,C12orf49,CCSAP,CD96,CHRM1,CHST11,CHSY1,CNN3,CNOT6,CORO2B,CYP19A1,DPYD,EBPL,EDNRA,EGFR,EPB41L4B,FAM101B,FAM57A,FAM63B,FAM81A,FAM91A1,FBXO33,FMNL2,FOXP2,GALNT15,GNPDA2,GPD2,GPR158,GRIN2B,H3F3B,HHIPL1,KIAA2022,KIF2A,KIF6,MED28,MET,MPP2,MYCN,NELFCD,NOTCH2,NTRK2,OTUD1,PAQR6,PBX1,PCDH17,PCDHB13,PDE11A,PDE4B,PEX5L,PICALM,PLCXD3,PLEKHB2,PLXNA4,POGK,POLR2K,PPP1R12B,PPP…
hsa-miR-1225-3p	0.0238974	0.097484	-	18/371	ATP6V1A,BLCAP,CCND3,DRP2,FAM207A,FMNL2,GPR4,GSG1L,KCNH7,LASP1,MAP4K2,METTL7A,NATD1,OSBPL7,PPP1R12B,RAB43,SLC29A3,SYT2,
hsa-miR-4426	0.0239446	0.097484	-	6/371	FBXO33,H3F3B,PCDHGA8,PDCD10,RNF138,SYT1,
hsa-miR-494-3p	0.0236938	0.097484	-	110/371	ANKRD13A,ANP32E,AP3S1,ARCN1,ARF3,ARF4,BCL11B,BLCAP,C14orf105,CAP1,CASP1,CHSY1,CMPK2,CNN3,CNOT6,COL13A1,CORO1C,CPOX,CREM,DPYD,EBPL,EDNRA,FAM101B,FAM102A,FAM63B,FAM91A1,FBXO33,FEZF2,FLRT3,FOXP2,FPGT,GLCE,GNPDA2,GPD2,GPR137C,GPR158,GPR3,GPR4,GRAP2,GRIN2B,H3F3B,HAND2,HNMT,KBTBD3,KCNT2,KIAA2022,KIF2A,KIF6,KLK13,LRRC8B,MAP4K2,MED28,MET,MMD,MMP8,MPP2,NOTCH2,NXT2,OAT,OTUD1,PBX1,PDCD10,PDE11A,PDE4B,PEX5L,…
hsa-miR-524-3p	0.0239446	0.097484	-	6/371	FBLIM1,NATD1,OSBPL7,RASGRP4,SATB2,TMEM254,
hsa-miR-542-5p	0.0238892	0.097484	-	5/371	DRP2,NTRK2,PDE4B,RPP25,TNS2,
hsa-miR-222-3p	0.0240327	0.0975753	-	53/371	AP3B2,ARF4,BCL11B,C12orf49,C3orf70,CAPN5,CCSAP,CHSY1,CLDN12,CNOT6,CORO1C,CREM,DPYD,FAM63B,FLRT3,FOXP2,FPGT,GPD2,GRAP2,HNMT,JAK3,KIAA2022,KIF6,MED28,MPP2,NOTCH3,NXT2,OSBPL7,OTUB2,PDCD10,PDE11A,PDE4B,PEX5L,PLCXD3,PPP1R12B,RAB43,RASSF5,RBM4B,SEMA6D,SH3PXD2B,SLC10A7,SLC4A8,SLC6A4,SYNPO2,SYT1,THBS1,TIMP3,TNKS2,TPM3,TRANK1,UBE2J1,UNC5C,ZNF385B,
hsa-miR-29a-3p	0.0243604	0.0983685	-	61/371	ANKRD13A,ANXA2,AP1S1,ARF3,ATP6V1A,BCL11B,BRINP2,C12orf49,CA3,CAPN5,CCSAP,CHSY1,CLDN12,CLTC,CNOT6,COL7A1,CORO1C,CREM,CYP19A1,DRP2,EPB41L4B,FAM101B,FBLIM1,GJA1,GOLGA7,HHIPL1,IL22RA1,KIAA2022,LASP1,MAPRE2,MED28,MMP8,MPP2,MYCN,NATD1,NOTCH2,OTUB2,OTUD1,PAQR6,PCDH17,PICALM,PLXNA4,PREX1,PRR3,PXYLP1,RAB43,RARB,RBBP9,RNF138,SH3PXD2B,SLC29A3,SLC35B4,SLC4A8,SOWAHC,SOX5,THBS1,TMEM254,TSPAN4,UNC5C,WBP1L,ZNF48…
hsa-miR-4789-5p	0.0243168	0.0983685	-	13/371	ATP6V1A,BLCAP,EPB41L4B,KIAA2022,KIF2A,MMD,NOTCH2,NRP2,PCDH7,PDCD10,RNF138,SLC44A1,SYT1,
hsa-miR-365b-5p	0.0246468	0.0988088	-	3/371	MAP3K13,MAPT,SYT2,
hsa-miR-432-5p	0.024669	0.0988088	-	43/371	ADAR,ALX3,AP3S1,ARCN1,BLCAP,C19orf57,CA3,CCND3,CHRM1,CMKLR1,CNOT6,FAM63B,FBLIM1,GIT1,GPR4,HHIPL1,KCNIP3,KDM2B,KIAA2022,KIF6,LASP1,MAP3K13,MAPRE2,MAPT,MPP2,NATD1,NOTCH2,PLXNA4,PPP1R12B,PSKH1,RAB43,RFWD3,RPP25,SERPINB8,SH3PXD2B,SIPA1L3,SOX5,SYNPO2,TMC8,TNS2,TRANK1,UBE2J1,UNC5C,
hsa-miR-491-5p	0.0246575	0.0988088	-	87/371	ADAR,AP1S1,AP3D1,ARF3,ARHGEF18,BCL11B,C4orf19,CAPN5,CCSAP,CDH4,CHRM1,CHST11,CLTC,CSRP1,CYP2S1,DRP2,EGFR,EPB41L4B,FAM102A,FBXL8,GALNT9,GIT1,GNPDA2,GSG1L,HELZ2,HHIPL1,ICA1,INPP5F,KCNN3,KCNT2,KIF6,KRTAP2-3,LASP1,MAP4K2,MAPK3,MEOX1,METTL7A,MPP2,NATD1,NGFR,NLRP1,NOTCH2,NOTCH3,NRG2,OSBPL7,PAQR6,PAX7,PCDH7,PEX5L,PLXNA4,POGK,PPP1R12B,PPP1R9B,PRR3,PRSS33,PSKH1,RAB43,RASGRP4,RBBP9,RFWD3,RNF40,SEMA6D,SH3PXD…
hsa-miR-3155b	0.0247647	0.0989258	-	9/371	AMPH,CCND3,CHST11,FAM102A,MPP2,PDE11A,RAB43,SFRP1,STAC2,
hsa-miR-125b-2-3p	0.0248996	0.0991979	-	5/371	BLCAP,FAM57A,HACD3,INPP5F,KIAA2022,
hsa-miR-135a-5p	0.025182	0.0994223	-	68/371	ADAR,ANP32E,ARHGAP6,BCL11B,C12orf49,C3orf70,C4orf19,CCSAP,CHST11,CHSY1,CLDN12,CORO1C,DOCK4,DRP2,EDNRA,FAM102A,FAM81A,FBLIM1,FLRT3,FMNL2,FOXP2,GALNT15,GJA1,GOLGA7,GPR158,GPR3,GRIN2B,HAND2,KIF6,MAPRE2,MPP2,NOTCH2,NTRK2,NXT2,PBX1,PCDHGA8,PCDHGC5,PGM2,PLCXD3,PLEKHB2,POGK,PPP1R12B,PPP1R9B,PPP2R2B,PSKH1,PTMA,RARB,RBBP9,RHOJ,RNF138,SEMA6D,SERP1,SERPINB8,SFRP1,SLC29A3,SLC44A1,SLC4A8,SLC6A4,SLC8A2,SYNPO2,…
hsa-miR-147a	0.0252926	0.0994223	-	40/371	ADAR,CMKLR1,CRK,CYP2S1,EGFR,EML3,FAM63B,FMNL2,GSG1L,IL22RA1,KCNIP3,KCNT2,KIAA2022,LASP1,MAL2,MED28,MPP2,NGFR,NRP2,NTRK2,PLCXD3,POGK,PPP1R12B,RBM47,RFWD3,SEMA6D,SERPINB8,SFRP1,SIPA1L3,SLC44A1,STK36,SYNPO2,TIMP3,TMEM254,TPPP,TWF1,WIZ,ZNF365,ZNF488,ZNF580,
hsa-miR-149-5p	0.0252551	0.0994223	-	98/371	ADAR,ANGPT4,AP1S1,ARHGAP22,ARHGEF18,ARPC1A,AURKA,C12orf49,C14orf105,CA3,CAPN5,CCDC180,CCND3,CD96,CHRM1,CHST8,CLTC,CMKLR1,CNGB1,CNOT6,COL13A1,CORO2B,DRP2,EDNRA,EGFR,FAM101B,FAM102A,FAM63B,FAM81A,FAM91A1,FBXO33,FOXP2,GALNT9,GIT1,GLCE,GPR158,GRAP2,GSG1L,H3F3B,HHIPL1,HNMT,INPP5F,KCNN3,KIF2A,KIF6,MAP4K2,MAPK3,MAPT,MEOX1,MST1R,NATD1,NDRG3,NGFR,NLRP1,NOTCH2,NOTCH3,NRP2,NTRK2,OAT,OTUB2,PAX7,PCDH17,PLEKHB…
hsa-miR-4727-5p	0.0253266	0.0994223	-	7/371	ARCN1,CHSY1,KCNIP3,NATD1,RAB43,ST8SIA1,TNS2,
hsa-miR-4793-5p	0.0254911	0.0994223	-	2/371	PBX1,SATB2,
hsa-miR-5009-5p	0.0254911	0.0994223	-	2/371	ALX3,KDM2B,
hsa-miR-548o-3p	0.0254912	0.0994223	-	25/371	AMPH,CCSAP,CLTC,FAM91A1,FOXP2,GJA1,GLCE,GOLGA7,INPP5F,KIAA2022,LRRC8B,MPP2,MYCN,NGFR,PCDH17,PCDHGA8,PLXNA4,PPP1R12B,PXYLP1,RAB11FIP2,RNF138,SERP1,SFRP1,SOX5,TPM3,
hsa-miR-592	0.0251646	0.0994223	-	14/371	BCL11B,CORO2B,FAM91A1,FOXP2,GPD2,GPR158,GSG1L,KCNT2,MPP2,MYCN,NRP2,PLCXD3,PLXNA4,SYNPO2,
hsa-miR-3131	0.0259722	0.0999864	-	1/371	NTRK2,
hsa-miR-377-3p	0.0257798	0.0999864	-	80/371	ADRB1,AGAP4,AMPH,ANKRD13A,ARF3,ATP6V1A,AURKA,CAPN5,CCND3,CCSAP,CFAP57,CLTC,CNOT6,COL13A1,CREM,CRK,CYP19A1,DOCK4,EDNRA,FAM46C,FAM63B,FBXO33,FLRT3,GNPDA2,GPR137C,GRIK1-AS2,IL22RA1,JAK3,KIAA2022,KIF2A,KIF6,LASP1,MAL2,MAP3K13,MAPT,MET,NGFR,NOTCH2,NRP2,NTRK2,NXT2,OSBPL7,OTUB2,PCDH17,PCDH7,PDE11A,PEX5L,PICALM,PLCXD3,PLEKHB2,PLXNA4,PPP1R12B,PREX1,PSKH1,PTMA,PTPRS,RAB2B,RBM47,RFWD3,RNF138,SERPINB8,SFRP1,…
hsa-miR-4319	0.0258302	0.0999864	-	36/371	ARCN1,ARHGEF18,C4orf19,CORO1C,CORO2B,CREM,DRP2,FAM63B,GJA1,GSG1L,IL22RA1,KCNH7,KCNIP3,KCNN3,KIAA2022,LASP1,LRRC8B,MAP3K13,MAP4K2,MAPRE2,NDRG3,NOTCH2,OTUB2,PBX1,PCDH7,PPP1R12B,RAB43,RHBDL1,SATB2,SERPINB8,SLC8A2,SMARCD2,SYT5,UBE2J1,UNC5C,WIZ,
hsa-miR-4657	0.0259381	0.0999864	-	5/371	ARCN1,ATP6V1A,CLTC,NTRK2,PLEKHB2,
hsa-miR-548av-3p	0.0259722	0.0999864	-	1/371	MMD,
hsa-miR-125a-5p	0.026232	0.100207	-	71/371	ADAR,ALX3,ANKRD13A,ARCN1,ARF3,ARHGEF18,C4orf19,CD96,CDC20B,CLDN12,CORO1C,CORO2B,CREM,CYP2S1,DRP2,FAM102A,FAM151A,FAM46C,FAM63B,GJA1,GRAP2,GSG1L,HHIPL1,IL22RA1,KCNH7,KCNIP3,KIAA2022,KIF2A,LASP1,LRRC8B,MAPK3,MAPRE2,NATD1,NDRG3,NGFR,NLRP1,NOTCH2,NTRK2,OTUB2,PBX1,PCDH7,PDE11A,PPP1R12B,PREX1,PTBP1,PTPRS,RAB2B,RAB43,RASSF5,RHBDL1,SATB2,SEMA6D,SERP1,SERPINB8,SH3PXD2B,SIGIRR,SLC2A10,SLC44A1,SLC8A2,SMARCD…
hsa-miR-4300	0.0261353	0.100207	-	7/371	MPP2,PCDHGA8,PCDHGC5,PLEKHB2,RHOJ,SH3PXD2B,WIZ,
hsa-miR-572	0.0262248	0.100207	-	3/371	GLCE,NTRK2,ONECUT1,
hsa-miR-20b-5p	0.0263259	0.100308	-	80/371	ADAR,ARCN1,ARHGEF18,BCL11B,C12orf49,C4orf19,CD96,CLDN12,CMKLR1,CNGB1,CNOT6,CNRIP1,COL13A1,CORO2B,CPOX,CREM,CRK,CYP19A1,DOCK4,DPYD,DRP2,EGFR,FAM102A,FAM46C,FAM57A,FAM63B,FBLIM1,FMNL2,FOXP2,FPGT,GALNT15,GJA1,GLB1L,GPD2,GPR137C,GPR158,GPR3,HELZ2,HNMT,INPP5F,KCNT2,KDM2B,LASP1,MAL2,MAP3K13,MEA1,MYCN,NRP2,NTRK2,OTUD1,OTX1,PEX5L,PLCXD3,PLEKHB2,POGK,PREX1,PXYLP1,RAB43,RARB,SATB2,SERP1,SERPINB8,SIPA1L3,SL…
hsa-miR-7-5p	0.026417	0.100398	-	93/371	ALX3,AP3D1,ARCN1,ARF3,ARF4,BCL11B,BCL3,C12orf49,C14orf105,C19orf57,CAPN5,CCSAP,CD96,CLDN12,CMKLR1,CMPK2,CNN3,CNOT6,COL13A1,CRK,CSRP1,CYP2S1,DRP2,EGFR,EPB41L4B,FAM101B,FAM46C,FBLIM1,FGF13,FOXP2,GALNT9,GLCE,GRIN2B,HRH2,KCNH7,KIAA0825,KIF2A,LASP1,LRRC8B,MAPK3,MAPRE2,MPP2,MYCN,NOTCH2,NOTCH3,NTRK2,NXT2,PBX1,PCDHGA8,PCDHGC5,PDE4B,PEX5L,PICALM,PLXNA4,POGK,PPP1R12B,PPP2R2B,PRR3,PSKH1,PXYLP1,RAB11FIP2,RAB…
hsa-miR-30e-5p	0.0265312	0.100571	-	84/371	ADRB1,ANKRD13A,AP3S1,ARCN1,ARF4,BCL11B,C4orf19,CAPN5,CD96,CLDN12,CLTC,CNN3,CNOT6,COL13A1,CORO1C,CPOX,CREM,CYP19A1,DOCK4,DRP2,EDNRA,EGFR,EPB41L4B,FAM102A,FAM46C,FAM57A,FAM81A,FAM91A1,FOXP2,GJA1,GLCE,GNPDA2,GSG1L,HHIPL1,HPS4,KBTBD3,LRRC8B,MED28,MET,MMD,NOTCH2,NRP2,NXT2,PCDH17,PDCD10,PDE11A,PEX5L,PGM2,PICALM,PLCXD3,PLEKHB2,PPFIA2,PPP1R12B,PPP2R2B,PTMA,PXYLP1,RAB2B,RAB43,RARB,RNF138,SATB2,SEMA6D,SLC1…
hsa-miR-595	0.0265979	0.100571	-	10/371	ARHGAP6,FBLIM1,MAPRE2,NOTCH2,NTRK2,PBX1,SFRP1,SLC44A1,SYNPO2,TIMP3,
hsa-miR-664b-5p	0.0267504	0.100891	-	4/371	ANP32E,CNOT6,FBXO33,FOXP2,
hsa-miR-378g	0.0269281	0.101304	-	12/371	FBXO33,KCNIP3,MPP2,NATD1,NOTCH2,NTRK2,PAQR6,PLXNA4,SH3PXD2B,SMARCD2,UNC5C,ZCCHC24,
hsa-miR-555	0.0272427	0.102229	-	10/371	KCNN3,MAPRE2,NTRK2,PLXNA4,SATB2,SH3PXD2B,SLC2A10,SLC44A1,SOX5,ZNF580,
hsa-miR-548a-3p	0.0276237	0.103138	-	35/371	AMPH,ANP32E,ARHGAP6,BCL11B,BLCAP,CHSY1,CLDN12,CLTC,COL13A1,CREM,FAM91A1,FBXO33,FGF13,FMNL2,FOXP2,GALNT9,HAND2,KIAA2022,KIF2A,MMD,NOTCH2,PCDH7,PCDHGA8,PEX5L,PLEKHB2,PTBP1,PXYLP1,RAB11FIP2,RNF138,SEMA6D,SFRP1,SOWAHC,SYT1,TIMP3,UNC119B,
hsa-miR-570-3p	0.0276237	0.103138	-	35/371	ADPGK,AMPH,ANP32E,BCL11B,C12orf49,CHSY1,CNOT6,CORO2B,CRK,FAM91A1,FBLIM1,FBXO7,FGF13,GPD2,KBTBD3,KIAA2022,NTRK2,NXT2,PCDH17,PDE4B,PEX5L,PLEKHB2,RAB11FIP2,RBM4B,SLC10A7,SLC35B4,SLC44A1,SLC9A3R1,SOX5,TMEM30A,TWF1,UST,WBP1L,XPO6,ZNF385B,
hsa-miR-4755-5p	0.0277877	0.10325	-	2/371	GRAP2,MAPRE2,
hsa-miR-4999-5p	0.0278622	0.10325	-	3/371	FOXP2,GLCE,OTX1,
hsa-miR-550a-5p	0.0278419	0.10325	-	24/371	ADPGK,ARCN1,BCL3,CCDC180,CDH4,DOCK4,EGFR,FAM102A,GNPDA2,GPD2,GSG1L,MAPT,MPP2,NTRK2,PDE11A,PLCXD3,PLXNA4,PRSS33,RAB43,RPP25,SEMA6D,SYNPO2,TRIM46,WBP1L,
hsa-miR-3180-3p	0.0281006	0.103874	-	5/371	NATD1,NRG2,OTX1,PTBP1,SLC25A1,
hsa-miR-320c	0.0286022	0.105466	-	100/371	ADAR,ANKRD13A,AP1S1,ARF3,ARHGAP22,ARHGAP6,ATP6V1A,BCL11B,BLCAP,C12orf49,C14orf105,C4orf19,CAP1,CCDC180,CCND3,CDC20B,CHST8,CHSY1,CNOT6,CNRIP1,CORO1C,CRK,CSRP1,DOCK4,EDNRA,EGFR,EPB41L4B,FAM102A,FAM63B,FAM91A1,FBXO33,FLRT3,FMNL2,FOXP2,GLCE,GNPDA2,GPD2,GPR158,GRAP2,GRIN2B,H3F3B,HACD3,HHIPL1,HNMT,INPP5F,JAK3,KBTBD3,KCNH7,KCNIP3,KIAA2022,KIF2A,MAP4K2,MAPT,METTL7A,MMD,MPP2,NDRG3,NOTCH2,NRP2,NTRK2,NXT2,O…
hsa-miR-29c-3p	0.0287899	0.105896	-	61/371	ANKRD13A,ANXA2,AP1S1,ARF3,ATP6V1A,BCL11B,BRINP2,C12orf49,CA3,CAPN5,CCSAP,CHSY1,CLDN12,CLTC,CNOT6,COL7A1,CORO1C,CREM,CYP19A1,DRP2,EPB41L4B,FAM101B,FBLIM1,GJA1,GOLGA7,HHIPL1,IL22RA1,KIAA2022,LASP1,MAPRE2,MED28,MMP8,MPP2,MYCN,NATD1,NOTCH2,OTUB2,OTUD1,PAQR6,PCDH17,PLXNA4,PREX1,PRR3,PXYLP1,RAB11FIP2,RAB43,RARB,RBBP9,RNF138,SH3PXD2B,SLC29A3,SLC35B4,SLC4A8,SOWAHC,SOX5,THBS1,TMEM254,TSPAN4,UNC5C,WBP1L,ZN…
hsa-miR-1247-3p	0.0302683	0.106082	-	1/371	ADRB1,
hsa-miR-2909	0.0302683	0.106082	-	1/371	NATD1,
hsa-miR-3177-3p	0.0302683	0.106082	-	1/371	PLXNA4,
hsa-miR-3200-5p	0.0302683	0.106082	-	1/371	UNC5C,
hsa-miR-335-3p	0.0293961	0.106082	-	4/371	FAM91A1,KIAA2022,PLCXD3,RNF112,
hsa-miR-3591-3p	0.0302683	0.106082	-	1/371	ARF3,
hsa-miR-4259	0.0293961	0.106082	-	4/371	MEOX1,PAX7,PDZD7,VAT1L,
hsa-miR-4266	0.0293961	0.106082	-	4/371	C12orf49,MEOX1,MPP2,SYNPO2,
hsa-miR-452-3p	0.0302683	0.106082	-	1/371	TIMP3,
hsa-miR-4645-5p	0.0302683	0.106082	-	1/371	SYNPO2,
hsa-miR-4654	0.0292251	0.106082	-	5/371	ARCN1,GOLGA7,GPR158,MPP2,SYT1,
hsa-miR-4693-5p	0.0302683	0.106082	-	1/371	PCDH7,
hsa-miR-4770	0.0301918	0.106082	-	22/371	ALX3,ATP6V1A,C12orf49,CCSAP,CORO2B,HRH2,KCNH7,KCNN3,KIAA2022,LASP1,LRRC8B,MAPRE2,NGFR,NRP2,NTRK2,PDE11A,PLEKHG2,POGK,PPP1R12B,SMARCD2,SYT2,TPM3,
hsa-miR-503-5p	0.0300022	0.106082	-	52/371	AP3D1,ARCN1,ARF3,BCL11B,CAP1,CCND3,CDC20B,CLDN12,CLTC,CNOT6,COL7A1,CYP2S1,EGFR,EPB41L4B,FAM63B,FAM81A,FAM91A1,FBXL8,FBXO33,G6PD,GLCE,HHIPL1,KIF2A,MAP4K2,MAPK3,MAPT,NATD1,NOTCH2,OSBPL7,OTUB2,PDE11A,PLXNA4,PPP1R12B,PSKH1,PTBP1,PTPRS,RAB11FIP2,RHOJ,RNF138,RPP25,SATB2,SEMA6D,SH3PXD2B,SLC6A4,SOX5,SPOCD1,SYNPO2,TLR4,UBE2J1,YWHAQ,ZCCHC24,ZNF488,
hsa-miR-6500-5p	0.0302683	0.106082	-	1/371	PCDHGA8,
hsa-miR-6501-3p	0.0301907	0.106082	-	2/371	PLXNA4,SYT1,
hsa-miR-664a-5p	0.0295298	0.106082	-	6/371	ARHGAP6,FAM63B,NTRK2,PPFIA2,SYT1,TIMP3,
hsa-miR-6718-5p	0.0302683	0.106082	-	1/371	WBP1L,
hsa-miR-760	0.0291019	0.106082	-	81/371	ADAR,ADPGK,ARHGEF18,CAPN5,CD96,CDH4,CHRM1,CMKLR1,CMPK2,CNGB1,CORO2B,CSRP1,DRP2,EGFR,FAM102A,FOXP2,GIT1,GLCE,GOLGA7,GPR137C,GPR3,GSG1L,HHIPL1,HMX2,IL22RA1,JAK3,KCNN3,KIF2A,KIF6,LASP1,MAP3K13,MAP4K2,MAPT,MPP2,NATD1,NGFR,NOTCH2,NRP2,NTRK2,OTUB2,OTX1,PCDHGA8,PCDHGC5,PDE11A,PLXNA4,POGK,POM121C,PPP1R12B,PREX1,PSKH1,RAB43,RBBP9,RHOJ,RPP25,SEMA6D,SERPINB8,SFRP1,SH3PXD2B,SIPA1L3,SLC29A3,SLC2A10,SLC35B4,SL…
hsa-miR-9-3p	0.0296575	0.106082	-	9/371	ANKRD13A,BLCAP,CNOT6,FAM63B,FBXO33,NXT2,ONECUT1,PBX1,TNKS2,
hsa-miR-148a-5p	0.0303788	0.106219	-	5/371	ARHGEF18,FLRT3,GJA1,NOTCH2,ZCCHC24,
hsa-miR-4495	0.0304989	0.106279	-	12/371	ADPGK,FOXP2,H3F3B,MAPRE2,NXT2,PDCD10,SATB2,SFRP1,THBS1,TNKS2,UST,VAT1L,
hsa-miR-99b-5p	0.0305392	0.106279	-	6/371	CALM2,IL22RA1,LRRC8B,SLC44A1,SLC8A2,TMEM30A,
hsa-miR-3064-5p	0.0307369	0.106573	-	58/371	ADAR,ADRB1,ALX3,ARCN1,ARF4,C12orf49,C14orf105,CCND3,CD96,CDH4,CHRM1,CNN3,CORO2B,CRK,FAM102A,FAM63B,FAM91A1,FBXO33,GIT1,GSG1L,HHIPL1,HNMT,INPP5F,KCNIP3,KCNN3,KIF6,MAPT,MDFI,MPP2,NDRG3,NGFR,NLRP1,NRP2,OASL,OTUB2,PAX7,PLEKHG2,PLXNA4,PPFIA2,PPP1R12B,PPP2R2B,PRR3,PSKH1,RAB43,RHOJ,SFRP1,SH3BGRL3,SHPK,SIPA1L3,SLC35B4,SLC4A8,SPOCD1,SYNPO2,SYT2,TGFB1I1,TMC8,WIZ,ZNF488,
hsa-miR-578	0.0307669	0.106573	-	42/371	ADAR,ANP32E,AP3D1,ARCN1,BCL11B,CREM,DOCK4,DPYD,EGFR,EPB41L4B,FAM63B,FAM81A,GAS1,GLCE,GPR4,GSG1L,KCNIP3,KDM2B,KIF2A,KIF6,NLRP1,NOTCH2,NRP2,OTX1,PCDH17,PCDH7,PICALM,PLCXD3,PLXNA4,POGK,PPFIA2,PTMA,RNF112,RNF138,SEMA6D,SFRP1,STK36,SYNPO2,TMEM30A,ZCCHC24,ZNF365,ZNF385B,
hsa-miR-3135b	0.031363	0.108133	-	15/371	ALX3,ARF3,C12orf49,MAPRE2,NATD1,NGFR,NTRK2,OSBPL7,PBX1,PDZD7,PLXNA4,RAB43,SH3PXD2B,SLC2A10,ZCCHC24,
hsa-miR-511-5p	0.0313505	0.108133	-	42/371	BLCAP,C12orf49,CA3,CLTC,CORO1C,CREM,CXXC5,FAIM,FAM63B,FAM81A,FBLIM1,FGF13,FOXP2,GPD2,GPR158,GSG1L,HAND2,JAK3,KCNT2,KIAA0825,MAPT,MPP2,NLRP1,NOTCH2,NTRK2,PEX5L,PLCXD3,PLXNA4,PPP1R12B,RAB43,RBBP9,RFWD3,RHOJ,SATB2,SH3PXD2B,SLC10A7,SLC35B4,SLC44A1,ST8SIA1,SYT1,TWF1,ZCCHC24,
hsa-miR-378d	0.0315451	0.108349	-	17/371	ANGPT4,DRP2,FAM102A,FBXO33,FOXP2,H3F3B,KCNN3,KIF2A,MEOX1,NGFR,OTUB2,PDE11A,PLXNA4,RBBP9,SH3PXD2B,SLC8A2,TWF1,
hsa-miR-5089-5p	0.0315715	0.108349	-	6/371	ARCN1,CAPN5,GPR158,INPP5F,SEMA6D,SLC4A8,
hsa-miR-4716-3p	0.0320752	0.109824	-	10/371	ARCN1,CAPN5,CLTC,KCNT2,MPP2,PBX1,PTPRS,RBM47,SRXN1,SYT2,
hsa-miR-3659	0.0322014	0.110003	-	4/371	DOCK4,KCNT2,KIAA2022,KIF2A,
hsa-miR-646	0.0323401	0.110223	-	44/371	ARHGEF18,BLCAP,CCND3,CDC20B,CLDN12,CNOT6,COL7A1,DPYD,DRP2,EGFR,EPB41L4B,FAM63B,FAM81A,FAM91A1,FBXO33,FOXP2,GLCE,H3F3B,HHIPL1,KIAA2022,KIF2A,MAP4K2,MAPRE2,MAPT,NATD1,NOTCH2,NRP2,OSBPL7,OTUB2,PLXNA4,PPP1R12B,PSKH1,RAB43,RBM47,RFWD3,RNF138,SATB2,SEMA6D,SLC6A4,SOX5,SRSF9,TRANK1,WBP1L,ZNF365,
hsa-miR-2278	0.0324411	0.110297	-	11/371	C12orf49,CAP1,FBXO33,KIAA2022,MAPRE2,NATD1,OTUB2,PBX1,TNS2,XPO6,ZSWIM3,
hsa-miR-33a-5p	0.0327329	0.110297	-	76/371	ANKRD13A,ARCN1,BCL11B,BRINP2,C14orf105,CASS4,CD96,CDH7,CLTC,CMPK2,CNGB1,CNOT6,CPOX,CREM,CRK,CYP2S1,DPYD,EDNRA,EGFR,EPB41L4B,FAM46C,FAM57A,FAM81A,FAM91A1,FBXO33,FMNL2,FOXP2,GAS1,GJA1,GNPDA2,GOLGA7,GPD2,GPR137C,GPR158,GPR3,HNMT,KCNT2,KIF6,MAP3K13,MPP2,MYCN,NDRG3,NOTCH2,NTRK2,OTUD1,OTX1,PCDH7,PDE11A,PDE4B,PICALM,PLCXD3,PLEKHB2,PLXNA4,PPP1R12B,RAB11FIP2,RAB43,RARB,RASSF5,RBBP9,RMI2,SATB2,SERPINB8,SLC…
hsa-miR-3909	0.0326996	0.110297	-	2/371	PLXNA4,SOX5,
hsa-miR-519c-3p	0.0325523	0.110297	-	28/371	ADAR,BLCAP,CCSAP,CD96,CMKLR1,CMPK2,CNOT6,DOCK4,DPYD,EGFR,EPB41L4B,FAM102A,FAM46C,FAM63B,GLCE,GPR137C,GPR158,MYCN,NRP2,PEX5L,PLEKHB2,PREX1,PXYLP1,RASGRP4,SLC10A7,SOX5,SYT1,UBE2J1,
hsa-miR-652-5p	0.0326996	0.110297	-	2/371	MET,NATD1,
hsa-miR-203b-5p	0.0331331	0.111142	-	3/371	FAM102A,WBP1L,YWHAQ,
hsa-miR-4450	0.0331331	0.111142	-	3/371	GIT1,INPP5F,NTRK2,
hsa-miR-217	0.0336477	0.111664	-	73/371	ANKRD13A,ANP32E,AP3D1,AP3S1,ARF3,ATP6V1A,BCL11B,CASS4,CD96,CDH7,CHST11,CHSY1,CMPK2,CORO1C,CXXC5,DOCK4,DPYD,DRP2,EDNRA,FAM46C,FAM91A1,FBLIM1,FMNL2,GJA1,GPD2,GPR137C,GPR158,GPR4,GRAP2,HACD3,JAK3,KIAA0825,KIAA2022,KIF2A,LRRC8B,MED28,MET,MPP2,NTRK2,OTUD1,PCDH17,PCDH7,PICALM,PLCXD3,PLEKHB2,PLXNA4,PPP1R12B,PRR3,PSKH1,RFWD3,RNF138,SEMA6D,SLC25A1,SLC2A10,SLC35B4,SLC9A3R1,SOWAHC,SSTR2,ST8SIA1,STAC2,SUSD1,…
hsa-miR-302a-5p	0.0336645	0.111664	-	4/371	CNOT6,FGF13,KIAA2022,YWHAQ,
hsa-miR-320b	0.0335382	0.111664	-	100/371	ADAR,ANKRD13A,ARF3,ARHGAP22,ARHGAP6,ATP6V1A,BCL11B,BLCAP,C12orf49,C14orf105,C4orf19,CAP1,CCDC180,CCND3,CDC20B,CHST8,CHSY1,CLTC,CNOT6,CNRIP1,CORO1C,CRK,CSRP1,DOCK4,EDNRA,EGFR,EPB41L4B,FAM102A,FAM63B,FAM91A1,FBXO33,FLRT3,FMNL2,FOXP2,GLCE,GNPDA2,GPD2,GPR158,GRAP2,GRIN2B,H3F3B,HACD3,HHIPL1,HNMT,INPP5F,JAK3,KBTBD3,KCNH7,KCNIP3,KIAA2022,KIF2A,MAP4K2,MAPT,METTL7A,MMD,MPP2,NDRG3,NRP2,NTRK2,NXT2,ONECUT1,O…
hsa-miR-4778-3p	0.0336645	0.111664	-	4/371	BCL11B,GPR158,GRIN2B,RBM47,
hsa-miR-548ar-3p	0.0335612	0.111664	-	10/371	AMPH,BLCAP,CLTC,FGF13,FMNL2,GALNT9,KIAA2022,MMD,PLEKHB2,PXYLP1,
hsa-miR-1224-5p	0.0339434	0.112089	-	72/371	ADAR,AMPH,ANGPT4,ANP32E,ARF3,ARHGEF18,ATP6V1A,CAP1,CAPN5,CDC20B,CHRM1,CHST11,CORO1C,CORO2B,DOCK4,DRP2,FAM102A,FAM63B,FBLIM1,FBXO2,FGF13,GALNT15,GPR137C,GRIN2B,GSG1L,H3F3B,HHIPL1,IL22RA1,JAK3,KCNH7,KCNN3,KDM2B,KIAA2022,LASP1,MAP3K13,MAPT,MMD,MPP2,NTRK2,NXT2,OSBPL7,PDK3,PICALM,PLCXD3,PLXNA4,POGK,PPP1R12B,PPP1R9B,PSKH1,RAB11FIP2,RASGRP4,RBBP9,RBM47,SEMA6D,SH3PXD2B,SIPA1L3,SLC10A7,SLC29A3,SLC2A10,SST…
hsa-miR-371a-5p	0.033876	0.112089	-	90/371	ANKRD13A,ARCN1,ARF4,ATP6V1A,BCL11B,C4orf19,CDC20B,CHST11,CHSY1,CLDN12,CNGB1,CNOT6,CRIP2,CYP19A1,DRP2,EGFR,EPB41L4B,FAM101B,FAM46C,FAM63B,FAM81A,FAM91A1,FBLIM1,FPGT,GALNT15,GAS1,GLCE,GOLGA7,GPD2,GPR137C,GPR158,GRIN2B,HACD3,HPS4,IFT52,INPP5F,JAK3,KBTBD3,KCNT2,KDM2B,KIAA2022,KIF2A,KIF6,MAL2,MAP3K13,MED28,MET,METTL7A,MYCN,NRP2,NTRK2,OTX1,PCDH17,PCDH7,PDE11A,PEX5L,PLEKHB2,PLXNA4,POGK,PPP1R12B,PPP2R2B,…
hsa-miR-519b-3p	0.034233	0.112794	-	30/371	ADAR,BLCAP,C12orf49,C14orf105,CCSAP,CMKLR1,CMPK2,CNOT6,DOCK4,DPYD,EPB41L4B,FAM102A,FAM46C,GALNT15,GLCE,GPR137C,GPR158,MYCN,NRP2,NTRK2,PEX5L,PLEKHB2,PREX1,PXYLP1,RASGRP4,SLC10A7,SLC4A8,SOX5,SYT1,UBE2J1,
hsa-miR-892b	0.0343537	0.112942	-	27/371	CDC20B,CLTC,CNN3,CNOT6,CRK,EPB41L4B,GIT1,GPR137C,GSG1L,LASP1,MAPK3,MYCN,NXT2,PCDH17,PCDHGA8,PCDHGC5,PLXNA4,PPP1R12B,PTPRS,RAB43,RNF138,SFRP1,SOX5,SYT1,UBE2J1,WIZ,ZNF385B,
hsa-miR-3152-3p	0.0348235	0.113177	-	1/371	PBX1,
hsa-miR-3197	0.0348235	0.113177	-	1/371	RPP25,
hsa-miR-3678-3p	0.0346798	0.113177	-	8/371	FOXP2,GPR158,KIAA2022,LRRC8B,NLRP1,PICALM,PPP1R12B,SYNPO2,
hsa-miR-4782-5p	0.0348235	0.113177	-	1/371	UNC5C,
hsa-miR-744-5p	0.0348822	0.113177	-	32/371	ANKRD13A,AP3D1,ARF3,ARHGAP6,BCL11B,BLCAP,C12orf49,CASS4,CCND3,CORO2B,EDNRA,FAM101B,FAM81A,GJA1,HHIPL1,HPS4,NGFR,NLRP1,NRG2,OSBPL7,PLXNA4,POGK,PRSS33,RAB43,SFRP1,SH3BGRL3,SH3PXD2B,SIPA1L3,SLC25A1,TGFB1I1,TRIM46,ZCCHC24,
hsa-miR-99b-3p	0.0348235	0.113177	-	1/371	CREM,
hsa-miR-1911-3p	0.0353138	0.11334	-	2/371	NOTCH2,POGK,
hsa-miR-26b-5p	0.0352698	0.11334	-	84/371	AMPH,C12orf49,C14orf105,CA3,CCSAP,CDC20B,CDH4,CHSY1,CLTC,CMPK2,CORO1C,CPOX,CREM,CSRP1,CYP19A1,DOCK4,DRP2,FAM46C,FAM57A,FAM63B,FOXP2,FPGT,GLCE,GPD2,GSG1L,HPS4,INPP5F,KCNH7,KCNIP3,KCNN3,KIAA2022,LASP1,MAP3K13,MAPRE2,MED28,MET,METTL7A,MMD,MPP2,NATD1,NOTCH2,NRP2,NXT2,OTUB2,OTUD1,PAX7,PCDH17,PDCD10,PDE11A,PDE4B,PGM2,PLCXD3,PLEKHG2,POM121C,PPP1R12B,PPP2R2B,PXYLP1,RBBP9,RBM47,RFWD3,RHOJ,RNF138,SEMA6D,SE…
hsa-miR-3127-3p	0.0350106	0.11334	-	3/371	CHST11,KIF6,SYT2,
hsa-miR-4774-5p	0.0351684	0.11334	-	4/371	FAM81A,FOXP2,NRP2,SYT1,
hsa-miR-525-3p	0.0351684	0.11334	-	4/371	BLCAP,RASGRP4,SATB2,SIPA1L3,
hsa-miR-4318	0.0355907	0.113982	-	8/371	ADAR,FAM63B,H3F3B,KIAA2022,PDE4B,SERP1,SIPA1L3,WBP1L,
hsa-miR-1301-3p	0.0360079	0.114333	-	42/371	ADAR,ARCN1,CD96,EGFR,FOXP2,G6PD,GLI1,GPR158,GRIN2B,GSG1L,KCNIP3,KIF2A,KIF6,MAP3K13,MAP4K2,MPP2,MYCN,NATD1,NLRP1,NOTCH2,NUDCD2,NXT2,PDCD10,PLXNA4,PPP1R12B,PXYLP1,RASGRP4,RBM47,RNF112,SATB2,SERPINB8,SFRP1,SLC44A1,SOX5,SRXN1,STAC2,SYNPO2,SYT2,TMEM254,TRANK1,UNC5C,ZCCHC24,
hsa-miR-4455	0.0359782	0.114333	-	16/371	CYP2S1,EDNRA,JAK3,KCNIP3,KIF6,PLCXD3,PLXNA4,PSKH1,SERPINB8,SLC10A7,SLC6A4,SLC8A2,STAC2,SYNPO2,SYT2,TRIM46,
hsa-miR-513a-3p	0.035805	0.114333	-	21/371	BCL11B,CNOT6,DOCK4,EGFR,FAM63B,FBXO33,HNMT,INPP5F,KIF2A,MMD,MYCN,NOTCH2,NXT2,PCDH17,PXYLP1,RBM4B,SERPINB8,SOWAHC,TMEM30A,TWF1,UBE2J1,
hsa-miR-5572	0.0359341	0.114333	-	6/371	ARF3,CSRP1,FOXP2,MEOX1,SLC8A2,VAT1L,
hsa-miR-93-3p	0.0362432	0.114834	-	7/371	DOCK4,GALNT9,MPP2,NTRK2,PLXNA4,UNC5C,UST,
hsa-let-7g-3p	0.0364828	0.115214	-	12/371	BCL11B,FEZF2,FLRT3,GLCE,GPD2,MEA1,MPP2,PCDH7,PICALM,RAB43,SATB2,THBS1,
hsa-miR-3911	0.0365179	0.115214	-	8/371	CNGB1,CRK,CYP2S1,KIF6,SLC44A1,TMEM254,TWF1,ZNF488,
hsa-miR-34c-3p	0.0367759	0.115537	-	11/371	ARF3,FAM81A,KIAA2022,KIF2A,MMP8,MPP2,PCDH17,RMI2,SFRP1,SOX5,SYT1,
hsa-miR-4508	0.0367132	0.115537	-	4/371	CORO2B,OSBPL7,TGFB1I1,ZCCHC24,
hsa-miR-1249-3p	0.0370839	0.116259	-	6/371	CRIP2,FBXO2,OSBPL7,PLXNA4,SLC29A3,TPPP,
hsa-miR-223-3p	0.0372969	0.116435	-	54/371	ANP32E,C14orf105,CCSAP,CD96,CMKLR1,DOCK4,DRP2,EGFR,FAM102A,FAM46C,FAM81A,FOXP2,FPGT,GNPDA2,GPR158,HACD3,HAPLN2,HHIPL1,HNMT,KIF6,LRRC8B,MAPT,MEOX1,MMD,NATD1,NOTCH2,NTRK2,PAX7,PGM2,PICALM,PLCXD3,PLXNA4,POGK,PPP1R12B,RAB2B,RBBP9,RNF112,SERP1,SERPINB8,SLC2A10,SLC35B4,SLC44A1,SOX5,SYT1,SYT2,TAGLN2,TMEM254,TMSB4X,TPM3,TRAF3IP3,TWF1,WBP1L,ZCCHC24,ZNF365,
hsa-miR-3692-5p	0.0372509	0.116435	-	13/371	ARF3,ARHGAP6,FAM102A,FAM63B,MPP2,MYCN,NTRK2,OASL,PLEKHG2,POGK,RAB43,SFRP1,SLC8A2,
hsa-miR-1226-3p	0.0374472	0.116659	-	24/371	ADPGK,ADRB1,C12orf49,CCND3,CHST11,CORO1C,DFNA5,FAM102A,FAM91A1,FPGT,GALNT15,GIT1,KIF6,MAPRE2,MPP2,NOTCH2,PBX1,PCDHGC5,PLCXD3,PSKH1,RASGRP4,SOX5,ST8SIA1,UBE2J1,
hsa-miR-939-5p	0.0376369	0.117005	-	68/371	ARF3,ARHGAP6,BRINP2,C12orf49,C19orf57,CAPN5,CDC20B,CHRM1,CORO1C,CORO2B,CPOX,CSRP1,CYP2S1,DRP2,EGFR,FAM102A,GIT1,GPR137C,GPR3,HAND2,HOXA6,HRH2,JAK3,KCNK15,KIF6,LASP1,MAP4K2,MAPK3,MAPRE2,MAPT,MEOX1,MPP2,NATD1,NGFR,NOTCH2,NOTCH3,NTRK2,OSBPL7,PCDHGA8,PCDHGC5,PDE11A,PLXNA4,PPP1R12B,PPP1R9B,PPP2R2B,PSKH1,PTBP1,PTPRS,RFWD3,RNF40,RPP25,SATB2,SEMA6D,SH3PXD2B,SIPA1L3,SLC2A10,SLC6A4,SLC8A2,SSTR2,STAC2,SYT2,…
hsa-miR-101-3p	0.0389612	0.119374	-	55/371	ADRB1,AMPH,ANP32E,ANXA2,AP3D1,AP3S1,ARCN1,BCL11B,CALM2,CHSY1,CNN3,CNOT6,CREM,DRP2,EBPL,FAIM,FAM81A,FLRT3,FMNL2,FOXP2,GJA1,GNPDA2,GOLGA7,HMX2,INPP5F,KBTBD3,KCNH7,KIAA2022,KIF2A,MAP3K13,MET,MMD,MYCN,NDRG3,NRP2,NTRK2,NUDCD2,NXT2,PCDH7,PEX5L,PGM2,POGK,PPFIA2,PPP1R12B,RARB,RBM47,SEMA6D,SERP1,SERPINB8,SFRP1,TIMP3,TNKS2,TWF1,YWHAQ,ZNF385B,
hsa-miR-130a-5p	0.0386415	0.119374	-	40/371	AP3B2,BCL11B,BLCAP,CCSAP,CHST11,CLDN12,CRK,EGFR,FBXO33,FMNL2,FOXP2,GJA1,GLCE,KCNT2,KIF6,MAPRE2,MDFI,MET,MPP2,NOTCH2,NRP2,NUDCD2,OTUB2,OTX1,PBX1,PCDH17,PCDH7,PDE4B,PICALM,PLCXD3,POM121C,RAB11FIP2,RBM47,SATB2,SEMA6D,SLC4A8,SOWAHC,TNKS2,TPM3,TRANK1,
hsa-miR-29b-3p	0.0387041	0.119374	-	61/371	ANKRD13A,ANXA2,AP1S1,ARF3,ATP6V1A,BCL11B,BRINP2,C12orf49,CA3,CAPN5,CCSAP,CHSY1,CLDN12,CLTC,CNOT6,COL7A1,CORO1C,CREM,CYP19A1,DRP2,EPB41L4B,FAM101B,FBLIM1,GJA1,GOLGA7,HHIPL1,IL22RA1,KIAA2022,LASP1,MAPRE2,MED28,MMP8,MPP2,MYCN,NATD1,NOTCH2,OTUB2,OTUD1,PAQR6,PCDH17,PLXNA4,PREX1,PRR3,PXYLP1,RAB11FIP2,RAB43,RARB,RBBP9,RNF138,SH3PXD2B,SLC29A3,SLC35B4,SLC4A8,SOWAHC,SOX5,THBS1,TMEM254,TSPAN4,UNC5C,WBP1L,ZN…
hsa-miR-323a-3p	0.0385141	0.119374	-	65/371	ARHGAP6,BCL11B,C12orf49,CAP1,CCSAP,CHSY1,CLDN12,CMPK2,CNOT6,CORO1C,CPOX,CRK,DOCK4,EGFR,FAIM,FAM101B,FAM46C,FAM63B,FAM91A1,FLRT3,FOXP2,GJA1,GLCE,GPR4,HNMT,IL22RA1,KBTBD3,KCNT2,KIAA2022,KIF2A,MEA1,MED28,MET,MPP2,MYCN,NOTCH2,NRP2,OAT,PCDH17,PCDH7,PCDHB13,PDCD10,PDE4B,PGM2,PLCXD3,PLXNA4,POLR2K,RAB11FIP2,RNF138,SEMA6D,SERP1,SH3PXD2B,SLC10A7,SLC35B4,SLC44A1,SSTR2,STK36,SUSD1,TIMP3,TMEM30A,TNKS2,TWF1,UB…
hsa-miR-3609	0.0389471	0.119374	-	3/371	MYCN,PCDH7,TIMP3,
hsa-miR-3667-3p	0.0389471	0.119374	-	3/371	AP3D1,PLCXD3,TMC8,
hsa-miR-3668	0.0389471	0.119374	-	3/371	ARF3,YWHAQ,ZCCHC24,
hsa-miR-5688	0.0391749	0.11965	-	38/371	ANKRD13A,ARPC1A,ATP6V1A,BCL11B,CCSAP,CHSY1,CNOT6,CORO1C,CPOX,DOCK4,DRP2,EPB41L4B,FAM63B,FAM91A1,GJA1,GOLGA7,GPR158,KIAA2022,MET,NOTCH2,PCDH17,PDCD10,PDE11A,PLCXD3,PLEKHG2,RAB11FIP2,RBM47,SEMA6D,SERP1,SLC44A1,SOWAHC,SOX5,TWF1,UNC5C,VAT1L,WBP1L,ZCCHC24,ZNF365,
hsa-miR-615-5p	0.0392123	0.11965	-	37/371	ADAR,AP1S1,ARF3,ARHGAP22,BCL3,CAPN5,CORO2B,CSRP1,CYP19A1,EGFR,FBLIM1,HAND2,KCNIP3,KIF2A,LASP1,MAP4K2,MAPRE2,NATD1,NGFR,NTRK2,OSBPL7,POGK,PPP1R12B,PSKH1,PTPRS,RPP25,SEMA6D,SH3PXD2B,SIPA1L3,SLC8A2,SYT5,THBS1,TMEM254,TPM3,TPPP,WIZ,ZCCHC24,
hsa-miR-1184	0.0396251	0.119842	-	52/371	ADAR,ANKRD13A,ANKRD24,AURKA,BCL11B,C12orf49,CAP1,CLTC,CORO2B,CYP2S1,DRP2,EGFR,FAM101B,FAM102A,FAM57A,FMNL2,GPR158,H3F3B,HPS4,KCNIP3,KCNN3,KIAA2022,KIF6,MAP4K2,MAPRE2,MET,MPP2,NATD1,NOTCH2,NRP2,PEX5L,PICALM,PLXNA4,PPP1R12B,PREX1,PSKH1,PTBP1,RAB11FIP2,RAB43,RNF40,SATB2,SERPINB8,SH3PXD2B,SLC2A10,SMARCD2,TAGLN2,TNKS2,TNS2,TRANK1,UNC119B,ZCCHC24,ZNF365,
hsa-miR-224-5p	0.0393661	0.119842	-	73/371	ADAR,ANP32E,ARF3,C12orf49,C14orf105,C19orf57,CASS4,CLDN12,CMPK2,CNOT6,COL7A1,CORO1C,CYP2S1,DOCK4,EDNRA,EGFR,FAM46C,FAM57A,FAM63B,GPR137C,GPR158,GRIN2B,GSG1L,H3F3B,IL22RA1,INPP5F,KCNT2,KIF2A,KIF6,MAPRE2,MED28,MMD,NOTCH2,NRP2,NTRK2,ONECUT1,OTUB2,PCDH17,PDE11A,PDE4B,PEX5L,PLEKHB2,PLXNA4,POGK,POLR2K,PPP1R12B,PPP2R2B,PRR3,PRSS33,RAB11FIP2,RASGRP4,RBBP9,RFWD3,SERP1,SERPINB8,SH3PXD2B,SLC44A1,SOX5,SUSD1,…
hsa-miR-3145-5p	0.0396251	0.119842	-	1/371	FOXP2,
hsa-miR-379-3p	0.0396784	0.119842	-	14/371	AP3D1,CD96,CNOT6,DFNA5,FAM63B,FBXO33,FOXP2,MAPRE2,RAB11FIP2,SATB2,SEMA6D,SLC10A7,UST,VAT1L,
hsa-miR-96-3p	0.0396251	0.119842	-	1/371	NXT2,
hsa-miR-3918	0.0399936	0.120305	-	10/371	ARF3,C12orf49,CAPN5,CHST11,ICA1,LASP1,PBX1,POGK,SLC2A10,WBP1L,
hsa-miR-4491	0.0399263	0.120305	-	4/371	ARCN1,ATP6V1A,CLTC,NTRK2,
hsa-miR-1286	0.040565	0.121137	-	33/371	BLCAP,C12orf49,DOCK4,FAM102A,GIT1,GRIN2B,JAK3,KIAA2022,MAP4K2,MAPT,METTL7A,MMP8,MPP2,NATD1,NOTCH2,OSBPL7,PCDH17,PLCXD3,PLEKHB2,PLXNA4,PREX1,RAB43,RPP25,SLC2A10,SLC8A2,SRXN1,SYT2,TIMP3,TMSB4X,TPM3,TPPP,TRANK1,UNC119B,
hsa-miR-1303	0.0404125	0.121137	-	27/371	ARHGAP6,CCND3,CD96,CLTC,EPB41L4B,FAM81A,GALNT15,GPD2,HAND2,KIF6,LRRC8B,NGFR,NTRK2,NUDCD2,PCDH17,PDZD7,PLCXD3,PPP1R12B,RAB43,RBBP9,RFWD3,RMI2,SIPA1L3,SLC4A8,TNKS2,UBE2J1,WBP1L,
hsa-miR-4644	0.0406729	0.121137	-	51/371	ALX3,ANXA2,ARF3,ARF4,CDC20B,CHRM1,CMKLR1,CORO2B,DOCK4,DRP2,GIT1,GJA1,GLCE,GOLGA7,GPR4,GRIN2B,KBTBD3,KCNN3,KIF2A,LASP1,MAP4K2,MAPRE2,MAPT,MPP2,NOTCH2,NTRK2,OSBPL7,OTUB2,PAX7,PBX1,PLXNA4,POGK,PSKH1,RAB2B,RHOJ,SEMA6D,SH3PXD2B,SIPA1L3,SLC4A8,SLC6A4,SLC8A2,SOWAHC,SOX5,SRXN1,SSTR2,STAC2,TAGLN2,TRIM46,UNC5C,VAT1L,WBP1L,
hsa-miR-5192	0.0404936	0.121137	-	7/371	C12orf49,C3orf70,CHRM1,FMNL2,GLCE,MPP2,NTRK2,
hsa-miR-539-3p	0.0406779	0.121137	-	6/371	C3orf70,FOXP2,NOTCH2,PCDH7,THBS1,TMEM30A,
hsa-miR-3169	0.0410064	0.121144	-	3/371	ARF3,KCNIP3,NTRK2,
hsa-miR-3675-5p	0.0408549	0.121144	-	2/371	ARHGAP6,PAX7,
hsa-miR-4535	0.0410064	0.121144	-	3/371	CMKLR1,IL22RA1,STAC2,
hsa-miR-4683	0.0410064	0.121144	-	3/371	CHSY1,NRP2,SATB2,
hsa-miR-501-3p	0.0413298	0.121857	-	39/371	ANP32E,CHST11,CNOT6,CRK,DRP2,EDNRA,FAM63B,FGF13,FOXP2,GJA1,GNPDA2,INPP5F,KCNT2,MAPRE2,MPP2,MYCN,NDRG3,NTRK2,NXT2,ONECUT1,PAQR6,PCDH17,PCDHGA8,PEX5L,PICALM,RAB43,RASSF5,SEMA6D,SERPINB8,SLC44A1,SLC8A2,SRXN1,TLR4,TSPAN4,UNC5C,UST,WBP1L,ZNF385B,ZNF488,
hsa-miR-320a	0.0415891	0.122379	-	99/371	ADAR,ANKRD13A,ARF3,ARHGAP22,ARHGAP6,ATP6V1A,BCL11B,BLCAP,C12orf49,C14orf105,C4orf19,CAP1,CCDC180,CCND3,CDC20B,CHST8,CHSY1,CLTC,CNOT6,CNRIP1,CORO1C,CRK,CSRP1,DOCK4,EDNRA,EGFR,EPB41L4B,FAM102A,FAM63B,FAM91A1,FBXO33,FLRT3,FMNL2,FOXP2,GLCE,GNPDA2,GPD2,GPR158,GRAP2,GRIN2B,H3F3B,HACD3,HHIPL1,HNMT,INPP5F,JAK3,KBTBD3,KCNH7,KCNIP3,KIAA2022,KIF2A,MAP4K2,MAPT,METTL7A,MMD,MPP2,NDRG3,NRP2,NTRK2,NXT2,ONECUT1,O…
hsa-miR-1227-3p	0.041727	0.122542	-	10/371	ANGPT4,ARCN1,BLCAP,FAM91A1,FMNL2,GPD2,GSG1L,KLK13,NOTCH2,TPPP,
hsa-miR-450b-3p	0.0418763	0.122738	-	20/371	ADAR,C4orf19,CNN3,CREM,EGFR,FAM63B,FBLIM1,FBXO33,GLCE,GOLGA7,GPR158,KIF6,MPP2,POGK,PPP1R12B,SEMA6D,SHPK,SRXN1,SYNPO2,WBP1L,
hsa-miR-4500	0.0422145	0.123486	-	38/371	AP1S1,AURKA,CAP1,CLDN12,CRK,CYP19A1,FOXP2,GOLGA7,GPR137C,GSG1L,HAND2,IL22RA1,KIF2A,LRRC8B,MAP3K13,MDFI,MED28,MPP2,MYCN,NOTCH2,NXT2,OTUB2,PBX1,PLCXD3,PLXNA4,POM121C,PPP1R12B,RAB11FIP2,RFWD3,RMI2,SLC10A7,SLC8A2,SYT1,THBS1,TLR4,TRANK1,WIZ,ZCCHC24,
hsa-miR-663b	0.0425243	0.124148	-	30/371	ARHGAP6,C19orf57,CHRM1,CYP2S1,DRP2,G6PD,GIT1,GLCE,GSG1L,KIF6,MAP4K2,MAPRE2,MAPT,MDFI,MPP2,MST1R,NRP2,PPP1R12B,PREX1,PRSS33,RAB43,SH3PXD2B,SIPA1L3,SLC4A8,SOX5,STAC2,SYNPO2,TMEM254,WIZ,ZCCHC24,
hsa-miR-1182	0.0432171	0.124506	-	31/371	ARF3,C14orf105,CAP1,CAPN5,CHSY1,CLTC,CORO2B,CSRP1,CYP19A1,IL22RA1,KCNT2,KIF6,MAP4K2,MAPT,NLRP1,NRP2,OSBPL7,PBX1,PDZD7,PLEKHG2,PPP1R12B,PRSS33,PSKH1,RAB43,SH3PXD2B,SIPA1L3,SLC8A2,STAC2,SYNPO2,SYT2,TIMP3,
hsa-miR-1263	0.0432624	0.124506	-	12/371	ARCN1,CCDC180,GRIN2B,KCNH7,PLCXD3,PLXNA4,PPP1R12B,SEMA6D,SYT1,THBS1,TMEM254,TWF1,
hsa-miR-221-3p	0.0428362	0.124506	-	56/371	AP3B2,ARF4,C12orf49,C3orf70,CAPN5,CCDC180,CCSAP,CHSY1,CLDN12,CNOT6,CORO1C,EPB41L4B,FAM63B,FLRT3,FOXP2,FPGT,GPD2,GRIN2B,HNMT,JAK3,KIAA2022,KIF6,MED28,METTL7A,MPP2,NOTCH3,NXT2,OSBPL7,OTUB2,PDCD10,PDE11A,PDE4B,PEX5L,PLCXD3,PPP1R12B,RAB43,RASSF5,RBM47,RBM4B,SEMA6D,SH3PXD2B,SLC10A7,SLC35B4,SLC4A8,SLC6A4,SYNPO2,SYT1,THBS1,TIMP3,TNKS2,TPM3,TRANK1,UBE2J1,UNC5C,ZNF385B,ZNF718,
hsa-miR-3132	0.0433053	0.124506	-	4/371	ADAR,BLCAP,C3orf70,RNF112,
hsa-miR-3162-5p	0.0435689	0.124506	-	5/371	CNOT6,EPB41L4B,OSBPL7,PBX1,WIZ,
hsa-miR-4638-3p	0.0435689	0.124506	-	5/371	ADAR,FBXO33,MAP3K13,MPP2,PLXNA4,
hsa-miR-4676-3p	0.0427451	0.124506	-	28/371	ADRB1,ARF4,AURKA,C3orf70,CAP1,CDH7,CNOT6,CORO1C,DFNA5,DOCK4,FOXP2,GJA1,HNMT,IFT52,KCNN3,KIF6,LRRC8B,PCDH17,PDE11A,PLCXD3,PPP1R12B,PPP2R2B,RAB11FIP2,RNF138,SERP1,SUSD1,TIMP3,ZNF385B,
hsa-miR-4677-5p	0.0435689	0.124506	-	5/371	CNGB1,MPP2,PBX1,PLXNA4,SYT1,
hsa-miR-4712-5p	0.0431263	0.124506	-	3/371	BCL11B,PBX1,TPPP,
hsa-miR-6504-5p	0.0432624	0.124506	-	12/371	CHRM1,CNN3,GSG1L,HNMT,KCNIP3,KCNN3,MDFI,NDRG3,PPFIA2,SHPK,SIPA1L3,SLC4A8,
hsa-miR-96-5p	0.0433666	0.124506	-	77/371	ANKRD13A,ARCN1,ARF4,ARHGAP6,BRINP2,C14orf105,CAPN5,CCND3,CD96,CLTC,CNN3,CNOT6,COL13A1,CORO1C,CREM,CYP19A1,DOCK4,DPYD,DRP2,EDNRA,EPB41L4B,FAM57A,FAM81A,FAM91A1,FBXO33,FBXO7,FGF13,FOXP2,GPR137C,GPR158,GRAP2,GRIK1-AS2,GRIN2B,KCNN3,KDM2B,KIAA2022,KIF2A,MAL2,MEOX1,MET,MMD,MPP2,NOTCH2,OTUB2,PCDH17,PLEKHB2,PPP1R12B,PPP1R9B,PSKH1,RAB43,RBBP9,RFWD3,RHOJ,RNF40,SATB2,SEC22B,SEMA6D,SERP1,SERPINB8,SH3BGRL3,SH…
hsa-miR-891a-5p	0.0437801	0.12487	-	2/371	BLCAP,HACD3,
hsa-miR-653-5p	0.0439589	0.12514	-	66/371	ANKRD13A,AP3S1,BCL11B,C3orf70,CALM2,CCDC180,CD96,CDC20B,CLDN12,CLTC,CRK,EDNRA,EPB41L4B,FAM63B,FAM91A1,FLRT3,FOXP2,GJA1,GOLGA7,GPR158,GPR4,GRAP2,GRIN2B,H3F3B,HACD3,HNMT,KCNT2,KIAA2022,KLK13,MET,MMD,MPP2,NOTCH2,NTRK2,PBX1,PCDH17,PDE11A,PICALM,PLCXD3,PLEKHB2,PLXNA4,POGK,PPFIA2,PPP1R12B,PPP2R2B,PTPRS,RBBP9,RBM47,RNF138,SATB2,SERP1,SERPINB8,SH3PXD2B,SLC10A7,SLC44A1,SOX5,SRXN1,SYNPO2,SYT1,SYT5,TMEM30A,…
hsa-miR-1254	0.0441317	0.125152	-	50/371	ANKRD13A,ANKRD24,ARCN1,ARF3,C12orf49,CAPN5,CHST11,CYP19A1,DRP2,EGFR,FAM101B,FAM102A,FBLIM1,FEZF2,GPR3,GPR4,GSG1L,HHIPL1,JAK3,KCNIP3,KIF6,MAPT,MDFI,MEA1,METTL7A,MPP2,NATD1,NGFR,NLRP1,OSBPL7,PAQR6,PLXNA4,PPP1R12B,PREX1,PRSS33,PSKH1,RAB43,RASGRP4,RFWD3,SATB2,SLC8A2,SOWAHC,STAC2,SYT1,THBS1,TPPP,TRIM46,UNC5C,WIZ,ZNF488,
hsa-miR-455-3p	0.0441293	0.125152	-	16/371	CLTC,CNOT6,EDNRA,FAM102A,FAM57A,FMNL2,GPR158,IL22RA1,MED28,NOTCH2,NRP2,OTUB2,RAB43,RARB,RBM4B,UST,
hsa-miR-141-3p	0.044498	0.125931	-	84/371	ADRB1,ANKRD13A,ANP32E,AP3D1,AP3S1,ARHGAP6,ARHGEF18,ARPC1A,ATP6V1A,C3orf70,CAPN5,CD96,CHSY1,CMKLR1,CMPK2,CNRIP1,CORO1C,CREM,CRIP2,CRK,CSRP1,DOCK4,EGFR,FAM46C,FAM91A1,FBLIM1,FBXO33,FBXO7,FGF13,FLRT3,FOXP2,GALNT15,GAS1,GJA1,GLCE,GOLGA7,GPR137C,GPR3,HNMT,KDM2B,KIAA2022,KLK13,LRRC8B,MAL2,MAPRE2,MET,METTL7A,NELFCD,NOTCH2,NRP2,OAT,PBX1,PCDH17,PCDHB13,PDE11A,PEX5L,PLCXD3,PLXNA4,POGK,PPP1R12B,PPP2R2B,PXYL…
hsa-miR-3622a-5p	0.0446605	0.125931	-	1/371	GALNT9,
hsa-miR-3943	0.0446605	0.125931	-	1/371	ARF3,
hsa-miR-5589-5p	0.0448815	0.126314	-	12/371	BCL11B,CD96,CNOT6,FAM102A,GPR3,MPP2,NATD1,NTRK2,PBX1,SH3PXD2B,STAC2,TNS2,
hsa-miR-320d	0.0450606	0.12634	-	97/371	ADAR,ANKRD13A,ARF3,ARHGAP22,ARHGAP6,ATP6V1A,BCL11B,BLCAP,C12orf49,C14orf105,C4orf19,CAP1,CCDC180,CCND3,CDC20B,CHST8,CHSY1,CNOT6,CNRIP1,CORO1C,CRK,CSRP1,DOCK4,EDNRA,EGFR,EPB41L4B,FAM102A,FAM63B,FAM91A1,FBXO33,FLRT3,FMNL2,FOXP2,GLCE,GNPDA2,GPD2,GPR158,GRAP2,H3F3B,HACD3,HHIPL1,HNMT,INPP5F,JAK3,KBTBD3,KCNH7,KCNIP3,KIAA2022,KIF2A,MAP4K2,MAPT,METTL7A,MMD,MPP2,NDRG3,NOTCH2,NRP2,NTRK2,NXT2,ONECUT1,OTUD1,…
hsa-miR-4758-5p	0.0450571	0.12634	-	5/371	ARF3,DRP2,GSG1L,NATD1,PPFIA2,
hsa-miR-323b-5p	0.0451908	0.126466	-	23/371	BCL11B,C4orf19,CDC20B,CNOT6,FAM81A,FOXP2,GPD2,KIF2A,KIF6,MAP4K2,MDFI,MPP2,NGFR,OTUB2,PDE4B,PLCXD3,PLXNA4,PPP1R12B,RMI2,SLC4A8,SYT1,TMEM254,ZCCHC24,
hsa-miR-2116-3p	0.0453069	0.126553	-	3/371	KIAA2022,NTRK2,ZNF365,
hsa-miR-135b-5p	0.0455609	0.127023	-	65/371	ADAR,ANP32E,ARHGAP6,BCL11B,C12orf49,C4orf19,CCSAP,CD96,CHST11,CHSY1,CORO1C,DOCK4,DRP2,EDNRA,FAM102A,FAM63B,FAM81A,FBLIM1,FLRT3,FMNL2,FOXP2,GALNT15,GJA1,GOLGA7,GPR158,GPR3,GRIN2B,HAND2,KIF6,MAPRE2,MPP2,NOTCH2,NTRK2,NXT2,PBX1,PGM2,PLCXD3,PLEKHB2,POGK,PPP1R12B,PPP1R9B,PPP2R2B,PSKH1,PTMA,RARB,RBBP9,RHOJ,RNF138,SEMA6D,SERP1,SERPINB8,SFRP1,SLC29A3,SLC44A1,SLC4A8,SLC6A4,SYNPO2,SYT1,SYT2,THBS1,TIMP3,TLR4…
hsa-miR-365b-3p	0.0463091	0.128868	-	9/371	ARF3,COL7A1,DOCK4,FAM91A1,PEX5L,PLEKHB2,PPFIA2,RNF138,SATB2,
hsa-miR-184	0.0464119	0.128912	-	19/371	ARCN1,ARHGAP6,CCDC180,CLDN12,FAM57A,GAS1,HAND2,LASP1,NOTCH2,NRP2,OSBPL7,OTX1,POM121C,PPP1R12B,PSKH1,SFRP1,SUSD1,TMC8,UNC5C,
hsa-miR-508-3p	0.046646	0.129321	-	11/371	CORO1C,FAM63B,FLRT3,FOXP2,MPP2,NTRK2,NXT2,PLXNA4,RBBP9,SOX5,SYT5,
hsa-miR-3945	0.0468068	0.129525	-	2/371	H3F3B,RFWD3,
hsa-miR-664b-3p	0.0473306	0.130731	-	9/371	ANP32E,BCL11B,CCSAP,CRK,FBXO33,KIAA2022,MAP3K13,NTRK2,PCDH17,
hsa-miR-411-3p	0.0476734	0.131235	-	14/371	AP3D1,CD96,CNOT6,DFNA5,FAM63B,FBXO33,FOXP2,MAPRE2,RAB11FIP2,SATB2,SEMA6D,SLC10A7,UST,VAT1L,
hsa-miR-519e-3p	0.0476999	0.131235	-	13/371	BCL11B,BLCAP,CORO1C,DOCK4,GSG1L,MPP2,PEX5L,PPP1R12B,SEMA6D,SERPINB8,SRXN1,SYT1,THBS1,
hsa-miR-92a-2-5p	0.047778	0.131235	-	25/371	ANKRD24,ARF3,CAPN5,FAM102A,GIT1,GPD2,GPR158,GPR3,MAPK3,MAPRE2,MEOX1,MPP2,NGFR,NTRK2,PCDHGA8,PCDHGC5,RNF112,SEMA6D,SLC6A4,TIMP3,TRANK1,WBP1L,ZNF385B,ZNF488,ZNF580,
hsa-miR-31-5p	0.0481253	0.131945	-	72/371	AP1S1,ARCN1,ARF3,ARF4,BCL11B,BLCAP,C12orf49,C3orf70,CA3,CAPN5,CD96,CDC20B,CHSY1,CORO1C,CREM,CRK,CSRP1,DPYD,EPB41L4B,FAM57A,FAM63B,FBLIM1,FBXL8,GLCE,GPD2,GPR158,GRIN2B,GSG1L,HACD3,HRH2,KCNIP3,KCNN3,LASP1,MAP4K2,MET,MPP2,NDRG3,NGFR,NOTCH2,NOTCH3,NRP2,NTRK2,NXT2,OSBPL7,PCDH17,PDE11A,PLCXD3,PLEKHG2,PLXNA4,PPP1R12B,PPP1R9B,PSKH1,PTBP1,RAB2B,RASSF5,RFWD3,SATB2,SEMA6D,SERPINB8,SFRP1,SH3PXD2B,SLC35B4,SLC…
hsa-miR-1238-3p	0.0486574	0.132503	-	28/371	ADAR,ADPGK,AMPH,ARHGEF18,C12orf49,CCDC180,DRP2,GRIN2B,GSG1L,KIAA2022,MAPK3,MAPRE2,NATD1,NLRP1,NOTCH2,PBX1,PICALM,PLCXD3,PLXNA4,PPFIA2,PPP1R12B,PTMA,RBM47,SFRP1,SLC8A2,SRXN1,SYNPO2,ZNF385B,
hsa-miR-1296-5p	0.0493739	0.132503	-	11/371	ANKRD24,FOXP2,GIT1,HHIPL1,MAP4K2,NATD1,NOTCH2,PDE11A,RNF40,SH3PXD2B,SPOCD1,
hsa-miR-19a-5p	0.049934	0.132503	-	2/371	BCL11B,PBX1,
hsa-miR-3682-3p	0.0499176	0.132503	-	1/371	UBE2J1,
hsa-miR-4255	0.0498497	0.132503	-	3/371	CRK,FOXP2,PBX1,
hsa-miR-4417	0.0486867	0.132503	-	4/371	EGFR,MAPT,SNCG,SYT2,
hsa-miR-4420	0.0494188	0.132503	-	9/371	AP3S1,COL7A1,FAM102A,MPP2,NXT2,PBX1,PLCXD3,THBS1,VAT1L,
hsa-miR-4441	0.0490658	0.132503	-	20/371	ANXA2,ARF3,BCL11B,CDH4,CHST11,CORO2B,GPR158,HHIPL1,LASP1,MAP3K13,MAPK3,MAPRE2,MPP2,NATD1,PBX1,PLXNA4,RAB43,SLC2A10,TPM3,UNC5C,
hsa-miR-4469	0.0498497	0.132503	-	3/371	CHST11,NTRK2,PBX1,
hsa-miR-4499	0.0494188	0.132503	-	9/371	CLTC,CRK,CSRP1,GPD2,NTRK2,PBX1,PLXNA4,SERP1,SYNPO2,
hsa-miR-4752	0.0498497	0.132503	-	3/371	ATP6V1A,CLTC,SYNPO2,
hsa-miR-4782-3p	0.0494188	0.132503	-	9/371	CORO1C,FAM63B,FAM91A1,FLRT3,FMNL2,KRTAP2-3,PCDH17,SYT5,ZCCHC24,
hsa-miR-490-5p	0.0487056	0.132503	-	7/371	CHST11,FAM63B,FBLIM1,FOXP2,MAP4K2,POGK,RAB2B,
hsa-miR-5094	0.0498497	0.132503	-	3/371	ATP6V1A,MPP2,PCDH7,
hsa-miR-526b-5p	0.0494459	0.132503	-	22/371	ANP32E,CD96,CRK,EPB41L4B,FBLIM1,FMNL2,GPD2,GRIN2B,GSG1L,HNMT,MAP3K13,MAP4K2,MED28,NOTCH2,NTRK2,PEX5L,PPP1R12B,RPP25,SRXN1,SYT2,THBS1,ZNF365,
hsa-miR-548au-5p	0.0499176	0.132503	-	1/371	SOX5,
hsa-miR-548m	0.0489643	0.132503	-	17/371	ANKRD13A,ARCN1,ARF4,BCL11B,CAP1,CHSY1,CLDN12,DPYD,FAM63B,KIF2A,MAP4K2,PCDH17,PCDHB13,PICALM,SERPINB8,SLC44A1,ZNF385B,
hsa-miR-6766-3p	0.0499176	0.132503	-	1/371	SYT5,
hsa-miR-636	0.0501705	0.132894	-	10/371	CDH4,EDNRA,FBLIM1,FOXP2,GLCE,NOTCH2,NTRK2,RBBP9,SERPINB8,SOX5,
hsa-miR-3978	0.0505643	0.133224	-	4/371	GSG1L,PLCXD3,TMEM254,UNC5C,
hsa-miR-5190	0.0505643	0.133224	-	4/371	C3orf70,FOXP2,GPD2,NTRK2,
hsa-miR-762	0.0504973	0.133224	-	24/371	CAPN5,FAM101B,FOXP2,G6PD,GPR3,HHIPL1,KCNIP3,MDFI,MPP2,NATD1,NGFR,NTRK2,PAX7,PPP1R12B,PRR3,PTBP1,RAB43,RNF40,SH3PXD2B,SIPA1L3,SLC8A2,STAC2,SYT2,ZCCHC24,
hsa-miR-200a-3p	0.0508443	0.133349	-	83/371	ADRB1,ANKRD13A,ANP32E,AP3D1,AP3S1,ARF3,ARHGAP6,ARHGEF18,ARPC1A,ATP6V1A,CAPN5,CD96,CHSY1,CMKLR1,CMPK2,CNRIP1,CORO1C,CREM,CRIP2,CRK,CSRP1,DOCK4,EGFR,FAM46C,FAM91A1,FBLIM1,FBXO33,FBXO7,FGF13,FLRT3,FOXP2,GALNT15,GAS1,GJA1,GLCE,GOLGA7,GPR137C,GPR3,HNMT,KDM2B,KIAA2022,KLK13,LRRC8B,MAPRE2,MET,METTL7A,NELFCD,NOTCH2,NRP2,OAT,PBX1,PCDH17,PCDHB13,PDE11A,PEX5L,PLCXD3,PLXNA4,POGK,PPP1R12B,PPP2R2B,PXYLP1,RAB11…
hsa-miR-3150b-3p	0.050881	0.133349	-	12/371	ARF3,CORO2B,FAM102A,GRIN2B,MPP2,NRP2,NTRK2,PPP1R12B,PREX1,SH3BGRL3,SIPA1L3,VAT1L,
hsa-miR-455-5p	0.0508086	0.133349	-	34/371	CCSAP,CREM,DOCK4,DPYD,EGFR,FAM63B,FBXO33,FGF13,FMNL2,GJA1,GLCE,GPD2,GPR3,GRIN2B,KIAA2022,KLK13,MEA1,NTRK2,OAT,OTX1,PCDHB13,PEX5L,PLCXD3,PLXNA4,POGK,PTPRS,RNF112,SATB2,SERP1,SLC35B4,SLC44A1,ST8SIA1,TMEM30A,TRIM46,
[truncated: 435 more rows]

## Sheet: miR1_ChemiRs
miRNAs	Total relationships	Confirmed miR-targets	%	-ln(p-value)
[truncated: 2,020 more rows]

[truncated: 11 more sheets: miR1_geneset2MiRNA, miR1_CORNA, miR1_Sylamer, miR-144,451_miREM, miR-144,451_geneset2MiRNA, miR-144,451_CORNA, miR-144,451_Sylamer, miR-181a1,b1_miREM, miR-181a1,b1_geneSet2MiRNA, miR-181a1,b1_CORNA, miR-181a1,b1_sylamer]
