# Supplementary material for: miREM: an expectation-maximization approach for prioritizing miRNAs associated with gene-set
Source: BMC Bioinformatics. 2018 Aug 10;19:299. doi: 10.1186/s12859-018-2292-1 (PMC6086043; doi:10.1186/s12859-018-2292-1)
Supplement: Supplementary file 5 — Table S4. Predicted results of miREM and CORNA with same database. (XLSX 47 kb) [file 12859_2018_2292_MOESM5_ESM.xlsx]

## Sheet: miREM_results
Prediction result of miREM in ﻿miR-144/451 double knock-out assay
miRNA	p-value	adjusted_p-value	EM-probability	ratio	target_genes
mmu-miR-144-3p	3.73614e-06	0.000885464	0.866615	89/315	1110037F02Rik,AI597479,Abi1,Acbd3,Ap1g1,Appbp2,Arl5a,Asap2,Atg5,Atp6v1c1,Atpaf1,B230219D22Rik,Bach1,Bex4,Ccnj,Copa,Cul5,Cxcr7,Cyb5r4,D15Ertd621e,Dcp1b,Dgcr2,Eif4g2,Eif5a2,Fbxo28,Fbxw11,Gmfb,Gopc,Hccs,Hdac2,Hsd17b4,Ier3ip1,Impa1,Ints6,Lin7c,Lypla1,Med20,Med4,Mllt3,Mrpl50,Msl3,Mtmr1,Nek7,Nup37,Oaf,Pdzd8,Pik3r3,Pphln1,Ppig,Ppp2r1a,Ppp3r1,Prkar1a,Rbl1,Rbm41,Rnf103,Rnf138,Rwdd4a,Sar1a,Sec23ip,Slmap,So…
mmu-miR-451a	6.33584e-05	0.00750797	0.133385	23/315	Bex4,Cab39,Gabarapl1,Gart,Gopc,Gorasp2,Ints6,Lypla1,Mrpl50,Parg,Pdzd8,Psen1,Rac1,Rnf138,Srxn1,Surf4,Tmem85,Ubqln1,Usp45,Vapa,Wasf1,Ythdf2,Ywhaz,
Settings: HP p-value threshold = 0.01, EM convergence parameter = 0.001 and database only in conserved miRanda

## Sheet: CORNA_results
Prediction result of CORNA in ﻿miR-144/451 double knock-out assay
miRNA	total	expectation	observation	hypergeometric
mmu-miR-144-3p	3382	45	89	7.08769e-09
mmu-miR-101a-3p	2981	40	72	2.33801e-05
mmu-miR-381-3p	3775	51	83	5.50915e-05
mmu-miR-340-5p	4999	67	102	5.50915e-05
mmu-miR-451a	584	8	24	5.74535e-05
mmu-miR-101b-3p	3000	40	69	9.56119e-05
mmu-miR-496a-3p	2160	29	52	0.000608873
mmu-miR-155-5p	2808	38	62	0.00100883
mmu-miR-217-5p	2536	34	57	0.00125013
mmu-miR-194-5p	2695	36	59	0.00169994
mmu-miR-320-3p	3629	49	73	0.00268035
mmu-miR-488-3p	3467	46	69	0.00563478
mmu-miR-139-5p	2781	37	58	0.00570265
mmu-miR-291a-3p	2857	38	59	0.00600784
mmu-miR-494-3p	4224	57	80	0.00615002
mmu-miR-294-3p	2836	38	58	0.00768111
mmu-miR-181d-5p	4289	57	80	0.00885995
p value threshold = 0.01
