# Supplementary material for: miREM: an expectation-maximization approach for prioritizing miRNAs associated with gene-set
Source: BMC Bioinformatics. 2018 Aug 10;19:299. doi: 10.1186/s12859-018-2292-1 (PMC6086043; doi:10.1186/s12859-018-2292-1)
Supplement: Supplementary file 6 — Table S5. Predicted results of miREM using different HP p-values and EM parameters. (XLSX 115 kb) [file 12859_2018_2292_MOESM6_ESM.xlsx]

## Sheet: pvalue0.01_EM0.01
miRNA	p-value	adjusted_p-value	EM-probability	ratio	target_genes
hsa-miR-155-5p	8.49083e-54	1.23626e-50	0.237388	150/302	ABAT,ABHD6,ACTR10,ACVRL1,ADD3,ADGRL3,ADRB1,AGTRAP,ANTXR2,ANXA2,ARL2BP,ARL6IP6,ASPH,BOC,C3orf18,C5orf46,CARHSP1,CBFB,CCNJL,CEP41,CHST9,CLCN3,CMPK2,CNIH1,CNTN4,CSNK1G2,DCK,DCLRE1A,DDAH1,DET1,DPY19L1,DSG2,E2F2,EDEM3,ELAVL2,ELK3,ELMOD1,ENPP1,ENTPD4,ETV1,F3,FAM105A,FAM199X,FAM210B,FAM3C,FAM69A,FAM8A1,FAR1,FEZ2,FMNL2,GALC,GALT,GCNT1,GFI1,GPD1L,GPR137C,GPRC5B,GYG1,HAPLN2,HIVEP2,HLTF,HSD17B12,IGFBP5,IKBI…
hsa-miR-186-5p	3.1982e-09	7.76096e-07	0.151769	150/302	ABHD6,ACTR10,ADD3,ADGRG2,ADGRL3,ADRB1,ANGPT1,ANKLE1,ANTXR2,ARHGAP24,ARL6IP6,ASPH,BMX,BTC,C2orf72,CADPS2,CARHSP1,CCNJL,CCR1,CEP41,CLCN3,CNTN4,DCC,DCK,DDAH1,DPY19L1,DSG2,E2F2,EDEM3,EDNRA,ELAVL2,ELK3,ENPP1,ENTPD4,ESM1,FAM105A,FAM199X,FAM3C,FAR1,FBLIM1,FEZ2,FLRT3,GAS1,GCNT1,GPD1L,GPR137C,GRIN2B,GSG1L,HEPH,HHIP,HIVEP2,HLTF,HSD17B12,IGFBP5,IKBIP,IL1RAP,IL6ST,IL7R,KIAA2022,KIF6,KPNA1,KRAS,LINGO2,LY6K,LY…
hsa-miR-129-5p	0.000315933	0.00429905	0.0967993	140/302	ACVRL1,ADD3,ADGRG2,ADGRL3,ADRB1,ANGPT1,ANKLE1,ANTXR2,ARHGAP24,ARL2BP,ARL6IP6,ASPH,BTC,CCL28,CCR1,CD33,CD96,CEP41,CLCN3,CNIH1,CNTN4,COL8A1,DCC,DDAH1,DPY19L1,E2F2,EDEM3,EDNRA,ELAVL2,ENPP1,ENTPD4,ESM1,ETV1,F3,FAM199X,FAM210B,FAM3C,FAM8A1,FAR1,FBLIM1,FEZ2,FLRT3,GAS1,GCNT1,GFI1,GPR137C,GRIN2B,HHIP,HIVEP2,HLTF,HSD17B12,IGFBP5,IKBIP,IL17RB,IL1RAP,IL6ST,IL7R,KDELC2,KIAA2022,KIF6,KLHL5,KRAS,LDLRAD3,LINGO2…
hsa-miR-340-5p	8.05392e-07	4.34315e-05	0.073871	135/302	ABAT,ACTR10,ADD3,ADGRG2,ADGRL3,ADRB1,ANGPT1,ANTXR2,ARHGAP24,ARL2BP,ARL6IP6,ASPH,BMX,BOC,CADPS2,CDH7,CLCN3,CNIH1,CNTN4,COL13A1,COL8A1,CRYM,DCLRE1A,DPY19L1,DSG2,EDEM3,EDNRA,ELAVL2,ELK3,ELMOD1,ENPP1,ESM1,ETV1,F3,FAM199X,FAM3C,FAM69A,FAM8A1,FAR1,FEZ2,FEZF2,FLRT3,FMNL2,GALC,GAS1,GCNT1,GPD1L,GPR137C,GPRC5B,HHIP,HIVEP2,HLTF,HSD17B12,IGFBP5,IKBIP,IL17RB,IL1RAP,IL6ST,KDELC2,KIAA2022,KIF6,KPNA1,KRAS,LYSMD3…
hsa-miR-495-3p	1.69563e-06	7.48133e-05	0.0654392	137/302	ACTR10,ADGRL3,ANKLE1,ANTXR2,ARHGEF4,ARL2BP,ARL6IP6,ASPH,BMX,BTC,CADPS2,CBFB,CCR1,CD96,CDH7,CLCN3,CMPK2,CNTN4,COL13A1,DCC,DCK,DPY19L1,E2F2,EDEM3,ELAVL2,ELK3,ELMOD1,ENTPD4,ESM1,ETV1,FAM105A,FAM199X,FAM210B,FAM3C,FAM69A,FAR1,FBLIM1,FEZ2,GALC,GAS1,GFI1,GPD1L,GPR137C,GPRC5B,GSG1L,HHIP,HIVEP2,HLTF,HSD17B12,IKBIP,IL1RAP,IL6ST,IL7R,KIAA2022,KLHL5,KPNA1,LDLRAD3,LINGO2,LYPD6,LYSMD3,LZTFL1,MAML2,MBNL2,MOCS2…
hsa-miR-128-3p	2.24739e-05	0.000681709	0.0598632	103/302	ABAT,ADGRG2,ADRB1,AGTRAP,ANTXR2,ANXA8,ARL2BP,ASPH,CBFB,CCR1,CD180,CD96,CDH7,CEP41,CLCN3,DCC,DCK,DDAH1,DPY19L1,EDEM3,EDNRA,ELAVL2,ENPP1,F3,FAM199X,FAM8A1,FAR1,FLRT3,GALC,GCNT1,GSG1L,HHIP,HSD17B12,IL1RAP,KCNK10,KCNN3,KDELC2,KIF6,KLHDC7B,KLHL5,KRAS,LDLRAD3,LYSMD3,MAML2,MBNL2,MYO10,NEGR1,NEMP1,NFIB,NGFR,NR1D2,NRP2,NTRK2,PAQR3,PCDHB16,PHC2,PLAC8,PLCH1,PRR16,PSKH1,RAB34,RAPGEF2,RCAN2,RMI1,RNF166,RORB,R…
hsa-miR-590-3p	1.16402e-06	5.46714e-05	0.0424348	133/302	ABAT,ADD3,ADGRL3,ADRB1,ANGPT1,ANTXR2,ANXA2,ARHGAP24,ARL6IP6,ASPH,BMX,BOC,CBFB,CCNJL,CD96,CEP41,CLCN3,CNTN4,COL8A1,DCC,DCK,DCLRE1A,DPY19L1,DSG2,EDEM3,EDNRA,ELAVL2,ELK3,ELMOD1,ENPP1,ETV1,FAM105A,FAM199X,FAM210B,FAM3C,FAM69A,FAM8A1,FAR1,FEZF2,FLRT3,FMNL2,GCNT1,GPD1L,GPR137C,HHIP,HIVEP2,HLTF,HSD17B12,IKBIP,IL17RB,IL1RAP,IL6ST,IL7R,KDELC2,KIAA2022,KLHL5,KPNA1,KRAS,LY6K,LYPD6,LYSMD3,MBNL2,MSL3,MYB,MYOT…
hsa-miR-374a-5p	1.35206e-10	6.56201e-08	0.0276461	121/302	ABAT,ACTR10,ADD3,ADGRG2,ADGRL3,ADRB1,ANGPT1,ANTXR2,ARL2BP,ASPH,BOC,BTC,CADPS2,CBFB,CCL28,CDC20B,CDH7,CEP41,CNIH1,CNTN4,COLEC12,CSGALNACT1,DCK,DPY19L1,DSG2,EDEM3,EDNRA,ELAVL2,ENPP1,ESM1,ETV1,F3,FAM199X,FAM8A1,FAR1,FEZ2,FLRT3,GAS1,GCNT1,GPD1L,GSG1L,HHIP,HIVEP2,HLTF,HSD17B12,IKBIP,IL6ST,KIAA2022,KLHL5,KPNA1,KRAS,LMF1,LYPD6,LYSMD3,LZTFL1,MAML2,MBNL2,MMP8,MOCS2,MYB,MYO10,NEDD9,NEGR1,NEMP1,NFIB,NRP2,NT…
hsa-miR-410-3p	1.75039e-09	5.09712e-07	0.0184254	122/302	ACTR10,ADGRG2,ANGPT1,ARHGAP24,ARL6IP6,ASPH,BMX,BOC,BTC,CADPS2,CBFB,CHST9,CNIH1,CNTN4,COL8A1,DCLRE1A,DPY19L1,DSG2,EDEM3,EDNRA,ELAVL2,ELK3,ELMOD1,ENPP1,ESM1,ETV1,F3,FAM105A,FAM199X,FAM3C,FAM8A1,FAR1,FEZ2,FLRT3,FMNL2,GALC,GCNT1,GPD1L,GPR137C,GRIN2B,GYG1,HHIP,HIVEP2,HLTF,HSD17B12,IKBIP,IL1RAP,IL6ST,KCNK10,KDELC2,KIAA2022,KIF6,KLHL5,KPNA1,LYPD6,LYSMD3,MAML2,MBNL2,MMP8,MOCS2,MSL3,MSMO1,MYB,MYO10,MYOT,N…
hsa-miR-27a-3p	0.00032495	0.0043808	0.0180896	99/302	ABAT,ABHD6,ADD3,ADGRG2,ANTXR2,ARL2BP,ASPH,CBFB,CD180,CEP41,CLCN3,CSGALNACT1,DCK,DDAH1,DET1,EDEM3,EDNRA,ELAVL2,ELK3,ELMOD1,ENPP1,F3,FAM199X,FAM69A,FAM8A1,FBXL8,FEZ2,FLRT3,GALC,GCNT1,GPD1L,GRIN2B,HHIP,HIVEP2,HSD17B12,IGFBP5,IKBKE,IL1RAP,IL6ST,KDELC2,KIAA2022,KIF6,KLHL5,KRAS,LYSMD3,MBNL2,MITF,MOCS2,MSL3,MYB,NEGR1,NEMP1,NFIB,NGFR,NR1D2,NRP2,NTRK2,PDE11A,PHC2,PLAC8,PLCH1,PRR16,PSKH1,RAPGEF2,RCAN2,RFK,…
hsa-miR-381-3p	2.31639e-07	1.53303e-05	0.0155279	110/302	ACVRL1,ADD3,ADGRG2,ANTXR2,ANXA8,ARHGAP24,ARL2BP,ARL6IP6,ASPH,CADPS2,CBFB,CCNJL,CEP41,CLCN3,CNIH1,COL13A1,DCC,DCK,DET1,DPY19L1,DSG2,E2F2,EDEM3,ELAVL2,ELK3,ELMOD1,ENPP1,ESM1,F3,FAM105A,FAM210B,FAM3C,FEZ2,FEZF2,FLRT3,FMNL2,GALC,GAS1,GPD1L,GPR137C,GRIN2B,HHIP,HIVEP2,HSD17B12,KDELC2,KIAA2022,KRAS,LYPD6,LYSMD3,MAML2,MBNL2,MITF,MSMO1,NEDD9,NEGR1,NFIB,NRP2,NTRK2,PAQR3,PDE11A,PDE4B,PICALM,PLCH1,PLD5,PLXNA…
hsa-miR-543	1.10922e-07	8.63541e-06	0.0150179	119/302	ABHD6,ACTR10,ADD3,ADGRG2,AGTRAP,ANGPT1,ANKLE1,ANTXR2,ARHGAP24,ARL6IP6,CADPS2,CBFB,CDC20B,CDH7,CEP41,CHST9,CNIH1,CNTN4,DCK,DDAH1,DPY19L1,EDNRA,ELAVL2,ELK3,ENPP1,ENTPD4,ETV1,FAM199X,FAM3C,FAM8A1,FAR1,FLRT3,FMNL2,GFI1,GPR137C,HEPH,HHIP,HIVEP2,IKBIP,IL1RAP,IL6ST,KCNK10,KDELC2,KIAA2022,KLHL5,KRAS,LDLRAD3,LYPD6,LYSMD3,LZTFL1,MAB21L3,MAML2,MBNL2,MITF,MMP8,MOCS2,MSL3,MYO10,NEDD9,NEGR1,NELL1,NEMP1,NFIB,NR…
hsa-miR-374b-5p	7.07584e-10	2.5756e-07	0.0126395	118/302	ABAT,ACTR10,ADD3,ADGRL3,ADRB1,ANGPT1,ANTXR2,ARL2BP,ASPH,BOC,BTC,CADPS2,CBFB,CCL28,CDC20B,CDH7,CEP41,CNIH1,CNTN4,DCK,DCLRE1A,DPY19L1,DSG2,EDEM3,EDNRA,ELAVL2,ELMOD1,ENPP1,ESM1,ETV1,F3,FAM199X,FAM8A1,FAR1,FEZ2,FLRT3,GAS1,GCNT1,GSG1L,HHIP,HIVEP2,HLTF,HSD17B12,IKBIP,IL1RAP,IL6ST,KDELC2,KIAA2022,KLHL5,KPNA1,KRAS,LMF1,LYPD6,LYSMD3,LZTFL1,MAML2,MBNL2,MMP8,MOCS2,MSL3,MYB,MYO10,NEDD9,NEGR1,NEMP1,NFIB,NRP2,…
hsa-miR-27b-3p	0.000740311	0.00769924	0.011274	98/302	ABAT,ABHD6,ADD3,ADGRG2,ANTXR2,ARL2BP,ASPH,CBFB,CD180,CEP41,CLCN3,CSGALNACT1,DCK,DDAH1,DET1,EDEM3,EDNRA,ELAVL2,ELK3,ELMOD1,ENPP1,F3,FAM199X,FAM69A,FAM8A1,FBXL8,FEZ2,FLRT3,GALC,GCNT1,GPD1L,HHIP,HIVEP2,HSD17B12,IGFBP5,IKBKE,IL1RAP,IL6ST,KDELC2,KIAA2022,KIF6,KLHL5,KRAS,LYSMD3,MAML2,MBNL2,MITF,MOCS2,MSL3,MYB,NEGR1,NEMP1,NFIB,NGFR,NR1D2,NRP2,NTRK2,PDE11A,PHC2,PLCH1,PRR16,RAPGEF2,RCAN2,RFK,RORB,RPS6KA5,…
hsa-miR-448	2.18865e-08	3.54075e-06	0.0108786	89/302	ABAT,ADD3,ADGRL3,ANGPT1,ANTXR2,ASPH,BTC,C3orf18,CBFB,CCL28,CDH7,CLCN3,CNTN4,COLEC12,DCC,DDAH1,DPY19L1,DSG2,EDEM3,EDNRA,ELAVL2,ENPP1,ETV1,FAM105A,FAM210B,FAR1,FEZ2,GPR137C,HHIP,HIVEP2,HSD17B12,IKBIP,IL17RB,IL1RAP,KCNK10,KCNN3,KIAA2022,KLHL5,KPNA1,KRAS,LYSMD3,MAML2,MBNL2,MITF,MYB,NEDD9,NFIB,NR1D2,NRP2,NTRK2,PAQR3,PCDHB16,PDE11A,PLD5,RAPGEF2,RCAN2,RCN2,REEP1,RERG,RFK,RORB,RPS6KA3,RPS6KA5,SAMD12,SATB…
hsa-miR-144-3p	0.000267008	0.00390336	0.0102367	82/302	ADRB1,ANGPT1,ANTXR2,CBFB,CEP41,CNTN4,COLEC12,DSG2,ELAVL2,ELMOD1,ENTPD4,ETV1,FAM199X,FAM8A1,FAR1,FLRT3,GCNT1,GPD1L,GPR137C,HHIP,HIVEP2,HLTF,HSD17B12,IGFBP5,IL6ST,KDELC2,KIAA2022,KPNA1,LYSMD3,MAB21L3,MAML2,MBNL2,MITF,MYB,MYO10,MYOT,NEDD9,NFIB,NR1D2,NRP2,NTRK2,PAQR3,PCDHB16,PICALM,PLA2G7,PLAT,PLD5,PODXL,PRDM1,RAPGEF2,RBM47,RCN2,RFK,RORB,RPS6KA3,RPS6KA5,SAMD12,SCAMP1,SEMA3A,SLC16A7,SLC1A1,SLC26A2,SLC…
hsa-miR-224-5p	5.81938e-05	0.00126788	0.010223	75/302	ANGPT1,ASPH,BOC,C19orf57,CEP41,CMPK2,DPY19L1,DSG2,E2F2,EDNRA,ELAVL2,ESM1,ETV1,F3,FAM105A,FAM199X,FAM8A1,FAR1,GFI1,GPR137C,GRIN2B,GSG1L,HHIP,HSD17B12,IKBIP,IL1RAP,IL6ST,KIF6,KPNA1,KRAS,LYPD6,MBNL2,MITF,MOCS2,MYO10,NEDD9,NELL1,NEMP1,NFIB,NRP2,NTRK2,OTUB2,PARD3B,PDE11A,PDE4B,PLXNA4,PODXL,PRSS33,REEP1,RERG,RORB,RPS6KA3,RPS6KA5,S1PR1,SH3TC2,SLC11A2,SLC16A7,SLC35F6,SLC35G1,SLC38A4,SLC39A10,SLC5A3,SLC7A…
hsa-miR-300	1.10953e-06	5.38491e-05	0.00931733	109/302	ACVRL1,ADD3,ADGRG2,ANTXR2,ARHGAP24,ARL2BP,ARL6IP6,ASPH,CADPS2,CBFB,CCNJL,CEP41,CLCN3,CNIH1,COL13A1,DCC,DCK,DET1,DPY19L1,DSG2,E2F2,EDEM3,ELAVL2,ELK3,ELMOD1,ENPP1,ESM1,F3,FAM105A,FAM199X,FAM210B,FAM3C,FEZ2,FEZF2,FLRT3,FMNL2,GALC,GAS1,GPD1L,GPR137C,HHIP,HIVEP2,HSD17B12,KDELC2,KIAA2022,KRAS,LYPD6,LYSMD3,MAML2,MBNL2,MITF,MSMO1,NEDD9,NEGR1,NFIB,NRP2,PAQR3,PDE11A,PDE4B,PICALM,PLCH1,PLD5,PLXNA4,PODXL,PRD…
hsa-miR-223-3p	2.95101e-06	0.000119352	0.00861122	62/302	ABAT,ASPH,CBFB,CCNJL,CCR1,CD96,CEP41,DDAH1,DNAJC28,DSG2,ETV1,F3,FAM199X,FAM69A,FAR1,FEZ2,GFI1,HAPLN2,HLTF,HSD17B12,IKBIP,IL1RAP,IL6ST,KIF6,KPNA1,LYPD6,MBNL2,MSMO1,MYO10,NEDD9,NEGR1,NFIB,NTRK2,PAQR3,PCDHB16,PICALM,PLCH1,PLXNA4,PRDM1,RCN2,REEP1,RERG,S1PR1,SDCBP,SH3TC2,SLC11A2,SLC26A2,SLC7A2,SMOC1,SOX6,SPRED1,TCAF1,TMEM178B,TRAF3IP3,TRAM1,TRIL,TSHZ3,TWF1,TXNRD1,WBP1L,ZCCHC24,ZNF28,
hsa-miR-302c-3p	0.000605466	0.00670341	0.00757572	53/302	ABAT,ACTR10,ADRB1,C3orf18,CBFB,CD96,E2F2,ELAVL2,ELK3,ETV1,FAM199X,FAM210B,FAM3C,FBLIM1,FEZ2,GALC,GPD1L,GPR137C,HIVEP2,HSD17B3,IKBIP,KPNA1,LYPD6,LYSMD3,MBNL2,MYB,NFIB,NTRK2,PLAC8,PRR16,RAB5C,RAPGEF2,RFK,RORB,RPS6KA3,RPS6KA5,S1PR1,SAMD12,SH3TC2,SLC16A7,SLC2A4,SLC7A2,SOX6,SPRED1,TAPT1,TET1,TMEM123,TMTC2,TRHDE,TSHZ3,TWF1,UFL1,ZCCHC24,
hsa-miR-659-3p	7.3443e-06	0.000267333	0.00743939	40/302	ADGRG2,ADGRL3,AGTRAP,ANTXR2,ARL2BP,BOC,CCR1,CD96,CHST9,CSGALNACT1,CSNK1G2,FAM199X,FBLIM1,FEZ2,FLRT3,GFI1,GRIN2B,GSG1L,KIAA2022,MAML2,MST1R,MYO10,NEDD9,NEGR1,NFIB,NTRK2,PLCH1,PLXNA4,RAPGEF2,RORB,SLC26A2,SLC2A4,SOX6,TET1,THBS1,TMTC2,TNS3,TRAM1,TRHDE,TWF1,
hsa-miR-141-3p	6.13926e-08	6.34377e-06	0.00633901	96/302	ABAT,ACTR10,ADD3,ADGRL3,ADRB1,ARHGAP24,ASPH,C3orf18,CADPS2,CARHSP1,CD96,CEP41,CMPK2,CNTN4,DCK,DDAH1,DPY19L1,E2F2,ELAVL2,ELK3,ELMOD1,ENPP1,ENTPD4,FAM199X,FAM8A1,FAR1,FBLIM1,FLRT3,GAS1,GFI1,GPD1L,GPR137C,GYG1,HHIP,HIVEP2,HLTF,IL1RAP,KCNK10,KDELC2,KIAA2022,KLHL5,KRAS,LY6K,LYPD6,LYSMD3,MARVELD1,MITF,MOCS2,MYO10,NRP2,PAQR3,PARD3B,PDE11A,PLXNA4,PODXL,PRDM1,RAPGEF2,RBM47,REEP1,RMI1,RPS6KA3,S1PR1,SATB1,S…
hsa-miR-494-3p	5.79705e-06	0.000216423	0.00618358	110/302	ABAT,ACTR10,ADD3,ADGRL3,ANGPT1,ANTXR2,ARL6IP6,ASPH,C3orf18,CADPS2,CEP41,CMPK2,CNIH1,CNTN4,COL13A1,COL8A1,DSG2,EDEM3,EDNRA,ELAVL2,ELMOD1,ENPP1,ETV1,FAM210B,FAM3C,FAM8A1,FAR1,FEZF2,FLRT3,GALC,GCNT1,GPD1L,GPR137C,GPRC5B,GRIN2B,GYG1,HHIP,HIVEP2,IGFBP5,IL1RAP,IL6ST,KIAA2022,KIF6,KLHL5,KPNA1,LDLRAD3,LYPD6,LYSMD3,MBNL2,MITF,MMP8,MOCS2,MSL3,MSMO1,MYO10,NEDD9,NEGR1,NELL1,NEMP1,NFIB,NR1D2,PAQR3,PCDHB16,PDE…
hsa-miR-421	0.000774393	0.00793471	0.00615725	74/302	ABAT,ACTR10,ADD3,ADGRG2,ASPH,C5orf46,CHST9,CLCN3,CNTN4,DSG2,EDEM3,ELAVL2,ELK3,ELMOD1,ENPP1,ESM1,ETV1,FAM199X,FAM8A1,FAR1,FLRT3,GAS1,GCNT1,GFI1,HIVEP2,IL1RAP,IL6ST,KIAA2022,KRAS,LY6K,LYSMD3,MAML2,MITF,MMP8,NEGR1,NELL1,NFIB,NR1D2,NTRK2,PAQR3,PCDHB16,PDE4B,PHC2,PICALM,PLCH1,PLD5,RAPGEF2,RCAN2,RORB,RPS6KA3,RPS6KA5,S1PR1,SAMD12,SLC11A2,SLC26A2,SLC35F6,SLC35G1,SLC39A10,SLC5A3,SNRPN,SNURF,SORBS2,SOSTDC1…
hsa-miR-1270	4.83963e-05	0.00116697	0.0056377	50/302	ADGRL3,ASPH,C3orf18,CBFB,CD96,CDC20B,CEP41,CLCN3,DDAH1,E2F2,FAM210B,FAM8A1,FBLIM1,FLRT3,HAPLN2,HEPH,HOXC5,IGFBP5,IL1RAP,IL6ST,KIF6,KLHDC7B,KRAS,LZTFL1,MBNL2,MOCS2,MYO10,NEDD9,NFIB,NGFR,NR1D2,NTRK2,PDE11A,PHC2,PLAT,PLD5,PLXNA4,PODXL,PSKH1,RORB,RPS6KA3,SH3TC2,SLC16A7,SLC1A1,SLC26A2,SLC44A2,TSPAN14,TXNRD1,WBP1L,ZNF618,
hsa-miR-429	1.10312e-08	2.29449e-06	0.00512793	102/302	ABAT,ACTR10,ADD3,ANGPT1,ARL2BP,ARL6IP6,ASPH,C2orf72,CCNJL,CCR1,CD96,CDH7,CEP41,CNTN4,DDAH1,DPY19L1,EDEM3,EDNRA,ELAVL2,ELK3,ELMOD1,ENPP1,ESM1,ETV1,F3,FAM8A1,FEZ2,FLRT3,FMNL2,GCNT1,GFI1,GPR137C,GPRC5B,HIVEP2,IKBIP,IL6ST,KRAS,LDLRAD3,LY6K,LYPD6,LYSMD3,MAB21L3,MBNL2,MITF,MOCS2,MSMO1,MYB,MYO10,NEGR1,NFIB,NRP2,NTRK2,PARD3B,PCDHB16,PDE4B,PICALM,PLXNA4,PRDM1,RAPGEF2,RBM47,RCAN2,REEP1,RNF166,RORB,RPS6KA3,…
hsa-miR-200c-3p	4.00324e-08	4.85726e-06	0.00472117	100/302	ABAT,ACTR10,ADD3,ANGPT1,ARL2BP,ARL6IP6,ASPH,C2orf72,CCNJL,CCR1,CD96,CDH7,CEP41,CNTN4,DCC,DDAH1,DPY19L1,EDEM3,EDNRA,ELAVL2,ELK3,ELMOD1,ESM1,ETV1,F3,FAM8A1,FEZ2,FLRT3,FMNL2,GCNT1,GFI1,GPR137C,GPRC5B,HIVEP2,IKBIP,IL6ST,KRAS,LDLRAD3,LY6K,LYPD6,LYSMD3,LZTFL1,MAB21L3,MBNL2,MITF,MOCS2,MSMO1,MYB,NEGR1,NFIB,NRP2,NTRK2,PARD3B,PCDHB16,PDE4B,PICALM,PLXNA4,PRDM1,RAPGEF2,RBM47,REEP1,RNF166,RORB,RPS6KA3,S1PR1,S…
hsa-miR-200b-3p	2.55162e-08	3.71516e-06	0.00457257	100/302	ABAT,ACTR10,ADD3,ANGPT1,ARL2BP,ARL6IP6,ASPH,C2orf72,CCNJL,CCR1,CD96,CDH7,CEP41,CNTN4,DDAH1,DPY19L1,EDEM3,EDNRA,ELAVL2,ELK3,ELMOD1,ESM1,ETV1,F3,FAM8A1,FEZ2,FLRT3,FMNL2,GCNT1,GFI1,GPR137C,GPRC5B,HIVEP2,IKBIP,IL6ST,KDELC2,KRAS,LDLRAD3,LY6K,LYPD6,LYSMD3,LZTFL1,MAB21L3,MBNL2,MITF,MOCS2,MSMO1,MYB,NEGR1,NFIB,NRP2,NTRK2,PARD3B,PCDHB16,PDE4B,PICALM,PLXNA4,PRDM1,RAPGEF2,RBM47,REEP1,RNF166,RORB,RPS6KA3,S1PR…
hsa-miR-206	6.66906e-05	0.00140727	0.00442398	81/302	ABHD6,ANXA2,ASPH,CLCN3,CRYM,DCC,DDAH1,EDEM3,ETV1,FAM210B,FAM69A,FAM8A1,FBLIM1,FMNL2,GPR137C,GRIN2B,HIVEP2,HLTF,IGFBP5,IL1RAP,IL6ST,KCNK10,KDELC2,KIAA2022,KIF6,KLHL5,KRAS,LDLRAD3,LY6K,LYPD6,LZTFL1,MAML2,MARVELD1,MMP8,MYB,NEDD9,NEGR1,NFIB,NGFR,NRP2,NTRK2,OTUB2,PAQR3,PHC2,PICALM,PLXNA4,PRDM1,PSKH1,RAPGEF2,RBM47,RCAN2,REEP1,RORB,RPS6KA3,RPS6KA5,SAMD12,SDCBP,SEMA3A,SH3TC2,SLC11A2,SLC2A4,SLC35F6,SLC35G…
hsa-miR-371a-5p	0.00057666	0.00655951	0.00393336	85/302	ADGRL3,ANGPT1,ANTXR2,ARHGAP24,ARL2BP,ASPH,CADPS2,CARHSP1,CBFB,CCL28,CCNJL,CDC20B,CLCN3,CSGALNACT1,DSG2,E2F2,EDEM3,ELAVL2,ELMOD1,ENPP1,ETV1,F3,FAM105A,FAM8A1,FAR1,FBLIM1,FBLN7,GALC,GAS1,GCNT1,GPR137C,GRIN2B,HLTF,IGFBP5,IKBIP,IL1RAP,KDELC2,KIAA2022,KIF6,LDLRAD3,LZTFL1,MBNL2,MITF,MSL3,MSMO1,MYB,MYO10,NEGR1,NFIB,NRP2,NTRK2,PCDHB16,PDE11A,PIWIL1,PLXNA4,RAB34,RCAN2,RCN2,RFK,RPS6KA3,SAMD12,SARAF,SCAMP1,…
hsa-miR-488-3p	7.63878e-05	0.00158887	0.00356383	94/302	ADD3,ADGRG2,ANTXR2,ARHGAP24,ARHGEF4,ARL6IP6,ASPH,BTC,CADPS2,CARHSP1,CBFB,CCL28,CD96,CEP41,CLCN3,CNTN4,COL8A1,DCC,DDAH1,DSG2,EDEM3,EDNRA,ELAVL2,ELK3,ETV1,FAM199X,FAM69A,FMNL2,GALC,GRIN2B,GYG1,HEPH,HIVEP2,HLTF,IGFBP5,IL6ST,KDELC2,KIAA2022,KIF6,KLHL5,KPNA1,LY6K,LYSMD3,MAML2,MBNL2,MITF,MSL3,NEGR1,NFIB,NTRK2,PAQR3,PCDHB16,PDE11A,PDE4B,PHC2,PICALM,PLD5,PLXNA4,PODXL,RAPGEF2,RCAN2,RCN2,RERG,RFK,RPS6KA3,R…
hsa-miR-200a-3p	3.60113e-07	2.2507e-05	0.00337035	93/302	ABAT,ACTR10,ADD3,ADGRL3,ADRB1,ARHGAP24,ASPH,C3orf18,CADPS2,CD96,CEP41,CMPK2,CNTN4,DCK,DDAH1,DPY19L1,E2F2,ELAVL2,ELK3,ELMOD1,ENPP1,ENTPD4,FAM199X,FAM8A1,FAR1,FBLIM1,FLRT3,GAS1,GFI1,GPD1L,GPR137C,GYG1,HHIP,HIVEP2,HLTF,IL1RAP,KDELC2,KIAA2022,KLHL5,KRAS,LY6K,LYPD6,LYSMD3,MARVELD1,MITF,MOCS2,MYO10,NRP2,PAQR3,PDE11A,PLXNA4,PODXL,PRDM1,RAPGEF2,RBM47,REEP1,RMI1,RPS6KA3,S1PR1,SATB1,SEMA3A,SH3TC2,SLC11A2,S…
hsa-miR-96-5p	9.43968e-05	0.00185732	0.00326166	78/302	ABAT,ACVRL1,ADD3,ADGRL3,ANTXR2,ARHGAP24,C2orf72,CADPS2,CCR1,CD96,COL13A1,COL8A1,CSGALNACT1,DDAH1,DSG2,E2F2,EDEM3,EDNRA,ELAVL2,ENTPD4,FAM199X,FAM210B,FAM69A,FAM8A1,GCNT1,GPD1L,GPR137C,GPRC5B,GRIN2B,HLTF,KCNK10,KCNN3,KDELC2,KIAA2022,KRAS,LYPD6,LYSMD3,MARVELD1,MBNL2,MITF,MYB,NEDD9,NELL1,NR1D2,OTUB2,PLCH1,PODXL,PSKH1,RAB34,RAPGEF2,REEP1,RHOJ,SAMD12,SATB1,SDCBP,SH3TC2,SLC16A7,SLC1A1,SLC35G1,SLC38A4,SL…
hsa-miR-1271-5p	4.91068e-05	0.00116697	0.00294238	77/302	ABAT,ACVRL1,ADD3,ADGRL3,ANTXR2,ARHGAP24,C2orf72,CADPS2,CD96,COL13A1,CSGALNACT1,DDAH1,DSG2,E2F2,EDEM3,EDNRA,ELAVL2,FAM199X,FAM210B,FAM69A,FAM8A1,GCNT1,GPRC5B,GRIN2B,GSG1L,KCNK10,KCNN3,KDELC2,KIAA2022,KRAS,LYPD6,LYSMD3,MBNL2,MITF,MYB,NEDD9,NELL1,NR1D2,OTUB2,PDE11A,PLCH1,PODXL,PSKH1,RAB34,RAPGEF2,REEP1,RHOJ,RPS6KA3,SAMD12,SATB1,SH3TC2,SLC11A2,SLC16A7,SLC1A1,SLC35G1,SLC38A4,SLC39A10,SLC44A2,SLC5A3,SL…
hsa-miR-23b-3p	0.000430649	0.00528373	0.00287782	92/302	ABHD6,ADD3,ADGRG2,ANGPT1,ANTXR2,ANXA2,ARL2BP,ASPH,CDC20B,CEP41,CLCN3,CSGALNACT1,DCK,DCLRE1A,DDAH1,EDEM3,ELAVL2,ELK3,ESM1,ETV1,FAM199X,FAM210B,FMNL2,GCNT1,GPD1L,GPRC5B,GRIN2B,HHIP,HIVEP2,IL1RAP,IL6ST,IL7R,KIAA2022,KIF6,KLHL5,KPNA1,KRAS,LZTFL1,MAML2,MITF,MMP8,MOCS2,MSMO1,NEDD9,NEGR1,NEMP1,NFIB,NR1D2,NRP2,NTRK2,OTUB2,PDE4B,PICALM,PIWIL1,PRDM1,RAPGEF2,RBM47,RCN2,REEP1,RERG,RFK,RORB,RPS6KA3,RPS6KA5,SA…
hsa-miR-539-5p	1.12992e-05	0.000382596	0.00269398	81/302	ACTR10,ADD3,ANGPT1,ANTXR2,ASPH,CADPS2,CBFB,CEP41,CLCN3,CSGALNACT1,DCK,DDAH1,DPY19L1,DSG2,EDEM3,ELAVL2,ELK3,ELMOD1,ENPP1,ETV1,FAM199X,FAM210B,FAM3C,FBLN7,FEZ2,GCNT1,GFI1,GPR137C,GPRC5B,IKBIP,KDELC2,KIAA2022,LY6K,LZTFL1,MITF,MMP8,MOCS2,NEDD9,NEMP1,NFIB,NTRK2,PAQR3,PCDHB16,PDE11A,PDE4B,PICALM,PLCH1,RAB5C,RAPGEF2,RCAN2,RPS6KA3,RPS6KA5,SARAF,SEMA3A,SH3TC2,SLC11A2,SLC16A7,SLC1A1,SLC35G1,SLC5A3,SLC7A2,S…
hsa-miR-23a-3p	0.000952525	0.00924584	0.00265247	91/302	ABHD6,ADD3,ADGRG2,ANGPT1,ANTXR2,ANXA2,ASPH,CDC20B,CEP41,CLCN3,CSGALNACT1,DCK,DCLRE1A,DDAH1,EDEM3,ELAVL2,ELK3,ESM1,ETV1,FAM199X,FAM210B,FMNL2,GCNT1,GPD1L,GPRC5B,GRIN2B,HHIP,HIVEP2,IL1RAP,IL6ST,IL7R,KIAA2022,KIF6,KLHL5,KPNA1,KRAS,LZTFL1,MAML2,MITF,MMP8,MOCS2,MSMO1,NEDD9,NEGR1,NEMP1,NFIB,NR1D2,NRP2,NTRK2,OTUB2,PDE4B,PICALM,PIWIL1,PRDM1,RAPGEF2,RBM47,RCN2,REEP1,RERG,RFK,RORB,RPS6KA3,RPS6KA5,SAMD12,SA…
hsa-miR-154-5p	2.63555e-05	0.000763545	0.00241614	46/302	ACTR10,ADGRL3,ARL2BP,BTC,CHST9,CLCN3,ELK3,ESM1,FAM199X,FBLN7,GPRC5B,HAPLN2,HIVEP2,KIAA2022,KPNA1,KRAS,LDLRAD3,LZTFL1,MAB21L3,MAML2,MITF,NEGR1,NEMP1,NTRK2,PCDHB16,PDE11A,PDE4B,PICALM,PIWIL1,PLXNA4,RAPGEF2,RCAN2,RHOJ,RPS6KA5,SAMD12,SATB1,SDCBP,SLC16A7,SLC5A3,TCN1,TERF1,TMEM33,TRAM1,TRHDE,VAMP3,ZIC3,
hsa-miR-19b-3p	0.000350653	0.00457715	0.00196555	72/302	ACVRL1,ADD3,ADGRL3,ADRB1,ANGPT1,ANTXR2,ARHGEF4,CARHSP1,CBFB,CCR1,CD96,CNIH1,CSGALNACT1,DCC,DET1,E2F2,ELAVL2,ELK3,ENPP1,ETV1,F3,FAM69A,FAM8A1,FBLIM1,FBLN7,GALC,GPRC5B,HIVEP2,IL1RAP,KCNK10,KIAA2022,KPNA1,KRAS,LDLRAD3,MBNL2,MSMO1,MYB,MYO10,MYOT,NFIB,NRP2,NTRK2,PLD5,PLXNA4,PODXL,PRDM1,RAB34,RAPGEF2,REEP1,RPS6KA5,S1PR1,SAMD12,SATB1,SEMA3A,SLC11A2,SLC16A7,SLC26A2,SLC35G1,SLC38A4,SLITRK6,SMOC1,SOX6,ST6G…
hsa-miR-19a-3p	0.000305799	0.00424042	0.00193156	72/302	ACVRL1,ADD3,ADGRL3,ADRB1,ANGPT1,ANTXR2,ARHGEF4,CARHSP1,CBFB,CCR1,CD96,CNIH1,CSGALNACT1,DCC,DET1,E2F2,ELAVL2,ELK3,ENPP1,ETV1,F3,FAM69A,FAM8A1,FBLIM1,FBLN7,GALC,GPRC5B,HIVEP2,IL1RAP,KCNK10,KIAA2022,KPNA1,KRAS,LDLRAD3,MBNL2,MSMO1,MYB,MYO10,MYOT,NFIB,NRP2,NTRK2,PLD5,PLXNA4,PODXL,PRDM1,RAB34,RAPGEF2,REEP1,RPS6KA5,S1PR1,SAMD12,SATB1,SEMA3A,SLC11A2,SLC16A7,SLC26A2,SLC35G1,SLC38A4,SLC5A3,SLITRK6,SMOC1,SO…
hsa-miR-153-3p	1.74228e-05	0.000551471	0.00171168	67/302	ABAT,ADD3,ANGPT1,ANTXR2,ARHGAP24,ASPH,C3orf18,CBFB,CCL28,CLCN3,CNTN4,COLEC12,DCC,DCK,DPY19L1,DSG2,EDEM3,ELAVL2,FAM210B,HHIP,HIVEP2,IKBIP,IL17RB,IL1RAP,KIAA2022,KLHL5,LYSMD3,MAML2,MBNL2,MITF,MSL3,MYB,NFIB,PAQR3,PCDHB16,PLXNA4,PRR16,RAPGEF2,RCAN2,RERG,RORB,RPS6KA3,RPS6KA5,SAMD12,SATB1,SCAMP1,SEMA3A,SLC11A2,SLC16A7,SLC39A10,SLC7A2,SORBS2,SOX6,SPRED1,TAPT1,TM4SF18,TMEM123,TMEM33,TRHDE,UNC5A,UNC5C,VAM…
hsa-miR-181b-5p	1.68376e-06	7.48133e-05	0.00113659	87/302	ADGRG2,ADGRL3,ANGPT1,ANKLE1,ARL2BP,ARL6IP6,ASPH,CADPS2,CCR1,CDC20B,CEP41,CMPK2,CNTN4,DCC,DPY19L1,EDNRA,ELAVL2,ENPP1,ESM1,FAM3C,FAR1,FMNL2,GAS1,GPD1L,GPR137C,GSG1L,HHIP,HLTF,IL1RAP,IL6ST,IL7R,KCNK10,KIAA2022,KIF6,KLHL5,KPNA1,KRAS,LYSMD3,MAB21L3,MBNL2,MITF,MMP8,NEGR1,NEMP1,NFIB,NR1D2,NTRK2,PDE11A,PICALM,PLAC8,PLCH1,PODXL,PRDM1,RAPGEF2,RBM47,RCAN2,RCN2,REEP1,RFK,RORB,RPS6KA3,S1PR1,SAMD12,SLC38A4,SLC…
hsa-miR-365a-3p	1.30041e-10	6.56201e-08	0.00111885	68/302	ABAT,ABHD6,ACVRL1,ADD3,ADGRL3,C3orf18,C5orf46,CARHSP1,CBFB,CDC20B,CHST9,CNTN4,DET1,DPY19L1,E2F2,EDEM3,EDNRA,ELAVL2,ELK3,ELMOD1,ENPP1,ENTPD4,ETV1,F3,FAM3C,FEZ2,HAPLN2,HHIP,HSD17B12,IGFBP5,IL1RAP,KCNK10,KPNA1,KRAS,LYSMD3,MSL3,MYO10,NFIB,NR1D2,PDE11A,PRDM1,RAPGEF2,RBM47,RERG,RNF166,RPS6KA3,SEMA3A,SH3TC2,SLC2A4,SLC7A2,SLITRK6,SOX6,SPRED1,SREBF2,SSTR2,ST6GAL1,TET1,TMEM123,TMEM178B,TMTC2,TRAM1,TRHDE,TS…
hsa-miR-181d-5p	4.77633e-07	2.78173e-05	0.000903257	87/302	ADGRG2,ADGRL3,ANGPT1,ANKLE1,ARL2BP,ARL6IP6,ASPH,CADPS2,CDC20B,CEP41,CMPK2,CNTN4,DCC,DPY19L1,EDNRA,ELAVL2,ENPP1,ESM1,FAM3C,FAR1,FMNL2,GAS1,GCNT1,GPD1L,GPR137C,HHIP,HLTF,IKBIP,IL1RAP,IL6ST,IL7R,KCNK10,KIAA2022,KIF6,KLHL5,KPNA1,KRAS,LYSMD3,MAB21L3,MBNL2,MITF,MMP8,NEGR1,NEMP1,NFIB,NR1D2,NTRK2,PDE11A,PICALM,PLAC8,PLCH1,PODXL,PRDM1,RAPGEF2,RBM47,RCAN2,RCN2,REEP1,RFK,RORB,RPS6KA3,S1PR1,SAMD12,SLC38A4,SL…
hsa-miR-135b-5p	3.71056e-05	0.000982287	0.000817754	69/302	ABAT,ANGPT1,ANTXR2,ARHGEF4,ASPH,CCR1,CD96,CEP41,CLCN3,CNIH1,CSNK1G2,DET1,DPY19L1,EDEM3,EDNRA,ELK3,ENTPD4,FAM199X,FAM3C,FBLIM1,FLRT3,FMNL2,GPRC5B,GRIN2B,HSD17B12,IL6ST,IL7R,KIF6,KRAS,LMF1,LYPD6,MBNL2,MOCS2,MYO10,NEDD9,NEGR1,NEMP1,NTRK2,PAQR3,PCDHB16,PRDM1,PSKH1,RHOJ,RNF166,RORB,RPS6KA3,SCAMP1,SDCBP,SEMA3A,SH3TC2,SLC11A2,SLC26A2,SLC39A10,SLITRK6,SOX6,SPRED1,ST3GAL3,TAPT1,THBS1,TNFRSF11B,TNS3,TRHDE,…
hsa-miR-190b	1.26032e-05	0.00041705	0.000748798	52/302	ACTR10,ADGRL3,ANGPT1,ANKLE1,ARHGAP24,CLCN3,CMPK2,EDNRA,ELMOD1,FAM210B,FAM69A,FAM8A1,FAR1,FLRT3,GCNT1,GPR137C,GYG1,HHIP,HOXC5,HSD17B12,IKBIP,IL1RAP,KIAA2022,KLHL5,KRAS,MMP8,NEDD9,NEGR1,NFIB,NRP2,RAPGEF2,RCAN2,RCN2,RFK,RPS6KA3,SCAMP1,SEMA3A,SH3TC2,SLC11A2,SLC7A2,SORBS2,SOX6,SPRED1,ST6GAL1,TET1,TNFRSF11B,TRAM1,TRHDE,TSPAN14,TXNRD1,UNC5C,ZIC3,
hsa-miR-148a-3p	0.000173796	0.00284334	0.000722855	71/302	ANTXR2,ASPH,BOC,CLCN3,CNTN4,COLEC12,CSGALNACT1,DCK,DDAH1,EDNRA,ELAVL2,ETV1,F3,FAM105A,FEZ2,GALC,GAS1,GCNT1,GPR137C,GPRC5B,HEPH,HHIP,IGFBP5,IKBIP,IL6ST,KCNK10,KCNN3,KIAA2022,KLHL5,KPNA1,LDLRAD3,LYSMD3,LZTFL1,MAB21L3,MITF,MYB,NEGR1,NFIB,NTRK2,PDE11A,PDE4B,PICALM,PLXNB3,PODXL,PSKH1,RAB34,RORB,RPS6KA3,RPS6KA5,S1PR1,SATB1,SEMA3A,SH3TC2,SLC39A10,SLC5A3,SLC7A2,SMOC1,ST6GAL1,TMEM123,TMEM178B,TMEM33,TRHDE…
hsa-miR-135a-5p	0.000210125	0.003362	0.00065635	67/302	ABAT,ANGPT1,ANTXR2,ARHGEF4,ASPH,CCR1,CEP41,CLCN3,CNIH1,CSNK1G2,DET1,DPY19L1,EDEM3,EDNRA,ELK3,ENTPD4,FAM199X,FBLIM1,FLRT3,FMNL2,GPRC5B,GRIN2B,HSD17B12,IL6ST,IL7R,KIF6,KRAS,LMF1,LYPD6,MBNL2,MOCS2,MYO10,NEDD9,NEGR1,NEMP1,NTRK2,PAQR3,PCDHB16,PRDM1,PSKH1,RHOJ,RNF166,RORB,RPS6KA3,SCAMP1,SDCBP,SEMA3A,SH3TC2,SLC11A2,SLC26A2,SLC39A10,SLITRK6,SOX6,SPRED1,ST3GAL3,TAPT1,THBS1,TNFRSF11B,TNS3,TRHDE,TRIM23,TSPA…
hsa-miR-140-5p	0.000486584	0.00575989	0.000632688	58/302	ACTR10,ANXA8,CCNJL,CCR1,CDC20B,CEP41,DDAH1,DPY19L1,ELAVL2,ELMOD1,FAM105A,FAM199X,FAM69A,GALC,GPD1L,GPRC5B,GSG1L,HHIP,IGFBP5,IKBKE,IL1RAP,IL7R,KIAA2022,KIF6,KLHL5,KPNA1,LINGO2,LMF1,LYSMD3,LZTFL1,MSL3,MYB,MYO10,NEDD9,NFIB,NTRK2,OTUB2,PLXNA4,PLXNB3,PODXL,PRDM1,RFK,RPS6KA3,RPS6KA5,SAMD12,SH3TC2,SLC16A7,SLC35G1,SLC44A2,SPRED1,TMEM123,TMEM178B,TNFSF15,TSPAN14,TXNRD1,WBP1L,ZIC3,ZNF114,
hsa-miR-190a-5p	4.54785e-05	0.00112232	0.000582787	50/302	ACTR10,ADGRL3,ANGPT1,ANKLE1,CLCN3,CMPK2,EDNRA,ELAVL2,FAM210B,FAM69A,FAM8A1,FAR1,FLRT3,GCNT1,GPR137C,GYG1,HOXC5,HSD17B12,IKBIP,IL1RAP,IL6ST,KIAA2022,KLHL5,KRAS,MMP8,NEDD9,NEGR1,NFIB,NRP2,NTRK2,RCAN2,RCN2,RFK,RPS6KA3,SCAMP1,SEMA3A,SLC11A2,SLC7A2,SORBS2,SOX6,SPRED1,ST6GAL1,TET1,TNFRSF11B,TRAM1,TRHDE,TSPAN14,TXNRD1,UNC5C,ZIC3,
hsa-miR-369-3p	7.68136e-08	6.57886e-06	0.000568114	82/302	ABAT,ACTR10,ADD3,ANGPT1,ANTXR2,ARL2BP,ASPH,BOC,BTC,CADPS2,CDC20B,CEP41,CNIH1,CNTN4,DPY19L1,EDNRA,ELMOD1,ENPP1,ESM1,ETV1,F3,FAM199X,FAM3C,FAM8A1,FLRT3,GCNT1,GPR137C,GSG1L,HIVEP2,HLTF,HSD17B12,IL6ST,KIAA2022,KLHL5,KPNA1,KRAS,LDLRAD3,LYSMD3,LZTFL1,MBNL2,MOCS2,MYO10,NEGR1,NFIB,NRP2,NTRK2,OTUB2,PAQR3,PCDHB16,PDE4B,PLAC8,PLD5,PLXNA4,PRDM1,RAPGEF2,RCN2,REEP1,RFK,RHOJ,RORB,SAMD12,SATB1,SDCBP,SEMA3A,SLC1A…
hsa-miR-182-5p	0.000376707	0.00485385	0.000557554	82/302	ACVRL1,ADD3,ADGRL3,ANTXR2,C2orf72,CADPS2,CCNJL,CCR1,CD96,CEP41,COL13A1,CSGALNACT1,DCC,DDAH1,DSG2,E2F2,EDEM3,EDNRA,ELAVL2,ENTPD4,FAM199X,FAM210B,FAM8A1,GCNT1,GPRC5B,GRIN2B,HLTF,IL1RAP,KCNK10,KCNN3,KDELC2,KIAA2022,KPNA1,KRAS,LYPD6,MBNL2,MITF,MYB,MYO10,NEDD9,NEGR1,NELL1,NFIB,NR1D2,OTUB2,PCDHB16,PDE11A,PLCH1,PODXL,PRDM1,RAB34,RAPGEF2,REEP1,RHOJ,RORB,RPS6KA3,RPS6KA5,S1PR1,SAMD12,SEMA3A,SH3TC2,SLC1A1,S…
hsa-miR-181a-5p	9.33629e-06	0.000331552	0.000491716	81/302	ADGRG2,ADGRL3,ANGPT1,ANKLE1,ARL2BP,ARL6IP6,ASPH,CADPS2,CDC20B,CEP41,CMPK2,CNTN4,DCC,DPY19L1,E2F2,EDNRA,ELAVL2,ENPP1,ESM1,FAM3C,FMNL2,GPD1L,GPR137C,HHIP,HLTF,IL1RAP,IL6ST,KCNK10,KIAA2022,KIF6,KLHL5,KPNA1,KRAS,LYSMD3,MAB21L3,MBNL2,MITF,MMP8,NEGR1,NEMP1,NFIB,NR1D2,NTRK2,PDE11A,PICALM,PLAC8,PODXL,PRDM1,RAPGEF2,RBM47,RCN2,REEP1,RFK,RORB,RPS6KA3,S1PR1,SAMD12,SLC38A4,SLC39A10,SLC5A3,SLC7A2,SMAD9,SORBS2,…
hsa-miR-653-5p	3.28197e-05	0.000901613	0.000343486	70/302	ABAT,ADD3,ANGPT1,ANTXR2,ASPH,CADPS2,CD96,CDC20B,CNTN4,DDAH1,DSG2,EDEM3,EDNRA,ESM1,FLRT3,GALT,GCNT1,GRIN2B,GYG1,HEPH,HHIP,IL6ST,KIAA2022,LY6K,LYPD6,LYSMD3,LZTFL1,MAML2,MBNL2,MOCS2,MYO10,NEDD9,NEGR1,NFIB,NR1D2,NTRK2,PDE11A,PICALM,PLCH1,PLD5,PLXNA4,PODXL,PRDM1,RBM47,RCAN2,RORB,RPS6KA3,S1PR1,SARAF,SDCBP,SEMA3A,SH3TC2,SLC16A7,SLC38A4,SLC39A10,SMAD9,SOSTDC1,SOX6,ST3GAL3,TAPT1,TET1,TMEM33,TNFSF15,TRHDE,…
hsa-miR-142-5p	2.6745e-05	0.000763545	0.000328194	82/302	ADGRL3,ANTXR2,ARHGAP24,BMX,BTC,CBFB,CDC20B,CLCN3,DCLRE1A,DPY19L1,ELAVL2,ENPP1,ETV1,FAM199X,FAM3C,FAM8A1,FAR1,FEZ2,FEZF2,FLRT3,FMNL2,GCNT1,GPR137C,HHIP,HIVEP2,HLTF,HSD17B12,IL6ST,KDELC2,KIAA2022,KIF6,KRAS,LYSMD3,LZTFL1,MITF,MOCS2,MYO10,NEGR1,NR1D2,NTRK2,PAQR3,PCDHB16,PIWIL1,PLAT,PLXNA4,PRDM1,RBM47,RCN2,RERG,RFK,RMI1,RORB,RPS6KA3,RPS6KA5,S1PR1,SAMD12,SDCBP,SEMA3A,SH3TC2,SLC11A2,SLC16A7,SLC35G1,SLC3…
hsa-miR-152-3p	0.000148784	0.00257892	0.000327765	73/302	ANTXR2,ASPH,BOC,CLCN3,CNTN4,COLEC12,CSGALNACT1,DCK,DDAH1,EDNRA,ELAVL2,ENPP1,ETV1,F3,FAM105A,FEZ2,GALC,GAS1,GCNT1,GPR137C,GPRC5B,HEPH,HHIP,HIVEP2,IGFBP5,IKBIP,IL6ST,KCNN3,KIAA2022,KIF6,KLHL5,KPNA1,LDLRAD3,LYSMD3,LZTFL1,MAB21L3,MITF,MYB,NEGR1,NFIB,NTRK2,PDE11A,PDE4B,PICALM,PLXNA4,PODXL,PSKH1,RAB34,RORB,RPS6KA3,RPS6KA5,S1PR1,SATB1,SEMA3A,SH3TC2,SLC35F6,SLC39A10,SLC5A3,SLC7A2,SMOC1,ST6GAL1,TAPT1,TMEM…
hsa-miR-181c-5p	0.000117302	0.00218964	0.000319347	76/302	ADGRG2,ANGPT1,ANKLE1,ARL2BP,ARL6IP6,ASPH,CADPS2,CDC20B,CEP41,CMPK2,CNTN4,DCC,DPY19L1,EDNRA,ELAVL2,ENPP1,ESM1,FAM3C,FMNL2,GPD1L,GPR137C,HHIP,HLTF,IL1RAP,IL6ST,KCNK10,KIAA2022,KIF6,KLHL5,KPNA1,KRAS,LYSMD3,MAB21L3,MBNL2,MITF,MMP8,NEGR1,NEMP1,NFIB,NR1D2,NTRK2,PDE11A,PICALM,PLAC8,PODXL,PRDM1,RAPGEF2,RBM47,RCN2,REEP1,RFK,RORB,RPS6KA3,S1PR1,SAMD12,SLC38A4,SLC39A10,SLC7A2,SMAD9,SORBS2,SOX6,TAPT1,TMEM123,…
hsa-miR-30a-5p	0.00048055	0.00573509	0.00028886	80/302	ABHD6,ACTR10,ADGRL3,ADRB1,ANKLE1,ARL6IP6,C2orf72,CARHSP1,CBFB,CCNJL,CD96,CEP41,CLCN3,CNTN4,COL13A1,COL8A1,CSGALNACT1,DDAH1,DET1,DPY19L1,DSG2,EDEM3,EDNRA,ELAVL2,ELK3,FAM199X,FAM210B,FAM69A,FAM8A1,GALC,GSG1L,HIVEP2,HSD17B12,IKBIP,IL1RAP,IL6ST,KCNN3,KDELC2,KRAS,LYSMD3,MBNL2,NEGR1,NFIB,NR1D2,NRP2,NTRK2,PAQR3,PCDHB16,PDE11A,PICALM,PRDM1,RAPGEF2,REEP1,RMI1,RORB,RPS6KA3,RPS6KA5,SATB1,SCAMP1,SEMA3A,SLC38…
hsa-miR-655-3p	6.19229e-07	3.46768e-05	0.000283861	76/302	ABAT,ADD3,ADGRL3,ANGPT1,ANTXR2,ARL2BP,ARL6IP6,CADPS2,CBFB,CEP41,CMPK2,CNIH1,DCK,DPY19L1,EDNRA,ELK3,ETV1,F3,FAM199X,FAM8A1,FAR1,FEZ2,FLRT3,GAS1,GFI1,GRIN2B,GSG1L,HHIP,HLTF,HSD17B12,KIAA2022,LYSMD3,LZTFL1,MBNL2,MITF,MOCS2,MSMO1,MYO10,MYOT,NEDD9,NEGR1,NFIB,NRP2,PAQR3,PCDHB16,PDE11A,PDE4B,PRDM1,REEP1,RFK,RHOJ,RPS6KA3,SAMD12,SATB1,SCAMP1,SDCBP,SEMA3A,SLC16A7,SLC1A1,SLC26A2,SLC35G1,SLC39A10,SLC5A3,SPRE…
hsa-miR-30c-5p	0.000681694	0.00719237	0.000262866	80/302	ABHD6,ACTR10,ADGRL3,ADRB1,ANKLE1,ANTXR2,ARL6IP6,C2orf72,CBFB,CCNJL,CD96,CEP41,CNTN4,COL13A1,COL8A1,CSGALNACT1,DDAH1,DET1,DPY19L1,DSG2,EDEM3,EDNRA,ELAVL2,ELK3,FAM199X,FAM210B,FAM69A,FAM8A1,GALC,GSG1L,HIVEP2,HSD17B12,IKBIP,IL1RAP,IL6ST,KCNN3,KDELC2,KLHL5,KRAS,LYSMD3,MBNL2,NEGR1,NFIB,NR1D2,NRP2,PAQR3,PCDHB16,PDE11A,PICALM,PRDM1,RAPGEF2,REEP1,RMI1,RORB,RPS6KA3,RPS6KA5,SATB1,SCAMP1,SEMA3A,SLC38A4,SLC3…
hsa-miR-30e-5p	0.000607727	0.00670341	0.000230451	79/302	ABHD6,ACTR10,ADGRL3,ADRB1,ANKLE1,ARL6IP6,C2orf72,CARHSP1,CBFB,CCNJL,CD96,CEP41,CLCN3,CNTN4,COL13A1,COL8A1,CSGALNACT1,DDAH1,DET1,DPY19L1,DSG2,EDEM3,EDNRA,ELAVL2,ELK3,FAM199X,FAM210B,FAM69A,FAM8A1,GALC,GSG1L,HIVEP2,HSD17B12,IKBIP,IL1RAP,IL6ST,KDELC2,KRAS,LYSMD3,MBNL2,NEGR1,NFIB,NR1D2,NRP2,PAQR3,PCDHB16,PDE11A,PICALM,PRDM1,RAPGEF2,REEP1,RMI1,RORB,RPS6KA5,SATB1,SCAMP1,SEMA3A,SLC38A4,SLC39A10,SLC5A3,S…
hsa-miR-148b-3p	0.00013889	0.00246615	0.000218666	69/302	ANTXR2,ASPH,BOC,CLCN3,CNTN4,COLEC12,CSGALNACT1,DCK,DDAH1,EDNRA,ELAVL2,ETV1,F3,FAM105A,FEZ2,GALC,GAS1,GCNT1,GPR137C,GPRC5B,HEPH,HHIP,IGFBP5,IKBIP,IL6ST,KCNN3,KIAA2022,KLHL5,KPNA1,LDLRAD3,LYSMD3,LZTFL1,MAB21L3,MITF,MYB,NEGR1,NFIB,NR1D2,NTRK2,PDE11A,PDE4B,PICALM,PODXL,PSKH1,RAB34,RORB,RPS6KA3,RPS6KA5,S1PR1,SATB1,SEMA3A,SH3TC2,SLC39A10,SLC5A3,SLC7A2,SMOC1,ST6GAL1,TAPT1,TMEM123,TMEM178B,TRHDE,TRIM23,T…
hsa-miR-205-5p	0.00105085	0.00970307	0.000209624	75/302	ACVRL1,ADGRL3,ANXA8,ARHGAP24,ASPH,CADPS2,CNIH1,DCC,DDAH1,EDEM3,ELAVL2,ENTPD4,ESM1,ETV1,FAM199X,FAM210B,FBLIM1,GSG1L,HIVEP2,HLTF,HSD17B12,IL6ST,KDELC2,KIF6,KPNA1,LDLRAD3,LY6K,LYPD6,LYSMD3,LZTFL1,MAB21L3,MOCS2,NEGR1,NEMP1,NFIB,NRP2,PAQR3,PDE11A,PHC2,PICALM,PLXNA4,PODXL,PRR16,RAPGEF2,RBM47,RCAN2,RCN2,RPS6KA3,RPS6KA5,SARAF,SEMA3A,SH3TC2,SLC11A2,SLC26A2,SLC38A4,SLC5A3,SLC7A2,SMOC1,SPRED1,ST6GAL1,TAPT1…
hsa-miR-30b-5p	0.00109501	0.00996459	0.000190208	78/302	ABHD6,ACTR10,ADGRL3,ADRB1,ANKLE1,ANTXR2,ARL6IP6,C2orf72,CBFB,CCNJL,CD96,CEP41,CNTN4,COL13A1,COL8A1,CSGALNACT1,DDAH1,DET1,DPY19L1,DSG2,EDEM3,EDNRA,ELAVL2,ELK3,FAM199X,FAM210B,FAM69A,FAM8A1,GALC,GSG1L,HIVEP2,HSD17B12,IKBIP,IL1RAP,IL6ST,KDELC2,KRAS,LYSMD3,MBNL2,NEGR1,NFIB,NR1D2,NRP2,PAQR3,PCDHB16,PDE11A,PICALM,PRDM1,RAPGEF2,REEP1,RMI1,RORB,RPS6KA3,RPS6KA5,SATB1,SCAMP1,SEMA3A,SLC38A4,SLC39A10,SLC5A3,…
hsa-miR-30d-5p	0.00102801	0.00965666	0.00017468	78/302	ABHD6,ACTR10,ADGRL3,ADRB1,ANKLE1,ARL6IP6,CARHSP1,CBFB,CCNJL,CD96,CEP41,CNTN4,COL13A1,COL8A1,CSGALNACT1,DDAH1,DET1,DPY19L1,DSG2,EDEM3,EDNRA,ELAVL2,ELK3,FAM199X,FAM210B,FAM69A,FAM8A1,GALC,GRIN2B,GSG1L,HIVEP2,HSD17B12,IKBIP,IL1RAP,IL6ST,KDELC2,KRAS,LYSMD3,MBNL2,NEGR1,NFIB,NR1D2,NRP2,NTRK2,PAQR3,PCDHB16,PDE11A,PICALM,PRDM1,RAPGEF2,REEP1,RMI1,RORB,RPS6KA3,RPS6KA5,SATB1,SCAMP1,SEMA3A,SLC38A4,SLC39A10,S…
hsa-miR-33a-5p	0.000524171	0.00610554	0.000130658	73/302	ABAT,ADD3,ADGRG2,ADGRL3,ARHGAP24,ASPH,C2orf72,CD96,CDH7,CMPK2,CNIH1,CNTN4,CSGALNACT1,DPY19L1,EDNRA,ENTPD4,ESM1,FAM199X,FAM3C,FAM8A1,FMNL2,GAS1,GCNT1,GPR137C,IGFBP5,KDELC2,KIF6,KLHL5,KPNA1,LDLRAD3,LYSMD3,LZTFL1,MYB,NEDD9,NEGR1,NFIB,NTRK2,PAQR3,PDE11A,PDE4B,PICALM,PLD5,PLXNA4,RAPGEF2,REEP1,RERG,RORB,RPS6KA3,S1PR1,SAMD12,SEMA3A,SH3TC2,SLC16A7,SLC1A1,SLC26A2,SLC5A3,SLC7A2,SLITRK6,SNRPN,SOSTDC1,SSTR2,…
hsa-miR-376b-3p	0.000792831	0.00798116	0.000121758	53/302	ANTXR2,ANXA2,CADPS2,CBFB,CLCN3,CSGALNACT1,EDEM3,ELAVL2,ETV1,FAM3C,FAM8A1,FBLN7,GPD1L,GPR137C,GRIN2B,HIVEP2,IKBIP,IL1RAP,LINGO2,LYSMD3,MAB21L3,MAML2,NEDD9,NEGR1,NFIB,NR1D2,OTUB2,PAQR3,PCDHB16,PDE4B,PICALM,PLD5,RFK,RORB,RPS6KA3,SAMD12,SATB1,SH3TC2,SLC1A1,SLC35G1,SLC39A10,SLC7A2,SLITRK6,SORBS2,TERF1,TET1,TMEM178B,TMTC2,TNFRSF11B,TNFSF15,TRAM1,ZIC3,ZNF28,
hsa-miR-330-3p	0.00027345	0.00390336	0.000100068	75/302	ADD3,ANKLE1,ANTXR2,ARL2BP,CARHSP1,CBFB,CCNJL,CD96,CEP41,CLCN3,DCK,EDEM3,EDNRA,ELAVL2,ESM1,ETV1,FAM199X,FAM210B,FAM3C,FAM8A1,FLRT3,GRIN2B,HIVEP2,IGFBP5,IL6ST,IL7R,KCNN3,KIAA2022,KPNA1,LDLRAD3,LZTFL1,MBNL2,NEDD9,NRP2,NTRK2,OTUB2,PAQR3,PCDHB16,PDE11A,PHC2,PICALM,PLXNA4,RCAN2,REEP1,RFK,RMI1,RPS6KA3,RPS6KA5,S1PR1,SAMD12,SEMA3A,SH3TC2,SLC35F6,SLC5A3,SLC7A2,SMAD9,SORBS2,SOSTDC1,SOX6,SPRED1,TAPT1,THBS1,T…
hsa-miR-1825	3.54439e-05	0.000955671	8.63407e-05	29/302	ACVRL1,AGTRAP,ASPH,C3orf18,CARHSP1,CD96,CLCN3,FLRT3,GALC,HHIP,HOXC5,IL1RAP,KIAA2022,KRAS,MITF,PDE11A,PHC2,PODXL,RBM47,RORB,RPS6KA5,S1PR1,SLC26A2,SOX6,TSPAN14,UBAC2,VAMP3,ZNF28,ZNF618,
hsa-miR-486-5p	5.39111e-05	0.00122648	8.53472e-05	53/302	ADGRL3,ANGPT1,ARL6IP6,CBFB,CD96,CDH7,CHST9,CLCN3,CNTN4,DCC,DPY19L1,ELAVL2,FAR1,FBLIM1,GRIN2B,HSD17B12,IGFBP5,IKBIP,KIF6,KPNA1,MAML2,MYOT,NEGR1,NFIB,NR1D2,NRP2,OTUB2,PAQR3,PCDHB16,PIWIL1,PLAT,PLXNA4,REEP1,SAMD12,SEMA3A,SH3TC2,SLC16A7,SLC44A2,SLC7A2,SMOC1,SOX6,SPRED1,ST3GAL3,ST6GAL1,TMEM178B,TMEM33,TRHDE,TRIM23,TWF1,UNC5C,WBP1L,ZNF28,ZNF618,
hsa-miR-376c-3p	0.000123941	0.00228427	7.32918e-05	64/302	ADGRG2,ADGRL3,ASPH,C3orf18,CNIH1,CNTN4,COL13A1,DCC,DCK,DDAH1,EDEM3,ELMOD1,FAM105A,FAM199X,FAM69A,FAM8A1,FLRT3,GALC,GAS1,GCNT1,GRIN2B,HHIP,HIVEP2,HLTF,IL17RB,IL1RAP,KDELC2,KIAA2022,KLHDC7B,KRAS,LDLRAD3,LZTFL1,MBNL2,MITF,MMP8,MSL3,MYB,MYOT,NEGR1,NFIB,NR1D2,NTRK2,PCDHB16,PDE4B,PODXL,RAPGEF2,RMI1,RORB,RPS6KA3,RPS6KA5,SAMD12,SATB1,SEMA3A,SLC16A7,SLC26A2,SLC35G1,SLC7A2,SOX6,SPRED1,TMEM33,TMTC2,TNS3,TRH…
hsa-miR-409-3p	3.70995e-07	2.2507e-05	5.72862e-05	73/302	ADGRG2,ANGPT1,ANTXR2,ARL6IP6,ASPH,CADPS2,CD96,CEP41,CLCN3,CNTN4,DPY19L1,E2F2,EDEM3,ESM1,ETV1,FAM199X,FAR1,FBLIM1,FMNL2,GALC,GPR137C,HHIP,HIVEP2,KCNN3,KIAA2022,KRAS,LYPD6,LYSMD3,MBNL2,MSMO1,MYOT,NEGR1,NFIB,NGFR,NRP2,NTRK2,PAQR3,PDE11A,PICALM,PIWIL1,PLD5,PLXNA4,RBM47,RCAN2,RFK,RMI1,RNF166,RORB,RPS6KA3,S1PR1,SAMD12,SATB1,SEMA3A,SH3TC2,SLC16A7,SLC26A2,SLC39A10,SLC5A3,SLC7A2,SOX6,SPRED1,TERF1,THBS1,TM…
hsa-miR-221-3p	0.000100313	0.00192179	4.3288e-05	59/302	ADD3,ANTXR2,ASPH,CBFB,CCL28,CD180,CEP41,DCLRE1A,E2F2,ELAVL2,ENPP1,ETV1,FAM199X,FLRT3,GALC,GCNT1,GRIN2B,HLTF,IL17RB,KIAA2022,KIF6,KPNA1,MITF,MSL3,MYB,MYO10,NEGR1,NFIB,OTUB2,PARD3B,PDE11A,PDE4B,PHC2,PLD5,PODXL,PRDM1,RAPGEF2,RBM47,RCN2,RORB,RPS6KA5,SATB1,SDCBP,SLC16A7,SLC35F6,SLC39A10,SLC7A2,SLITRK6,SNRPN,SNURF,SOSTDC1,SOX6,ST6GAL1,THBS1,TMTC2,TNFRSF11B,TRAM1,UNC5C,ZNF618,
hsa-miR-323a-3p	9.08355e-05	0.00181173	4.09672e-05	67/302	ABHD6,ADD3,ADGRL3,ANTXR2,ARL6IP6,BMX,BTC,CADPS2,CBFB,CD180,CHST9,CLCN3,CMPK2,CNTN4,DDAH1,DPY19L1,EDEM3,ELAVL2,ELK3,ETV1,FAM105A,FAM199X,FAM3C,FLRT3,IL6ST,IL7R,KIAA2022,KPNA1,KRAS,LYSMD3,MBNL2,MITF,MSL3,NEGR1,NFIB,NR1D2,NRP2,PAQR3,PDE4B,PLD5,PLXNA4,RCN2,REEP1,RMI1,RORB,RPS6KA3,SAMD12,SATB1,SEMA3A,SLC26A2,SLC35G1,SLC38A4,SLC39A10,SOX6,SPRED1,SSTR2,TAPT1,TET1,TMEM123,TMEM33,TRHDE,TRIM23,TSHZ3,TWF1,U…
hsa-miR-1299	4.23293e-05	0.00106261	4.04662e-05	49/302	ABAT,ACVRL1,ADGRL3,ANGPT1,ARHGEF4,CLCN3,FAM199X,FAM210B,FEZ2,FLRT3,GALC,GFI1,GSG1L,HHIP,HIVEP2,IL1RAP,IL6ST,KCNK10,KIAA2022,LZTFL1,MBNL2,MYO10,NEGR1,NEMP1,NGFR,NRP2,PAQR3,PLXNA4,PODXL,RAPGEF2,RCAN2,REEP1,RPS6KA5,SH3TC2,SLC16A7,SLC26A2,SLC2A4,SMOC1,SORBS2,SOX6,ST6GAL1,THBS1,TNS3,TRHDE,TSPAN14,TWF1,UNC5C,ZNF28,ZNF618,
hsa-miR-433-3p	4.0334e-05	0.00103029	3.16052e-05	68/302	ADD3,ADGRL3,ARHGAP24,ARL6IP6,ASPH,CARHSP1,CBFB,CLCN3,CNIH1,DCK,DDAH1,DPY19L1,EDEM3,EDNRA,ELMOD1,ENPP1,ETV1,FAM199X,FAM3C,FEZ2,GALC,GPR137C,HIVEP2,IKBIP,IL1RAP,IL6ST,KCNK10,KPNA1,KRAS,LYPD6,LYSMD3,MAB21L3,MYB,NEDD9,NEGR1,NFIB,NR1D2,PAQR3,PLCH1,RAB5C,RHOJ,RORB,RPS6KA3,RPS6KA5,SATB1,SCAMP1,SEMA3A,SH3TC2,SLC16A7,SLC35F6,SLC5A3,SLC7A2,SNURF,SORBS2,SOSTDC1,SOX6,SPRED1,ST6GAL1,TERF1,TET1,THBS1,TMEM33,TN…
hsa-miR-361-5p	0.000431843	0.00528373	2.40079e-05	61/302	ADD3,ADGRG2,ANGPT1,ANKLE1,C3orf18,CMPK2,DCK,EDEM3,EDNRA,ELK3,ELMOD1,FAM105A,FAM199X,FAM3C,GALC,GCNT1,GFI1,GPRC5B,GYG1,IKBIP,IL6ST,KDELC2,KIAA2022,KPNA1,LYPD6,LYSMD3,MBNL2,MSL3,NEMP1,NFIB,NR1D2,NTRK2,PAQR3,PARD3B,PDE11A,PDE4B,PLD5,PODXL,PRDM1,RCAN2,RCN2,REEP1,RERG,RORB,SAMD12,SDCBP,SLC26A2,SLC5A3,SORBS2,SPRED1,TERF1,TET1,TMEM33,TMTC2,TNS3,TRIM23,TRIP13,TXNRD1,VAMP3,ZMAT4,ZNF860,
hsa-miR-582-5p	0.000753754	0.00778345	2.25078e-05	69/302	ADD3,ADRB1,ANGPT1,ANTXR2,ARL6IP6,CBFB,CD96,CEP41,CNTN4,DPY19L1,EDEM3,ELK3,ELMOD1,ENTPD4,ETV1,FAM105A,FAM199X,FAM8A1,FAR1,GCNT1,GPD1L,IL1RAP,KDELC2,KPNA1,KRAS,LYPD6,LYSMD3,MAB21L3,MAML2,MITF,MMP8,MSMO1,MYB,MYO10,NEDD9,NEGR1,NFIB,NR1D2,PAQR3,PDE11A,PODXL,PRDM1,RCN2,RPS6KA3,RPS6KA5,SAMD12,SATB1,SEMA3A,SLC26A2,SLC39A10,SLC5A3,SLC7A2,SORBS2,SOX6,SPRED1,TAPT1,THBS1,TM4SF18,TMEM123,TMEM33,TMTC2,TNS3,TRI…
hsa-miR-499a-5p	0.000222827	0.0034575	2.06081e-05	62/302	ABAT,ANTXR2,ARL2BP,ASPH,CBFB,CEP41,CLCN3,CNTN4,DCC,DSG2,EDEM3,ELAVL2,F3,FAM199X,FAM210B,FAM8A1,GAS1,GPR137C,HIVEP2,HLTF,IKBIP,IL1RAP,IL6ST,KCNN3,KIAA2022,KRAS,LYSMD3,LZTFL1,MOCS2,MYB,MYO10,NFIB,OTUB2,PCDHB16,PDE11A,PODXL,RAB5C,RCAN2,RCN2,REEP1,RMI1,RPS6KA3,SAMD12,SATB1,SEMA3A,SH3TC2,SLC11A2,SLC39A10,SLC5A3,SLC7A2,SOSTDC1,SOX6,SPRED1,ST6GAL1,TAPT1,TMEM178B,TMEM33,TRAM1,TSPAN14,TWF1,UNC5A,ZIC3,
hsa-miR-578	5.96947e-05	0.00127817	1.40866e-05	46/302	ADD3,ADGRG2,ADGRL3,ANTXR2,ASPH,CHST9,CLCN3,EDEM3,ELAVL2,ELMOD1,ETV1,FAM3C,FEZ2,GAS1,GCNT1,GFI1,GSG1L,HLTF,IL1RAP,KDELC2,KIF6,MITF,MOCS2,MYO10,NEGR1,NFIB,NRP2,PICALM,PLCH1,PLXNA4,RAPGEF2,RORB,RPS6KA5,SEMA3A,SLC26A2,SLC2A4,SLITRK6,SMAD9,SORBS2,TMEM178B,TMEM33,TMTC2,TRHDE,ZCCHC24,ZNF114,ZNF618,
hsa-miR-590-5p	0.000161194	0.00276116	1.04966e-05	49/302	ABAT,ACVRL1,ADGRG2,ARHGAP24,CBFB,CDH7,COL13A1,DCC,DDAH1,EDEM3,ESM1,FAM3C,GFI1,GRIN2B,HSD17B12,IL1RAP,IL6ST,KCNK10,KIF6,LZTFL1,MSL3,NEGR1,NFIB,NTRK2,PDE4B,PIWIL1,PODXL,RCAN2,REEP1,RPS6KA3,SATB1,SEMA3A,SH3TC2,SLC1A1,SLC26A2,SLC35F6,SOSTDC1,SOX6,SPRED1,SSTR2,ST6GAL1,TCAF1,TET1,THBS1,TNFRSF11B,TNS3,TRAM1,TSHZ3,ZNF28,
hsa-miR-21-5p	0.000225592	0.0034575	9.57416e-06	50/302	ABAT,ADGRG2,ARHGAP24,CBFB,CDH7,COL13A1,DDAH1,ELMOD1,ESM1,ETV1,FAM3C,GFI1,GPD1L,GRIN2B,HHIP,HSD17B12,IL1RAP,IL6ST,KCNK10,KIF6,LYPD6,LZTFL1,MSL3,NEGR1,NFIB,NTRK2,PDE4B,PIWIL1,RCAN2,REEP1,RERG,RPS6KA3,RPS6KA5,SATB1,SEMA3A,SLC26A2,SLC35F6,SLC5A3,SOSTDC1,SOX6,SPRED1,SSTR2,ST6GAL1,TCAF1,TET1,THBS1,TMEM33,TNFRSF11B,TNS3,TRAM1,
hsa-miR-532-5p	8.48201e-05	0.00171525	3.87799e-06	49/302	ANTXR2,ARHGAP24,BMX,CARHSP1,CCNJL,CHST9,EDEM3,ELAVL2,FAM210B,FLRT3,GCNT1,GPR137C,GSG1L,IGFBP5,IL6ST,KDELC2,KIAA2022,KRAS,LINGO2,LYPD6,LZTFL1,MAB21L3,NEDD9,NEGR1,NFIB,NRP2,PCDHB16,PLXNA4,RERG,RHOJ,RMI1,RORB,RPS6KA3,SAMD12,SEMA3A,SH3TC2,SLC11A2,SLC38A4,SLC5A3,SLC7A2,SLITRK6,THBS1,TM4SF18,TMTC2,TNS3,TRHDE,TSPAN14,TXNRD1,UNC5C,
hsa-miR-620	0.000975298	0.00938944	3.71805e-06	12/302	ASPH,CBFB,GSG1L,HOXC5,IL1RAP,MBNL2,NFIB,NGFR,NRP2,PLXNA4,SLC1A1,TSPAN14,
hsa-miR-3681-3p	0.000234566	0.00352091	3.06205e-06	41/302	ASPH,CBFB,CDC20B,CEP41,DCC,DDAH1,EDEM3,EDNRA,ELAVL2,F3,FAR1,FLRT3,GSG1L,KCNK10,KCNN3,MYO10,NFIB,NGFR,NRP2,PHC2,PLCH1,RAB34,RAPGEF2,RCAN2,RORB,RPS6KA5,SAMD12,SLC26A2,SLC5A3,SMAD9,SNRPN,SREBF2,TAPT1,TMEM178B,TMTC2,TNFSF15,TRIM23,WBP1L,ZCCHC24,ZNF28,ZNF618,
hsa-miR-362-5p	0.000253051	0.00375962	2.18574e-06	44/302	ACVRL1,C3orf18,CCNJL,CDC20B,CEP41,CHST9,CNTN4,DCLRE1A,DPY19L1,EDEM3,ELK3,FAM3C,GCNT1,KIAA2022,KIF6,KRAS,LYPD6,LYSMD3,LZTFL1,MBNL2,MOCS2,NEGR1,NTRK2,OTUB2,PDE11A,PLD5,PLXNA4,RAPGEF2,RBM47,RMI1,SATB1,SEMA3A,SH3TC2,SLC16A7,SLC26A2,SLC35G1,SLC38A4,SLITRK6,SORBS2,SOX6,SPRED1,SSTR2,ST6GAL1,ZNF618,
hsa-miR-299-5p	0.000293535	0.00414939	1.59906e-06	51/302	ACVRL1,ANGPT1,ARHGAP24,ARL2BP,CCR1,CEP41,CNTN4,CSGALNACT1,DCK,DDAH1,DPY19L1,EDEM3,ENTPD4,FAM3C,FAM8A1,FAR1,FLRT3,GCNT1,GFI1,GPRC5B,HSD17B12,IL1RAP,IL6ST,KIF6,KPNA1,LZTFL1,MAML2,MYO10,NEGR1,NR1D2,NTRK2,PAQR3,PDE11A,PRDM1,RFK,RPS6KA3,SAMD12,SH3TC2,SLC11A2,SLC16A7,SLC1A1,SLC35F6,SLC5A3,SLC7A2,SPRED1,THBS1,TMTC2,TSPAN14,TWF1,ZMAT4,ZNF618,
hsa-miR-1303	0.000779302	0.00793471	9.88058e-07	29/302	CD180,CD96,CHST9,DCK,FAM210B,KDELC2,KIF6,KLHDC7B,KLHL5,MOCS2,NEGR1,NFIB,NGFR,NTRK2,PAQR3,PLCH1,PRDM1,SAMD12,SLC26A2,SLC35G1,SLC5A3,SPRED1,TET1,TNFSF15,TRAM1,TSPAN14,VAMP3,WBP1L,ZNF114,
hsa-miR-199a-3p	0.000134487	0.00241745	8.93871e-07	47/302	ACVRL1,ADD3,ADRB1,ANGPT1,ANTXR2,CBFB,CLCN3,DET1,E2F2,EDEM3,ELAVL2,ELMOD1,ENPP1,FAM199X,FLRT3,GCNT1,GPR137C,GRIN2B,GSG1L,HSD17B12,IL6ST,MAB21L3,MYO10,NR1D2,NRP2,NTRK2,PAQR3,PDE4B,RBM47,RORB,RPS6KA3,SAMD12,SEMA3A,SLC11A2,SLC16A7,SLC26A2,SLC39A10,SLITRK6,SMOC1,SOX6,SPRED1,TNFRSF11B,TRHDE,TSPAN14,UNC5C,VAMP3,ZIC3,
hsa-miR-199b-3p	0.000134487	0.00241745	8.93871e-07	47/302	ACVRL1,ADD3,ADRB1,ANGPT1,ANTXR2,CBFB,CLCN3,DET1,E2F2,EDEM3,ELAVL2,ELMOD1,ENPP1,FAM199X,FLRT3,GCNT1,GPR137C,GRIN2B,GSG1L,HSD17B12,IL6ST,MAB21L3,MYO10,NR1D2,NRP2,NTRK2,PAQR3,PDE4B,RBM47,RORB,RPS6KA3,SAMD12,SEMA3A,SLC11A2,SLC16A7,SLC26A2,SLC39A10,SLITRK6,SMOC1,SOX6,SPRED1,TNFRSF11B,TRHDE,TSPAN14,UNC5C,VAMP3,ZIC3,
hsa-miR-5688	0.000813395	0.00811166	6.55345e-07	39/302	ARL2BP,CADPS2,CBFB,E2F2,ESM1,ETV1,GFI1,HIVEP2,IL7R,KIAA2022,KLHL5,LDLRAD3,LINGO2,LYPD6,MAML2,MBNL2,NELL1,NFIB,PDE11A,PLCH1,PRDM1,RAPGEF2,RBM47,REEP1,RMI1,RORB,SATB1,SLC26A2,SLC35F6,SMAD9,SOX6,TMEM33,TRHDE,TSHZ3,TWF1,UNC5C,WBP1L,ZCCHC24,ZIC3,
hsa-miR-502-3p	2.03055e-05	0.000629039	4.74864e-07	43/302	ADD3,ANTXR2,ASPH,CCR1,CEP41,DCC,EDNRA,ELAVL2,F3,FAR1,GPD1L,GRIN2B,IGFBP5,IL6ST,KCNK10,KRAS,LYSMD3,MYO10,NFIB,NR1D2,NTRK2,PAQR3,PCDHB16,PICALM,PODXL,RAPGEF2,SAMD12,SATB1,SEMA3A,SH3TC2,SLC35F6,SLC5A3,SMOC1,SPRED1,TET1,TMEM178B,TMEM33,TNS3,TRIM23,TSHZ3,UFL1,UNC5C,WBP1L,
hsa-miR-548b-5p	2.14396e-08	3.54075e-06	3.39562e-07	41/302	ANTXR2,ARL6IP6,ASPH,BTC,CADPS2,CBFB,CEP41,CHST9,CNIH1,DPY19L1,ETV1,FAM199X,FLRT3,FMNL2,GCNT1,GPD1L,HIVEP2,HLTF,IKBIP,IL6ST,KIAA2022,KRAS,MBNL2,MYO10,NEGR1,NTRK2,PCDHB16,PDE4B,PIWIL1,PLAT,PRDM1,RCN2,RORB,RPS6KA3,S1PR1,SLC7A2,TET1,TMEM123,TRAM1,TRIM23,TSPAN14,
hsa-miR-548d-5p	5.15373e-08	5.77217e-06	2.12484e-07	39/302	ANTXR2,ARL6IP6,ASPH,BTC,CBFB,CEP41,CHST9,CNIH1,DPY19L1,ETV1,FAM199X,FLRT3,FMNL2,GCNT1,GPD1L,HIVEP2,HLTF,IKBIP,IL6ST,KIAA2022,KRAS,MBNL2,MYO10,NEGR1,NTRK2,PCDHB16,PDE4B,PIWIL1,PLAT,PRDM1,RCN2,RORB,RPS6KA3,S1PR1,SLC7A2,TET1,TMEM123,TRAM1,TRIM23,
hsa-miR-4262	2.66595e-06	0.000113143	2.0812e-07	34/302	ASPH,CMPK2,CNTN4,DPY19L1,ELAVL2,ESM1,FMNL2,GPD1L,GPR137C,KCNK10,KIAA2022,KLHL5,KPNA1,MBNL2,MITF,NEGR1,NFIB,NR1D2,PICALM,PODXL,PRDM1,RCN2,RPS6KA3,S1PR1,SAMD12,SLC7A2,SOX6,TMEM123,TMEM178B,TNFRSF11B,TRIM23,UNC5A,ZFAND6,ZIC3,
hsa-miR-374c-5p	0.000660048	0.00706639	2.07785e-07	30/302	ADD3,CBFB,CMPK2,DPY19L1,FAM8A1,FLRT3,GAS1,GFI1,GSG1L,KIAA2022,MBNL2,MITF,NFIB,PDE4B,REEP1,RHOJ,RPS6KA3,SAMD12,SATB1,SCAMP1,SLC16A7,SLC39A10,SPRED1,ST3GAL3,TRIM23,UFL1,UNC5C,ZCCHC24,ZFAND6,ZNF618,
hsa-miR-548c-3p	5.69251e-05	0.00126788	2.0362e-07	42/302	ADD3,ADGRL3,ANGPT1,ARL2BP,CARHSP1,CBFB,CLCN3,DCK,DDAH1,ELAVL2,ENPP1,FAM199X,FAR1,GCNT1,HHIP,IL1RAP,KDELC2,KIAA2022,KPNA1,KRAS,MBNL2,MITF,MOCS2,MSMO1,NEMP1,NTRK2,PICALM,RAPGEF2,RCAN2,S1PR1,SATB1,SDCBP,SLC16A7,SLC38A4,SLC5A3,SOX6,SPRED1,TET1,TMEM33,TSHZ3,ZCCHC24,ZMAT4,
hsa-miR-548j-5p	1.81992e-07	1.3249e-05	1.91342e-07	38/302	ANTXR2,ARL6IP6,ASPH,BTC,CBFB,CHST9,CNIH1,DPY19L1,ETV1,FAM199X,FEZ2,FLRT3,FMNL2,GCNT1,GPD1L,HIVEP2,HLTF,IKBIP,IL6ST,KIAA2022,KRAS,MBNL2,MYO10,NEGR1,NTRK2,PCDHB16,PDE4B,PIWIL1,PLAT,PRDM1,RCN2,RORB,S1PR1,SLC7A2,TET1,TMEM123,TRAM1,TRIM23,
hsa-miR-548i	6.97236e-08	6.34485e-06	1.79234e-07	38/302	ANTXR2,ARL6IP6,ASPH,BTC,CBFB,CHST9,CNIH1,DPY19L1,ETV1,FAM199X,FEZ2,FLRT3,FMNL2,GCNT1,GPD1L,HIVEP2,HLTF,IKBIP,IL6ST,KIAA2022,KRAS,MBNL2,MYO10,NEGR1,NTRK2,PCDHB16,PIWIL1,PLAT,PRDM1,RCN2,RORB,S1PR1,SLC7A2,TET1,TMEM123,TRAM1,TRIM23,ZNF28,
hsa-miR-548c-5p	2.20345e-07	1.52773e-05	1.55149e-07	37/302	ANTXR2,ARL6IP6,ASPH,BTC,CBFB,CHST9,CNIH1,DPY19L1,ETV1,FAM199X,FLRT3,FMNL2,GCNT1,GPD1L,HIVEP2,HLTF,IKBIP,IL6ST,KIAA2022,KRAS,MBNL2,MYO10,NEGR1,NTRK2,PCDHB16,PDE4B,PIWIL1,PLAT,PRDM1,RCN2,RORB,S1PR1,SLC7A2,TET1,TMEM123,TRAM1,TRIM23,
hsa-miR-559	2.87958e-08	3.81152e-06	1.54715e-07	37/302	ANTXR2,ARL6IP6,ASPH,BTC,CBFB,CHST9,CNIH1,DPY19L1,ETV1,FAM199X,FLRT3,FMNL2,GCNT1,GPD1L,HIVEP2,HLTF,IKBIP,IL6ST,KIAA2022,KRAS,MBNL2,MYO10,NEGR1,NTRK2,PCDHB16,PIWIL1,PLAT,PRDM1,RCN2,RORB,S1PR1,SLC7A2,TET1,TMEM123,TNS3,TRAM1,TRIM23,
hsa-miR-548a-5p	6.53547e-08	6.34377e-06	1.45128e-07	37/302	ANTXR2,ARL6IP6,ASPH,BTC,CBFB,CHST9,CNIH1,DPY19L1,ETV1,FAM199X,FLRT3,FMNL2,GCNT1,GPD1L,HIVEP2,HLTF,IKBIP,IL6ST,KIAA2022,KRAS,MBNL2,MYO10,NEGR1,NTRK2,PCDHB16,PIWIL1,PLAT,PRDM1,RCN2,RORB,S1PR1,SLC7A2,TET1,TMEM123,TRAM1,TRIM23,ZNF28,
hsa-miR-208b-3p	0.000221561	0.0034575	1.44172e-07	26/302	ANXA8,CBFB,CLCN3,CNTN4,ELAVL2,F3,GAS1,KCNN3,MYO10,PCDHB16,PODXL,RAB5C,RCN2,REEP1,RMI1,SAMD12,SATB1,SEMA3A,SH3TC2,SLC39A10,SLC7A2,SOX6,ST6GAL1,TRHDE,TWF1,UNC5A,
hsa-miR-548h-5p	1.12687e-07	8.63541e-06	1.4089e-07	37/302	ANTXR2,ARL6IP6,ASPH,BTC,CBFB,CHST9,CNIH1,DPY19L1,ETV1,FAM199X,FLRT3,FMNL2,GCNT1,GPD1L,HIVEP2,HLTF,IKBIP,IL6ST,KIAA2022,KRAS,MBNL2,MYO10,NEGR1,NTRK2,PCDHB16,PIWIL1,PLAT,PRDM1,RCN2,RORB,S1PR1,SLC7A2,TET1,TMEM123,TRAM1,TRIM23,ZNF618,
hsa-miR-208a-3p	0.000311047	0.00427249	1.38912e-07	26/302	ANXA8,CBFB,CLCN3,CNTN4,ELAVL2,F3,GAS1,KCNN3,MYO10,NFIB,PCDHB16,PODXL,RAB5C,RCN2,REEP1,RMI1,SAMD12,SATB1,SEMA3A,SH3TC2,SLC39A10,SLC7A2,ST6GAL1,TRHDE,TWF1,UNC5A,
hsa-miR-656-3p	0.000352088	0.00457715	8.15064e-08	26/302	ADD3,CNIH1,CNTN4,COLEC12,ETV1,F3,FAM199X,FAR1,FMNL2,HHIP,HIVEP2,KDELC2,MBNL2,MYOT,NEGR1,NFIB,PLD5,RBM47,RORB,SOX6,TET1,TMEM178B,TNFRSF11B,TRIM23,TRIP13,ZNF618,
hsa-miR-892a	0.000986665	0.00938944	7.29559e-08	30/302	ADRB1,CARHSP1,CBFB,CEP41,COL8A1,ELMOD1,FAM199X,FAM3C,GRIN2B,HLTF,IL6ST,IL7R,KPNA1,NFIB,NRP2,NTRK2,PLAT,RAPGEF2,RCAN2,REEP1,SATB1,SLC11A2,SLC26A2,SLC35F6,SLC7A2,TET1,TNS3,TRIM23,WBP1L,ZMAT4,
hsa-miR-648	0.000457711	0.00550767	7.15995e-08	27/302	CCR1,FAM8A1,FBLIM1,FMNL2,GRIN2B,HHIP,KCNK10,NEGR1,NFIB,NGFR,NTRK2,PLAT,PLD5,PLXNA4,RBM47,RHOJ,RPS6KA3,SEMA3A,SLC26A2,SLC7A2,SMAD9,SPRED1,TET1,THBS1,TMTC2,TWF1,ZNF618,
hsa-miR-586	2.7198e-06	0.000113143	3.26784e-08	31/302	ADD3,ADGRL3,ANTXR2,CHST9,CLCN3,CNIH1,CNTN4,CSGALNACT1,ELAVL2,ELMOD1,FMNL2,GAS1,GPR137C,HSD17B12,IGFBP5,LDLRAD3,LYSMD3,MBNL2,NEGR1,NR1D2,PDE4B,PICALM,REEP1,RERG,RORB,SEMA3A,SLC1A1,TMEM123,TMEM33,TSPAN14,ZNF28,
hsa-miR-4770	1.72013e-05	0.000551471	2.83757e-08	28/302	ADD3,CBFB,CCR1,DDAH1,ELMOD1,ETV1,FAR1,IGFBP5,IL1RAP,KCNK10,KCNN3,KIAA2022,KPNA1,KRAS,NFIB,NGFR,NRP2,NTRK2,PAQR3,PDE11A,PODXL,SOX6,TET1,TMEM178B,TMEM33,TNS3,ZIC3,ZNF618,
hsa-miR-210-3p	0.000427802	0.00528373	2.18342e-08	19/302	AGTRAP,C3orf18,GCNT1,GPD1L,HIVEP2,KPNA1,MAB21L3,NFIB,NGFR,NR1D2,NRP2,NTRK2,OTUB2,RCAN2,SAMD12,SLC35G1,TSPAN14,UNC5A,ZNF618,
hsa-miR-142-3p	3.21337e-05	0.000899745	1.55215e-08	33/302	EDEM3,FEZ2,FMNL2,GFI1,GPR137C,GPRC5B,IL1RAP,IL6ST,IL7R,KRAS,NFIB,NR1D2,NTRK2,PAQR3,PCDHB16,PDE4B,PICALM,PIWIL1,RBM47,RORB,SAMD12,SCAMP1,SLC11A2,SLC38A4,SLC39A10,SLC5A3,SOX6,SPRED1,TRIM23,TWF1,VAMP3,ZCCHC24,ZIC3,
hsa-miR-548p	5.13003e-05	0.00118561	1.37694e-08	33/302	ADD3,ANTXR2,ARHGAP24,ARL6IP6,ASPH,CNIH1,CNTN4,DDAH1,DPY19L1,ETV1,FAM199X,FAR1,FLRT3,FMNL2,KDELC2,KPNA1,LYSMD3,MBNL2,MITF,PCDHB16,PLCH1,PLXNA4,SEMA3A,SLC38A4,SLC7A2,SORBS2,SOX6,THBS1,TRAM1,TRIM23,TSHZ3,UNC5C,ZMAT4,
hsa-miR-556-3p	0.00101253	0.009573	1.12243e-08	10/302	ADGRL3,CBFB,ENPP1,FBLN7,FMNL2,IKBIP,KCNK10,KIF6,MBNL2,RORB,
hsa-miR-409-5p	0.00106909	0.00978992	9.88619e-09	25/302	ABAT,ANTXR2,CCNJL,CNTN4,ETV1,GALC,GRIN2B,KIAA2022,KPNA1,LYPD6,LYSMD3,MAML2,NR1D2,NTRK2,PDE11A,RAB5C,SAMD12,SLC11A2,SLC35F6,SLC5A3,SOSTDC1,TMEM178B,TMEM33,TSHZ3,ZIC3,
hsa-miR-3164	0.000169307	0.00283346	3.91281e-09	7/302	CCR1,KRAS,NRP2,PARD3B,RAB5C,SLC2A4,ZNF28,
hsa-miR-548g-3p	0.000563937	0.00646529	3.18613e-09	21/302	CNTN4,COL13A1,DCK,ETV1,FAM105A,FAM199X,FMNL2,HLTF,IL17RB,IL1RAP,LZTFL1,MSMO1,PICALM,RORB,SLC7A2,SLITRK6,TAPT1,TMEM123,TSHZ3,UFL1,UNC5C,
hsa-miR-105-5p	0.000495548	0.00581869	3.14785e-09	26/302	ASPH,CD96,DET1,ETV1,FAR1,FEZ2,GPR137C,IL1RAP,KIAA2022,KRAS,LDLRAD3,MBNL2,NEDD9,NRP2,RAPGEF2,RCAN2,RERG,SDCBP,SLC11A2,SLC7A2,SOX6,TRAM1,TWF1,UFL1,UNC5C,ZIC3,
hsa-miR-3129-5p	0.000534571	0.00617727	2.3569e-09	25/302	ADD3,ANGPT1,CCR1,CLCN3,EDEM3,ELAVL2,ELMOD1,FAM199X,FLRT3,GSG1L,IL6ST,MYO10,PAQR3,PDE4B,RBM47,RORB,SEMA3A,SLC39A10,SLITRK6,SMOC1,SPRED1,TMEM33,TSPAN14,UNC5C,VAMP3,
hsa-miR-1257	0.000113676	0.00214952	1.81441e-09	20/302	ABAT,ADGRL3,CDC20B,CEP41,CHST9,ETV1,FMNL2,GCNT1,GSG1L,IL17RB,IL1RAP,KIAA2022,NEGR1,NRP2,PAQR3,RFK,SEMA3A,SLC16A7,SLC26A2,ZMAT4,
hsa-miR-6088	9.8451e-07	5.11945e-05	1.77507e-09	17/302	ADD3,CBFB,ELMOD1,ETV1,FAR1,IGFBP5,KCNK10,KCNN3,KIAA2022,KPNA1,KRAS,NTRK2,PODXL,SLC16A7,TET1,UNC5A,ZIC3,
hsa-let-7g-3p	0.000402903	0.00514585	1.25728e-09	15/302	COL8A1,FAM199X,FEZF2,FLRT3,MBNL2,NFIB,PICALM,RAB5C,REEP1,SLITRK6,THBS1,TMEM178B,TRHDE,TSHZ3,ZIC3,
hsa-miR-770-5p	0.000667571	0.00709477	1.1743e-09	22/302	ADD3,ADGRL3,ANGPT1,ANTXR2,CARHSP1,CBFB,CNTN4,CSGALNACT1,ELAVL2,IGFBP5,IL6ST,KRAS,NFIB,NTRK2,RCAN2,RCN2,RNF166,SLC11A2,SLC26A2,TRIM23,TXNRD1,ZNF28,
hsa-miR-500a-5p	5.83436e-05	0.00126788	9.50776e-10	21/302	ACVRL1,ADRB1,CEP41,DCLRE1A,FAM3C,MYB,NEGR1,NFIB,PLXNA4,PRDM1,RAPGEF2,RBM47,REEP1,SEMA3A,SLC16A7,SORBS2,SPRED1,ST6GAL1,TM4SF18,TXNRD1,ZMAT4,
hsa-miR-605-5p	1.06562e-06	5.35012e-05	4.95415e-10	23/302	ADD3,ADGRL3,CBFB,CCNJL,F3,FAM3C,GPD1L,GPRC5B,HIVEP2,KIAA2022,KRAS,MBNL2,MITF,NFIB,NR1D2,NRP2,PICALM,PIWIL1,RPS6KA3,SAMD12,SCAMP1,TET1,TSHZ3,
hsa-miR-4666a-3p	0.000436333	0.00529418	2.5219e-10	14/302	CBFB,CSGALNACT1,FAR1,FMNL2,GAS1,MBNL2,NRP2,PLXNA4,RAB5C,SATB1,SMOC1,SOX6,SPRED1,TSHZ3,
hsa-miR-1263	4.58012e-06	0.000175491	2.09539e-10	19/302	ARHGAP24,CLCN3,FAM199X,GFI1,GRIN2B,HSD17B12,MBNL2,NEGR1,PLXNA4,RPS6KA3,SLC26A2,SLC5A3,SREBF2,TET1,THBS1,TMEM33,TRHDE,TWF1,ZNF618,
hsa-miR-4735-3p	4.96922e-05	0.00116697	1.77636e-10	17/302	ADD3,F3,FAM3C,MBNL2,NEDD9,PAQR3,RAB5C,SATB1,SNURF,SORBS2,SOX6,THBS1,TSHZ3,TSPAN14,TWF1,ZCCHC24,ZNF618,
hsa-miR-1261	0.000173803	0.00284334	1.25572e-10	18/302	CCR1,CNTN4,DDAH1,GSG1L,HHIP,IL6ST,MAML2,MBNL2,MITF,NEGR1,NFIB,NR1D2,NRP2,PDE11A,RAB34,SATB1,SCAMP1,THBS1,
hsa-miR-365b-3p	3.95691e-05	0.0010288	1.19964e-10	14/302	ADD3,CNTN4,E2F2,ETV1,FAM3C,HHIP,KCNK10,LYSMD3,NFIB,PRDM1,TMEM178B,TRAM1,TRHDE,UBAC2,
hsa-miR-643	0.00022975	0.00348454	1.10361e-10	16/302	ANTXR2,CLCN3,FMNL2,HIVEP2,HLTF,LY6K,LYPD6,LZTFL1,MBNL2,MITF,MYOT,NEGR1,PDE11A,RAPGEF2,TERF1,ZNF28,
hsa-miR-1246	0.00104046	0.00970307	9.88691e-11	14/302	CHST9,ESM1,GSG1L,IL6ST,KIF6,MBNL2,MYOT,NFIB,PAQR3,SORBS2,TET1,TMEM33,WBP1L,ZIC3,
hsa-miR-548t-5p	2.30074e-05	0.000683647	8.06872e-11	15/302	ELK3,FAM199X,FAR1,FEZ2,FLRT3,GPR137C,IL6ST,MAML2,MBNL2,PDE4B,RAB5C,RPS6KA5,SMOC1,TSHZ3,TWF1,
hsa-miR-624-3p	0.000428992	0.00528373	1.35012e-11	15/302	CADPS2,CBFB,ELAVL2,KDELC2,LYSMD3,MSL3,NEGR1,NFIB,RORB,SATB1,SDCBP,SLITRK6,TNS3,TSPAN14,ZNF28,
hsa-miR-633	9.66418e-05	0.00187614	9.81015e-12	11/302	CBFB,CDC20B,DPY19L1,FAM8A1,GPR137C,KIAA2022,RFK,RMI1,RORB,RPS6KA3,TNFRSF11B,
hsa-miR-337-3p	0.000794827	0.00798116	6.53244e-12	12/302	CEP41,CHST9,FAM8A1,KRAS,LDLRAD3,RORB,RPS6KA3,SLC1A1,SLITRK6,SPRED1,ZNF28,ZNF618,
hsa-miR-636	0.000630802	0.00690562	2.6331e-12	13/302	EDNRA,FBLIM1,KLHL5,LYSMD3,MAML2,MBNL2,NTRK2,RPS6KA3,SAMD12,TET1,TMEM123,TRHDE,TSHZ3,
hsa-miR-4782-3p	0.000167635	0.00283346	1.53103e-12	13/302	DDAH1,FAM199X,FAM210B,FLRT3,FMNL2,NFIB,PODXL,RORB,SATB1,SLC39A10,SOX6,TRHDE,ZCCHC24,
hsa-miR-3678-3p	0.00105294	0.00970307	1.28917e-12	10/302	CHST9,CNTN4,ETV1,KIAA2022,MAML2,NFIB,PICALM,SLC1A1,ZFAND6,ZIC3,
hsa-miR-20a-3p	0.00058648	0.00661949	5.995e-13	8/302	MYO10,NFIB,PICALM,PLXNA4,RPS6KA5,SATB1,TMEM178B,UNC5C,
hsa-miR-4536-5p	9.76543e-06	0.000338535	1.59998e-13	6/302	ACVRL1,ADD3,LINGO2,LYPD6,PLXNA4,RAPGEF2,
hsa-miR-27a-5p	3.96424e-06	0.000155998	1.19222e-13	9/302	ABAT,KIAA2022,LZTFL1,MSL3,PRDM1,RPS6KA3,TET1,TMEM33,TSHZ3,
hsa-miR-873-3p	0.000347117	0.00457715	2.37221e-14	6/302	ACVRL1,FAM210B,LZTFL1,TMEM33,TXNRD1,WBP1L,
hsa-miR-106a-3p	0.00014465	0.00253747	4.16373e-15	7/302	ADD3,CBFB,ELAVL2,KRAS,PRDM1,SLC39A10,ZFAND6,
hsa-miR-4683	0.0006472	0.00698017	1.10708e-15	5/302	CBFB,NFIB,NR1D2,NRP2,PHC2,
hsa-miR-4782-5p	7.75504e-05	0.00159033	3.52641e-16	3/302	CHST9,ETV1,UNC5C,
hsa-miR-5680	0.0006472	0.00698017	1.76032e-16	5/302	ACTR10,CLCN3,KRAS,SLC11A2,SPRED1,
hsa-miR-3668	0.000592042	0.00663087	1.19077e-16	5/302	CLCN3,NFIB,NR1D2,RAPGEF2,ZCCHC24,
hsa-miR-4633-5p	0.000420756	0.00528373	7.72767e-17	4/302	FLRT3,IGFBP5,MITF,NEGR1,
hsa-miR-4732-5p	0.000176954	0.00286272	6.02032e-18	3/302	MAML2,PRDM1,RAPGEF2,
hsa-miR-3168	0.000345733	0.00457715	3.43904e-18	3/302	RPS6KA3,SLC11A2,UNC5C,
hsa-miR-4696	0.000717929	0.00752017	1.05793e-18	3/302	ADGRL3,CLCN3,LYSMD3,
hsa-miR-888-3p	0.000224417	0.0034575	1.04225e-18	3/302	NTRK2,RAPGEF2,WBP1L,
hsa-miR-5584-3p	0.000982891	0.00938944	7.49983e-19	3/302	NR1D2,NTRK2,SATB1,
hsa-miR-4668-3p	0.000271576	0.00390336	1.12249e-19	2/302	ADGRL3,TET1,
hsa-miR-4703-3p	0.000271576	0.00390336	3.31957e-20	2/302	MITF,TRHDE,
hsa-miR-376a-2-5p	0.000890023	0.00869714	3.1154e-23	1/302	NEGR1,
hsa-miR-3171	0.000300124	0.00420173	2.27753e-23	1/302	SEMA3A,
hsa-miR-4707-3p	0.000890023	0.00869714	1.96606e-23	1/302	ANTXR2,
hsa-let-7e-3p	0.000890023	0.00869714	1.7737e-23	1/302	EDEM3,

## Sheet: pvalue0.01_EM0.001
miRNA	p-value	adjusted_p-value	EM-probability	ratio	target_genes
hsa-miR-155-5p	8.49083e-54	1.23626e-50	0.247699	150/302	ABAT,ABHD6,ACTR10,ACVRL1,ADD3,ADGRL3,ADRB1,AGTRAP,ANTXR2,ANXA2,ARL2BP,ARL6IP6,ASPH,BOC,C3orf18,C5orf46,CARHSP1,CBFB,CCNJL,CEP41,CHST9,CLCN3,CMPK2,CNIH1,CNTN4,CSNK1G2,DCK,DCLRE1A,DDAH1,DET1,DPY19L1,DSG2,E2F2,EDEM3,ELAVL2,ELK3,ELMOD1,ENPP1,ENTPD4,ETV1,F3,FAM105A,FAM199X,FAM210B,FAM3C,FAM69A,FAM8A1,FAR1,FEZ2,FMNL2,GALC,GALT,GCNT1,GFI1,GPD1L,GPR137C,GPRC5B,GYG1,HAPLN2,HIVEP2,HLTF,HSD17B12,IGFBP5,IKBI…
hsa-miR-186-5p	3.1982e-09	7.76096e-07	0.167215	150/302	ABHD6,ACTR10,ADD3,ADGRG2,ADGRL3,ADRB1,ANGPT1,ANKLE1,ANTXR2,ARHGAP24,ARL6IP6,ASPH,BMX,BTC,C2orf72,CADPS2,CARHSP1,CCNJL,CCR1,CEP41,CLCN3,CNTN4,DCC,DCK,DDAH1,DPY19L1,DSG2,E2F2,EDEM3,EDNRA,ELAVL2,ELK3,ENPP1,ENTPD4,ESM1,FAM105A,FAM199X,FAM3C,FAR1,FBLIM1,FEZ2,FLRT3,GAS1,GCNT1,GPD1L,GPR137C,GRIN2B,GSG1L,HEPH,HHIP,HIVEP2,HLTF,HSD17B12,IGFBP5,IKBIP,IL1RAP,IL6ST,IL7R,KIAA2022,KIF6,KPNA1,KRAS,LINGO2,LY6K,LY…
hsa-miR-129-5p	0.000315933	0.00429905	0.108952	140/302	ACVRL1,ADD3,ADGRG2,ADGRL3,ADRB1,ANGPT1,ANKLE1,ANTXR2,ARHGAP24,ARL2BP,ARL6IP6,ASPH,BTC,CCL28,CCR1,CD33,CD96,CEP41,CLCN3,CNIH1,CNTN4,COL8A1,DCC,DDAH1,DPY19L1,E2F2,EDEM3,EDNRA,ELAVL2,ENPP1,ENTPD4,ESM1,ETV1,F3,FAM199X,FAM210B,FAM3C,FAM8A1,FAR1,FBLIM1,FEZ2,FLRT3,GAS1,GCNT1,GFI1,GPR137C,GRIN2B,HHIP,HIVEP2,HLTF,HSD17B12,IGFBP5,IKBIP,IL17RB,IL1RAP,IL6ST,IL7R,KDELC2,KIAA2022,KIF6,KLHL5,KRAS,LDLRAD3,LINGO2…
hsa-miR-340-5p	8.05392e-07	4.34315e-05	0.0819705	135/302	ABAT,ACTR10,ADD3,ADGRG2,ADGRL3,ADRB1,ANGPT1,ANTXR2,ARHGAP24,ARL2BP,ARL6IP6,ASPH,BMX,BOC,CADPS2,CDH7,CLCN3,CNIH1,CNTN4,COL13A1,COL8A1,CRYM,DCLRE1A,DPY19L1,DSG2,EDEM3,EDNRA,ELAVL2,ELK3,ELMOD1,ENPP1,ESM1,ETV1,F3,FAM199X,FAM3C,FAM69A,FAM8A1,FAR1,FEZ2,FEZF2,FLRT3,FMNL2,GALC,GAS1,GCNT1,GPD1L,GPR137C,GPRC5B,HHIP,HIVEP2,HLTF,HSD17B12,IGFBP5,IKBIP,IL17RB,IL1RAP,IL6ST,KDELC2,KIAA2022,KIF6,KPNA1,KRAS,LYSMD3…
hsa-miR-495-3p	1.69563e-06	7.48133e-05	0.0721151	137/302	ACTR10,ADGRL3,ANKLE1,ANTXR2,ARHGEF4,ARL2BP,ARL6IP6,ASPH,BMX,BTC,CADPS2,CBFB,CCR1,CD96,CDH7,CLCN3,CMPK2,CNTN4,COL13A1,DCC,DCK,DPY19L1,E2F2,EDEM3,ELAVL2,ELK3,ELMOD1,ENTPD4,ESM1,ETV1,FAM105A,FAM199X,FAM210B,FAM3C,FAM69A,FAR1,FBLIM1,FEZ2,GALC,GAS1,GFI1,GPD1L,GPR137C,GPRC5B,GSG1L,HHIP,HIVEP2,HLTF,HSD17B12,IKBIP,IL1RAP,IL6ST,IL7R,KIAA2022,KLHL5,KPNA1,LDLRAD3,LINGO2,LYPD6,LYSMD3,LZTFL1,MAML2,MBNL2,MOCS2…
hsa-miR-128-3p	2.24739e-05	0.000681709	0.0681956	103/302	ABAT,ADGRG2,ADRB1,AGTRAP,ANTXR2,ANXA8,ARL2BP,ASPH,CBFB,CCR1,CD180,CD96,CDH7,CEP41,CLCN3,DCC,DCK,DDAH1,DPY19L1,EDEM3,EDNRA,ELAVL2,ENPP1,F3,FAM199X,FAM8A1,FAR1,FLRT3,GALC,GCNT1,GSG1L,HHIP,HSD17B12,IL1RAP,KCNK10,KCNN3,KDELC2,KIF6,KLHDC7B,KLHL5,KRAS,LDLRAD3,LYSMD3,MAML2,MBNL2,MYO10,NEGR1,NEMP1,NFIB,NGFR,NR1D2,NRP2,NTRK2,PAQR3,PCDHB16,PHC2,PLAC8,PLCH1,PRR16,PSKH1,RAB34,RAPGEF2,RCAN2,RMI1,RNF166,RORB,R…
hsa-miR-374a-5p	1.35206e-10	6.56201e-08	0.0395941	121/302	ABAT,ACTR10,ADD3,ADGRG2,ADGRL3,ADRB1,ANGPT1,ANTXR2,ARL2BP,ASPH,BOC,BTC,CADPS2,CBFB,CCL28,CDC20B,CDH7,CEP41,CNIH1,CNTN4,COLEC12,CSGALNACT1,DCK,DPY19L1,DSG2,EDEM3,EDNRA,ELAVL2,ENPP1,ESM1,ETV1,F3,FAM199X,FAM8A1,FAR1,FEZ2,FLRT3,GAS1,GCNT1,GPD1L,GSG1L,HHIP,HIVEP2,HLTF,HSD17B12,IKBIP,IL6ST,KIAA2022,KLHL5,KPNA1,KRAS,LMF1,LYPD6,LYSMD3,LZTFL1,MAML2,MBNL2,MMP8,MOCS2,MYB,MYO10,NEDD9,NEGR1,NEMP1,NFIB,NRP2,NT…
hsa-miR-590-3p	1.16402e-06	5.46714e-05	0.0284898	133/302	ABAT,ADD3,ADGRL3,ADRB1,ANGPT1,ANTXR2,ANXA2,ARHGAP24,ARL6IP6,ASPH,BMX,BOC,CBFB,CCNJL,CD96,CEP41,CLCN3,CNTN4,COL8A1,DCC,DCK,DCLRE1A,DPY19L1,DSG2,EDEM3,EDNRA,ELAVL2,ELK3,ELMOD1,ENPP1,ETV1,FAM105A,FAM199X,FAM210B,FAM3C,FAM69A,FAM8A1,FAR1,FEZF2,FLRT3,FMNL2,GCNT1,GPD1L,GPR137C,HHIP,HIVEP2,HLTF,HSD17B12,IKBIP,IL17RB,IL1RAP,IL6ST,IL7R,KDELC2,KIAA2022,KLHL5,KPNA1,KRAS,LY6K,LYPD6,LYSMD3,MBNL2,MSL3,MYB,MYOT…
hsa-miR-27a-3p	0.00032495	0.0043808	0.0182589	99/302	ABAT,ABHD6,ADD3,ADGRG2,ANTXR2,ARL2BP,ASPH,CBFB,CD180,CEP41,CLCN3,CSGALNACT1,DCK,DDAH1,DET1,EDEM3,EDNRA,ELAVL2,ELK3,ELMOD1,ENPP1,F3,FAM199X,FAM69A,FAM8A1,FBXL8,FEZ2,FLRT3,GALC,GCNT1,GPD1L,GRIN2B,HHIP,HIVEP2,HSD17B12,IGFBP5,IKBKE,IL1RAP,IL6ST,KDELC2,KIAA2022,KIF6,KLHL5,KRAS,LYSMD3,MBNL2,MITF,MOCS2,MSL3,MYB,NEGR1,NEMP1,NFIB,NGFR,NR1D2,NRP2,NTRK2,PDE11A,PHC2,PLAC8,PLCH1,PRR16,PSKH1,RAPGEF2,RCAN2,RFK,…
hsa-miR-410-3p	1.75039e-09	5.09712e-07	0.0157888	122/302	ACTR10,ADGRG2,ANGPT1,ARHGAP24,ARL6IP6,ASPH,BMX,BOC,BTC,CADPS2,CBFB,CHST9,CNIH1,CNTN4,COL8A1,DCLRE1A,DPY19L1,DSG2,EDEM3,EDNRA,ELAVL2,ELK3,ELMOD1,ENPP1,ESM1,ETV1,F3,FAM105A,FAM199X,FAM3C,FAM8A1,FAR1,FEZ2,FLRT3,FMNL2,GALC,GCNT1,GPD1L,GPR137C,GRIN2B,GYG1,HHIP,HIVEP2,HLTF,HSD17B12,IKBIP,IL1RAP,IL6ST,KCNK10,KDELC2,KIAA2022,KIF6,KLHL5,KPNA1,LYPD6,LYSMD3,MAML2,MBNL2,MMP8,MOCS2,MSL3,MSMO1,MYB,MYO10,MYOT,N…
hsa-miR-381-3p	2.31639e-07	1.53303e-05	0.0127754	110/302	ACVRL1,ADD3,ADGRG2,ANTXR2,ANXA8,ARHGAP24,ARL2BP,ARL6IP6,ASPH,CADPS2,CBFB,CCNJL,CEP41,CLCN3,CNIH1,COL13A1,DCC,DCK,DET1,DPY19L1,DSG2,E2F2,EDEM3,ELAVL2,ELK3,ELMOD1,ENPP1,ESM1,F3,FAM105A,FAM210B,FAM3C,FEZ2,FEZF2,FLRT3,FMNL2,GALC,GAS1,GPD1L,GPR137C,GRIN2B,HHIP,HIVEP2,HSD17B12,KDELC2,KIAA2022,KRAS,LYPD6,LYSMD3,MAML2,MBNL2,MITF,MSMO1,NEDD9,NEGR1,NFIB,NRP2,NTRK2,PAQR3,PDE11A,PDE4B,PICALM,PLCH1,PLD5,PLXNA…
hsa-miR-448	2.18865e-08	3.54075e-06	0.0122352	89/302	ABAT,ADD3,ADGRL3,ANGPT1,ANTXR2,ASPH,BTC,C3orf18,CBFB,CCL28,CDH7,CLCN3,CNTN4,COLEC12,DCC,DDAH1,DPY19L1,DSG2,EDEM3,EDNRA,ELAVL2,ENPP1,ETV1,FAM105A,FAM210B,FAR1,FEZ2,GPR137C,HHIP,HIVEP2,HSD17B12,IKBIP,IL17RB,IL1RAP,KCNK10,KCNN3,KIAA2022,KLHL5,KPNA1,KRAS,LYSMD3,MAML2,MBNL2,MITF,MYB,NEDD9,NFIB,NR1D2,NRP2,NTRK2,PAQR3,PCDHB16,PDE11A,PLD5,RAPGEF2,RCAN2,RCN2,REEP1,RERG,RFK,RORB,RPS6KA3,RPS6KA5,SAMD12,SATB…
hsa-miR-224-5p	5.81938e-05	0.00126788	0.0104256	75/302	ANGPT1,ASPH,BOC,C19orf57,CEP41,CMPK2,DPY19L1,DSG2,E2F2,EDNRA,ELAVL2,ESM1,ETV1,F3,FAM105A,FAM199X,FAM8A1,FAR1,GFI1,GPR137C,GRIN2B,GSG1L,HHIP,HSD17B12,IKBIP,IL1RAP,IL6ST,KIF6,KPNA1,KRAS,LYPD6,MBNL2,MITF,MOCS2,MYO10,NEDD9,NELL1,NEMP1,NFIB,NRP2,NTRK2,OTUB2,PARD3B,PDE11A,PDE4B,PLXNA4,PODXL,PRSS33,REEP1,RERG,RORB,RPS6KA3,RPS6KA5,S1PR1,SH3TC2,SLC11A2,SLC16A7,SLC35F6,SLC35G1,SLC38A4,SLC39A10,SLC5A3,SLC7A…
hsa-miR-543	1.10922e-07	8.63541e-06	0.00956414	119/302	ABHD6,ACTR10,ADD3,ADGRG2,AGTRAP,ANGPT1,ANKLE1,ANTXR2,ARHGAP24,ARL6IP6,CADPS2,CBFB,CDC20B,CDH7,CEP41,CHST9,CNIH1,CNTN4,DCK,DDAH1,DPY19L1,EDNRA,ELAVL2,ELK3,ENPP1,ENTPD4,ETV1,FAM199X,FAM3C,FAM8A1,FAR1,FLRT3,FMNL2,GFI1,GPR137C,HEPH,HHIP,HIVEP2,IKBIP,IL1RAP,IL6ST,KCNK10,KDELC2,KIAA2022,KLHL5,KRAS,LDLRAD3,LYPD6,LYSMD3,LZTFL1,MAB21L3,MAML2,MBNL2,MITF,MMP8,MOCS2,MSL3,MYO10,NEDD9,NEGR1,NELL1,NEMP1,NFIB,NR…
hsa-miR-144-3p	0.000267008	0.00390336	0.00943745	82/302	ADRB1,ANGPT1,ANTXR2,CBFB,CEP41,CNTN4,COLEC12,DSG2,ELAVL2,ELMOD1,ENTPD4,ETV1,FAM199X,FAM8A1,FAR1,FLRT3,GCNT1,GPD1L,GPR137C,HHIP,HIVEP2,HLTF,HSD17B12,IGFBP5,IL6ST,KDELC2,KIAA2022,KPNA1,LYSMD3,MAB21L3,MAML2,MBNL2,MITF,MYB,MYO10,MYOT,NEDD9,NFIB,NR1D2,NRP2,NTRK2,PAQR3,PCDHB16,PICALM,PLA2G7,PLAT,PLD5,PODXL,PRDM1,RAPGEF2,RBM47,RCN2,RFK,RORB,RPS6KA3,RPS6KA5,SAMD12,SCAMP1,SEMA3A,SLC16A7,SLC1A1,SLC26A2,SLC…
hsa-miR-223-3p	2.95101e-06	0.000119352	0.00883704	62/302	ABAT,ASPH,CBFB,CCNJL,CCR1,CD96,CEP41,DDAH1,DNAJC28,DSG2,ETV1,F3,FAM199X,FAM69A,FAR1,FEZ2,GFI1,HAPLN2,HLTF,HSD17B12,IKBIP,IL1RAP,IL6ST,KIF6,KPNA1,LYPD6,MBNL2,MSMO1,MYO10,NEDD9,NEGR1,NFIB,NTRK2,PAQR3,PCDHB16,PICALM,PLCH1,PLXNA4,PRDM1,RCN2,REEP1,RERG,S1PR1,SDCBP,SH3TC2,SLC11A2,SLC26A2,SLC7A2,SMOC1,SOX6,SPRED1,TCAF1,TMEM178B,TRAF3IP3,TRAM1,TRIL,TSHZ3,TWF1,TXNRD1,WBP1L,ZCCHC24,ZNF28,
hsa-miR-141-3p	6.13926e-08	6.34377e-06	0.00877131	96/302	ABAT,ACTR10,ADD3,ADGRL3,ADRB1,ARHGAP24,ASPH,C3orf18,CADPS2,CARHSP1,CD96,CEP41,CMPK2,CNTN4,DCK,DDAH1,DPY19L1,E2F2,ELAVL2,ELK3,ELMOD1,ENPP1,ENTPD4,FAM199X,FAM8A1,FAR1,FBLIM1,FLRT3,GAS1,GFI1,GPD1L,GPR137C,GYG1,HHIP,HIVEP2,HLTF,IL1RAP,KCNK10,KDELC2,KIAA2022,KLHL5,KRAS,LY6K,LYPD6,LYSMD3,MARVELD1,MITF,MOCS2,MYO10,NRP2,PAQR3,PARD3B,PDE11A,PLXNA4,PODXL,PRDM1,RAPGEF2,RBM47,REEP1,RMI1,RPS6KA3,S1PR1,SATB1,S…
hsa-miR-302c-3p	0.000605466	0.00670341	0.00814538	53/302	ABAT,ACTR10,ADRB1,C3orf18,CBFB,CD96,E2F2,ELAVL2,ELK3,ETV1,FAM199X,FAM210B,FAM3C,FBLIM1,FEZ2,GALC,GPD1L,GPR137C,HIVEP2,HSD17B3,IKBIP,KPNA1,LYPD6,LYSMD3,MBNL2,MYB,NFIB,NTRK2,PLAC8,PRR16,RAB5C,RAPGEF2,RFK,RORB,RPS6KA3,RPS6KA5,S1PR1,SAMD12,SH3TC2,SLC16A7,SLC2A4,SLC7A2,SOX6,SPRED1,TAPT1,TET1,TMEM123,TMTC2,TRHDE,TSHZ3,TWF1,UFL1,ZCCHC24,
hsa-miR-659-3p	7.3443e-06	0.000267333	0.0080739	40/302	ADGRG2,ADGRL3,AGTRAP,ANTXR2,ARL2BP,BOC,CCR1,CD96,CHST9,CSGALNACT1,CSNK1G2,FAM199X,FBLIM1,FEZ2,FLRT3,GFI1,GRIN2B,GSG1L,KIAA2022,MAML2,MST1R,MYO10,NEDD9,NEGR1,NFIB,NTRK2,PLCH1,PLXNA4,RAPGEF2,RORB,SLC26A2,SLC2A4,SOX6,TET1,THBS1,TMTC2,TNS3,TRAM1,TRHDE,TWF1,
hsa-miR-1270	4.83963e-05	0.00116697	0.00667716	50/302	ADGRL3,ASPH,C3orf18,CBFB,CD96,CDC20B,CEP41,CLCN3,DDAH1,E2F2,FAM210B,FAM8A1,FBLIM1,FLRT3,HAPLN2,HEPH,HOXC5,IGFBP5,IL1RAP,IL6ST,KIF6,KLHDC7B,KRAS,LZTFL1,MBNL2,MOCS2,MYO10,NEDD9,NFIB,NGFR,NR1D2,NTRK2,PDE11A,PHC2,PLAT,PLD5,PLXNA4,PODXL,PSKH1,RORB,RPS6KA3,SH3TC2,SLC16A7,SLC1A1,SLC26A2,SLC44A2,TSPAN14,TXNRD1,WBP1L,ZNF618,
hsa-miR-27b-3p	0.000740311	0.00769924	0.00662424	98/302	ABAT,ABHD6,ADD3,ADGRG2,ANTXR2,ARL2BP,ASPH,CBFB,CD180,CEP41,CLCN3,CSGALNACT1,DCK,DDAH1,DET1,EDEM3,EDNRA,ELAVL2,ELK3,ELMOD1,ENPP1,F3,FAM199X,FAM69A,FAM8A1,FBXL8,FEZ2,FLRT3,GALC,GCNT1,GPD1L,HHIP,HIVEP2,HSD17B12,IGFBP5,IKBKE,IL1RAP,IL6ST,KDELC2,KIAA2022,KIF6,KLHL5,KRAS,LYSMD3,MAML2,MBNL2,MITF,MOCS2,MSL3,MYB,NEGR1,NEMP1,NFIB,NGFR,NR1D2,NRP2,NTRK2,PDE11A,PHC2,PLCH1,PRR16,RAPGEF2,RCAN2,RFK,RORB,RPS6KA5,…
hsa-miR-374b-5p	7.07584e-10	2.5756e-07	0.00638041	118/302	ABAT,ACTR10,ADD3,ADGRL3,ADRB1,ANGPT1,ANTXR2,ARL2BP,ASPH,BOC,BTC,CADPS2,CBFB,CCL28,CDC20B,CDH7,CEP41,CNIH1,CNTN4,DCK,DCLRE1A,DPY19L1,DSG2,EDEM3,EDNRA,ELAVL2,ELMOD1,ENPP1,ESM1,ETV1,F3,FAM199X,FAM8A1,FAR1,FEZ2,FLRT3,GAS1,GCNT1,GSG1L,HHIP,HIVEP2,HLTF,HSD17B12,IKBIP,IL1RAP,IL6ST,KDELC2,KIAA2022,KLHL5,KPNA1,KRAS,LMF1,LYPD6,LYSMD3,LZTFL1,MAML2,MBNL2,MMP8,MOCS2,MSL3,MYB,MYO10,NEDD9,NEGR1,NEMP1,NFIB,NRP2,…
hsa-miR-421	0.000774393	0.00793471	0.00486727	74/302	ABAT,ACTR10,ADD3,ADGRG2,ASPH,C5orf46,CHST9,CLCN3,CNTN4,DSG2,EDEM3,ELAVL2,ELK3,ELMOD1,ENPP1,ESM1,ETV1,FAM199X,FAM8A1,FAR1,FLRT3,GAS1,GCNT1,GFI1,HIVEP2,IL1RAP,IL6ST,KIAA2022,KRAS,LY6K,LYSMD3,MAML2,MITF,MMP8,NEGR1,NELL1,NFIB,NR1D2,NTRK2,PAQR3,PCDHB16,PDE4B,PHC2,PICALM,PLCH1,PLD5,RAPGEF2,RCAN2,RORB,RPS6KA3,RPS6KA5,S1PR1,SAMD12,SLC11A2,SLC26A2,SLC35F6,SLC35G1,SLC39A10,SLC5A3,SNRPN,SNURF,SORBS2,SOSTDC1…
hsa-miR-300	1.10953e-06	5.38491e-05	0.00485525	109/302	ACVRL1,ADD3,ADGRG2,ANTXR2,ARHGAP24,ARL2BP,ARL6IP6,ASPH,CADPS2,CBFB,CCNJL,CEP41,CLCN3,CNIH1,COL13A1,DCC,DCK,DET1,DPY19L1,DSG2,E2F2,EDEM3,ELAVL2,ELK3,ELMOD1,ENPP1,ESM1,F3,FAM105A,FAM199X,FAM210B,FAM3C,FEZ2,FEZF2,FLRT3,FMNL2,GALC,GAS1,GPD1L,GPR137C,HHIP,HIVEP2,HSD17B12,KDELC2,KIAA2022,KRAS,LYPD6,LYSMD3,MAML2,MBNL2,MITF,MSMO1,NEDD9,NEGR1,NFIB,NRP2,PAQR3,PDE11A,PDE4B,PICALM,PLCH1,PLD5,PLXNA4,PODXL,PRD…
hsa-miR-154-5p	2.63555e-05	0.000763545	0.00406265	46/302	ACTR10,ADGRL3,ARL2BP,BTC,CHST9,CLCN3,ELK3,ESM1,FAM199X,FBLN7,GPRC5B,HAPLN2,HIVEP2,KIAA2022,KPNA1,KRAS,LDLRAD3,LZTFL1,MAB21L3,MAML2,MITF,NEGR1,NEMP1,NTRK2,PCDHB16,PDE11A,PDE4B,PICALM,PIWIL1,PLXNA4,RAPGEF2,RCAN2,RHOJ,RPS6KA5,SAMD12,SATB1,SDCBP,SLC16A7,SLC5A3,TCN1,TERF1,TMEM33,TRAM1,TRHDE,VAMP3,ZIC3,
hsa-miR-371a-5p	0.00057666	0.00655951	0.0039694	85/302	ADGRL3,ANGPT1,ANTXR2,ARHGAP24,ARL2BP,ASPH,CADPS2,CARHSP1,CBFB,CCL28,CCNJL,CDC20B,CLCN3,CSGALNACT1,DSG2,E2F2,EDEM3,ELAVL2,ELMOD1,ENPP1,ETV1,F3,FAM105A,FAM8A1,FAR1,FBLIM1,FBLN7,GALC,GAS1,GCNT1,GPR137C,GRIN2B,HLTF,IGFBP5,IKBIP,IL1RAP,KDELC2,KIAA2022,KIF6,LDLRAD3,LZTFL1,MBNL2,MITF,MSL3,MSMO1,MYB,MYO10,NEGR1,NFIB,NRP2,NTRK2,PCDHB16,PDE11A,PIWIL1,PLXNA4,RAB34,RCAN2,RCN2,RFK,RPS6KA3,SAMD12,SARAF,SCAMP1,…
hsa-miR-429	1.10312e-08	2.29449e-06	0.00295833	102/302	ABAT,ACTR10,ADD3,ANGPT1,ARL2BP,ARL6IP6,ASPH,C2orf72,CCNJL,CCR1,CD96,CDH7,CEP41,CNTN4,DDAH1,DPY19L1,EDEM3,EDNRA,ELAVL2,ELK3,ELMOD1,ENPP1,ESM1,ETV1,F3,FAM8A1,FEZ2,FLRT3,FMNL2,GCNT1,GFI1,GPR137C,GPRC5B,HIVEP2,IKBIP,IL6ST,KRAS,LDLRAD3,LY6K,LYPD6,LYSMD3,MAB21L3,MBNL2,MITF,MOCS2,MSMO1,MYB,MYO10,NEGR1,NFIB,NRP2,NTRK2,PARD3B,PCDHB16,PDE4B,PICALM,PLXNA4,PRDM1,RAPGEF2,RBM47,RCAN2,REEP1,RNF166,RORB,RPS6KA3,…
hsa-miR-200a-3p	3.60113e-07	2.2507e-05	0.0028926	93/302	ABAT,ACTR10,ADD3,ADGRL3,ADRB1,ARHGAP24,ASPH,C3orf18,CADPS2,CD96,CEP41,CMPK2,CNTN4,DCK,DDAH1,DPY19L1,E2F2,ELAVL2,ELK3,ELMOD1,ENPP1,ENTPD4,FAM199X,FAM8A1,FAR1,FBLIM1,FLRT3,GAS1,GFI1,GPD1L,GPR137C,GYG1,HHIP,HIVEP2,HLTF,IL1RAP,KDELC2,KIAA2022,KLHL5,KRAS,LY6K,LYPD6,LYSMD3,MARVELD1,MITF,MOCS2,MYO10,NRP2,PAQR3,PDE11A,PLXNA4,PODXL,PRDM1,RAPGEF2,RBM47,REEP1,RMI1,RPS6KA3,S1PR1,SATB1,SEMA3A,SH3TC2,SLC11A2,S…
hsa-miR-200c-3p	4.00324e-08	4.85726e-06	0.00256115	100/302	ABAT,ACTR10,ADD3,ANGPT1,ARL2BP,ARL6IP6,ASPH,C2orf72,CCNJL,CCR1,CD96,CDH7,CEP41,CNTN4,DCC,DDAH1,DPY19L1,EDEM3,EDNRA,ELAVL2,ELK3,ELMOD1,ESM1,ETV1,F3,FAM8A1,FEZ2,FLRT3,FMNL2,GCNT1,GFI1,GPR137C,GPRC5B,HIVEP2,IKBIP,IL6ST,KRAS,LDLRAD3,LY6K,LYPD6,LYSMD3,LZTFL1,MAB21L3,MBNL2,MITF,MOCS2,MSMO1,MYB,NEGR1,NFIB,NRP2,NTRK2,PARD3B,PCDHB16,PDE4B,PICALM,PLXNA4,PRDM1,RAPGEF2,RBM47,REEP1,RNF166,RORB,RPS6KA3,S1PR1,S…
hsa-miR-200b-3p	2.55162e-08	3.71516e-06	0.00243552	100/302	ABAT,ACTR10,ADD3,ANGPT1,ARL2BP,ARL6IP6,ASPH,C2orf72,CCNJL,CCR1,CD96,CDH7,CEP41,CNTN4,DDAH1,DPY19L1,EDEM3,EDNRA,ELAVL2,ELK3,ELMOD1,ESM1,ETV1,F3,FAM8A1,FEZ2,FLRT3,FMNL2,GCNT1,GFI1,GPR137C,GPRC5B,HIVEP2,IKBIP,IL6ST,KDELC2,KRAS,LDLRAD3,LY6K,LYPD6,LYSMD3,LZTFL1,MAB21L3,MBNL2,MITF,MOCS2,MSMO1,MYB,NEGR1,NFIB,NRP2,NTRK2,PARD3B,PCDHB16,PDE4B,PICALM,PLXNA4,PRDM1,RAPGEF2,RBM47,REEP1,RNF166,RORB,RPS6KA3,S1PR…
hsa-miR-1271-5p	4.91068e-05	0.00116697	0.00207314	77/302	ABAT,ACVRL1,ADD3,ADGRL3,ANTXR2,ARHGAP24,C2orf72,CADPS2,CD96,COL13A1,CSGALNACT1,DDAH1,DSG2,E2F2,EDEM3,EDNRA,ELAVL2,FAM199X,FAM210B,FAM69A,FAM8A1,GCNT1,GPRC5B,GRIN2B,GSG1L,KCNK10,KCNN3,KDELC2,KIAA2022,KRAS,LYPD6,LYSMD3,MBNL2,MITF,MYB,NEDD9,NELL1,NR1D2,OTUB2,PDE11A,PLCH1,PODXL,PSKH1,RAB34,RAPGEF2,REEP1,RHOJ,RPS6KA3,SAMD12,SATB1,SH3TC2,SLC11A2,SLC16A7,SLC1A1,SLC35G1,SLC38A4,SLC39A10,SLC44A2,SLC5A3,SL…
hsa-miR-96-5p	9.43968e-05	0.00185732	0.00203739	78/302	ABAT,ACVRL1,ADD3,ADGRL3,ANTXR2,ARHGAP24,C2orf72,CADPS2,CCR1,CD96,COL13A1,COL8A1,CSGALNACT1,DDAH1,DSG2,E2F2,EDEM3,EDNRA,ELAVL2,ENTPD4,FAM199X,FAM210B,FAM69A,FAM8A1,GCNT1,GPD1L,GPR137C,GPRC5B,GRIN2B,HLTF,KCNK10,KCNN3,KDELC2,KIAA2022,KRAS,LYPD6,LYSMD3,MARVELD1,MBNL2,MITF,MYB,NEDD9,NELL1,NR1D2,OTUB2,PLCH1,PODXL,PSKH1,RAB34,RAPGEF2,REEP1,RHOJ,SAMD12,SATB1,SDCBP,SH3TC2,SLC16A7,SLC1A1,SLC35G1,SLC38A4,SL…
hsa-miR-494-3p	5.79705e-06	0.000216423	0.00185142	110/302	ABAT,ACTR10,ADD3,ADGRL3,ANGPT1,ANTXR2,ARL6IP6,ASPH,C3orf18,CADPS2,CEP41,CMPK2,CNIH1,CNTN4,COL13A1,COL8A1,DSG2,EDEM3,EDNRA,ELAVL2,ELMOD1,ENPP1,ETV1,FAM210B,FAM3C,FAM8A1,FAR1,FEZF2,FLRT3,GALC,GCNT1,GPD1L,GPR137C,GPRC5B,GRIN2B,GYG1,HHIP,HIVEP2,IGFBP5,IL1RAP,IL6ST,KIAA2022,KIF6,KLHL5,KPNA1,LDLRAD3,LYPD6,LYSMD3,MBNL2,MITF,MMP8,MOCS2,MSL3,MSMO1,MYO10,NEDD9,NEGR1,NELL1,NEMP1,NFIB,NR1D2,PAQR3,PCDHB16,PDE…
hsa-miR-539-5p	1.12992e-05	0.000382596	0.00174889	81/302	ACTR10,ADD3,ANGPT1,ANTXR2,ASPH,CADPS2,CBFB,CEP41,CLCN3,CSGALNACT1,DCK,DDAH1,DPY19L1,DSG2,EDEM3,ELAVL2,ELK3,ELMOD1,ENPP1,ETV1,FAM199X,FAM210B,FAM3C,FBLN7,FEZ2,GCNT1,GFI1,GPR137C,GPRC5B,IKBIP,KDELC2,KIAA2022,LY6K,LZTFL1,MITF,MMP8,MOCS2,NEDD9,NEMP1,NFIB,NTRK2,PAQR3,PCDHB16,PDE11A,PDE4B,PICALM,PLCH1,RAB5C,RAPGEF2,RCAN2,RPS6KA3,RPS6KA5,SARAF,SEMA3A,SH3TC2,SLC11A2,SLC16A7,SLC1A1,SLC35G1,SLC5A3,SLC7A2,S…
hsa-miR-206	6.66906e-05	0.00140727	0.00137967	81/302	ABHD6,ANXA2,ASPH,CLCN3,CRYM,DCC,DDAH1,EDEM3,ETV1,FAM210B,FAM69A,FAM8A1,FBLIM1,FMNL2,GPR137C,GRIN2B,HIVEP2,HLTF,IGFBP5,IL1RAP,IL6ST,KCNK10,KDELC2,KIAA2022,KIF6,KLHL5,KRAS,LDLRAD3,LY6K,LYPD6,LZTFL1,MAML2,MARVELD1,MMP8,MYB,NEDD9,NEGR1,NFIB,NGFR,NRP2,NTRK2,OTUB2,PAQR3,PHC2,PICALM,PLXNA4,PRDM1,PSKH1,RAPGEF2,RBM47,RCAN2,REEP1,RORB,RPS6KA3,RPS6KA5,SAMD12,SDCBP,SEMA3A,SH3TC2,SLC11A2,SLC2A4,SLC35F6,SLC35G…
hsa-miR-19b-3p	0.000350653	0.00457715	0.00134534	72/302	ACVRL1,ADD3,ADGRL3,ADRB1,ANGPT1,ANTXR2,ARHGEF4,CARHSP1,CBFB,CCR1,CD96,CNIH1,CSGALNACT1,DCC,DET1,E2F2,ELAVL2,ELK3,ENPP1,ETV1,F3,FAM69A,FAM8A1,FBLIM1,FBLN7,GALC,GPRC5B,HIVEP2,IL1RAP,KCNK10,KIAA2022,KPNA1,KRAS,LDLRAD3,MBNL2,MSMO1,MYB,MYO10,MYOT,NFIB,NRP2,NTRK2,PLD5,PLXNA4,PODXL,PRDM1,RAB34,RAPGEF2,REEP1,RPS6KA5,S1PR1,SAMD12,SATB1,SEMA3A,SLC11A2,SLC16A7,SLC26A2,SLC35G1,SLC38A4,SLITRK6,SMOC1,SOX6,ST6G…
hsa-miR-19a-3p	0.000305799	0.00424042	0.001312	72/302	ACVRL1,ADD3,ADGRL3,ADRB1,ANGPT1,ANTXR2,ARHGEF4,CARHSP1,CBFB,CCR1,CD96,CNIH1,CSGALNACT1,DCC,DET1,E2F2,ELAVL2,ELK3,ENPP1,ETV1,F3,FAM69A,FAM8A1,FBLIM1,FBLN7,GALC,GPRC5B,HIVEP2,IL1RAP,KCNK10,KIAA2022,KPNA1,KRAS,LDLRAD3,MBNL2,MSMO1,MYB,MYO10,MYOT,NFIB,NRP2,NTRK2,PLD5,PLXNA4,PODXL,PRDM1,RAB34,RAPGEF2,REEP1,RPS6KA5,S1PR1,SAMD12,SATB1,SEMA3A,SLC11A2,SLC16A7,SLC26A2,SLC35G1,SLC38A4,SLC5A3,SLITRK6,SMOC1,SO…
hsa-miR-23b-3p	0.000430649	0.00528373	0.000646053	92/302	ABHD6,ADD3,ADGRG2,ANGPT1,ANTXR2,ANXA2,ARL2BP,ASPH,CDC20B,CEP41,CLCN3,CSGALNACT1,DCK,DCLRE1A,DDAH1,EDEM3,ELAVL2,ELK3,ESM1,ETV1,FAM199X,FAM210B,FMNL2,GCNT1,GPD1L,GPRC5B,GRIN2B,HHIP,HIVEP2,IL1RAP,IL6ST,IL7R,KIAA2022,KIF6,KLHL5,KPNA1,KRAS,LZTFL1,MAML2,MITF,MMP8,MOCS2,MSMO1,NEDD9,NEGR1,NEMP1,NFIB,NR1D2,NRP2,NTRK2,OTUB2,PDE4B,PICALM,PIWIL1,PRDM1,RAPGEF2,RBM47,RCN2,REEP1,RERG,RFK,RORB,RPS6KA3,RPS6KA5,SA…
hsa-miR-23a-3p	0.000952525	0.00924584	0.000563555	91/302	ABHD6,ADD3,ADGRG2,ANGPT1,ANTXR2,ANXA2,ASPH,CDC20B,CEP41,CLCN3,CSGALNACT1,DCK,DCLRE1A,DDAH1,EDEM3,ELAVL2,ELK3,ESM1,ETV1,FAM199X,FAM210B,FMNL2,GCNT1,GPD1L,GPRC5B,GRIN2B,HHIP,HIVEP2,IL1RAP,IL6ST,IL7R,KIAA2022,KIF6,KLHL5,KPNA1,KRAS,LZTFL1,MAML2,MITF,MMP8,MOCS2,MSMO1,NEDD9,NEGR1,NEMP1,NFIB,NR1D2,NRP2,NTRK2,OTUB2,PDE4B,PICALM,PIWIL1,PRDM1,RAPGEF2,RBM47,RCN2,REEP1,RERG,RFK,RORB,RPS6KA3,RPS6KA5,SAMD12,SA…
hsa-miR-153-3p	1.74228e-05	0.000551471	0.000412527	67/302	ABAT,ADD3,ANGPT1,ANTXR2,ARHGAP24,ASPH,C3orf18,CBFB,CCL28,CLCN3,CNTN4,COLEC12,DCC,DCK,DPY19L1,DSG2,EDEM3,ELAVL2,FAM210B,HHIP,HIVEP2,IKBIP,IL17RB,IL1RAP,KIAA2022,KLHL5,LYSMD3,MAML2,MBNL2,MITF,MSL3,MYB,NFIB,PAQR3,PCDHB16,PLXNA4,PRR16,RAPGEF2,RCAN2,RERG,RORB,RPS6KA3,RPS6KA5,SAMD12,SATB1,SCAMP1,SEMA3A,SLC11A2,SLC16A7,SLC39A10,SLC7A2,SORBS2,SOX6,SPRED1,TAPT1,TM4SF18,TMEM123,TMEM33,TRHDE,UNC5A,UNC5C,VAM…
hsa-miR-488-3p	7.63878e-05	0.00158887	0.000325548	94/302	ADD3,ADGRG2,ANTXR2,ARHGAP24,ARHGEF4,ARL6IP6,ASPH,BTC,CADPS2,CARHSP1,CBFB,CCL28,CD96,CEP41,CLCN3,CNTN4,COL8A1,DCC,DDAH1,DSG2,EDEM3,EDNRA,ELAVL2,ELK3,ETV1,FAM199X,FAM69A,FMNL2,GALC,GRIN2B,GYG1,HEPH,HIVEP2,HLTF,IGFBP5,IL6ST,KDELC2,KIAA2022,KIF6,KLHL5,KPNA1,LY6K,LYSMD3,MAML2,MBNL2,MITF,MSL3,NEGR1,NFIB,NTRK2,PAQR3,PCDHB16,PDE11A,PDE4B,PHC2,PICALM,PLD5,PLXNA4,PODXL,RAPGEF2,RCAN2,RCN2,RERG,RFK,RPS6KA3,R…
hsa-miR-190b	1.26032e-05	0.00041705	0.000293952	52/302	ACTR10,ADGRL3,ANGPT1,ANKLE1,ARHGAP24,CLCN3,CMPK2,EDNRA,ELMOD1,FAM210B,FAM69A,FAM8A1,FAR1,FLRT3,GCNT1,GPR137C,GYG1,HHIP,HOXC5,HSD17B12,IKBIP,IL1RAP,KIAA2022,KLHL5,KRAS,MMP8,NEDD9,NEGR1,NFIB,NRP2,RAPGEF2,RCAN2,RCN2,RFK,RPS6KA3,SCAMP1,SEMA3A,SH3TC2,SLC11A2,SLC7A2,SORBS2,SOX6,SPRED1,ST6GAL1,TET1,TNFRSF11B,TRAM1,TRHDE,TSPAN14,TXNRD1,UNC5C,ZIC3,
hsa-miR-190a-5p	4.54785e-05	0.00112232	0.000201115	50/302	ACTR10,ADGRL3,ANGPT1,ANKLE1,CLCN3,CMPK2,EDNRA,ELAVL2,FAM210B,FAM69A,FAM8A1,FAR1,FLRT3,GCNT1,GPR137C,GYG1,HOXC5,HSD17B12,IKBIP,IL1RAP,IL6ST,KIAA2022,KLHL5,KRAS,MMP8,NEDD9,NEGR1,NFIB,NRP2,NTRK2,RCAN2,RCN2,RFK,RPS6KA3,SCAMP1,SEMA3A,SLC11A2,SLC7A2,SORBS2,SOX6,SPRED1,ST6GAL1,TET1,TNFRSF11B,TRAM1,TRHDE,TSPAN14,TXNRD1,UNC5C,ZIC3,
hsa-miR-181b-5p	1.68376e-06	7.48133e-05	0.000159998	87/302	ADGRG2,ADGRL3,ANGPT1,ANKLE1,ARL2BP,ARL6IP6,ASPH,CADPS2,CCR1,CDC20B,CEP41,CMPK2,CNTN4,DCC,DPY19L1,EDNRA,ELAVL2,ENPP1,ESM1,FAM3C,FAR1,FMNL2,GAS1,GPD1L,GPR137C,GSG1L,HHIP,HLTF,IL1RAP,IL6ST,IL7R,KCNK10,KIAA2022,KIF6,KLHL5,KPNA1,KRAS,LYSMD3,MAB21L3,MBNL2,MITF,MMP8,NEGR1,NEMP1,NFIB,NR1D2,NTRK2,PDE11A,PICALM,PLAC8,PLCH1,PODXL,PRDM1,RAPGEF2,RBM47,RCAN2,RCN2,REEP1,RFK,RORB,RPS6KA3,S1PR1,SAMD12,SLC38A4,SLC…
hsa-miR-135b-5p	3.71056e-05	0.000982287	0.000151946	69/302	ABAT,ANGPT1,ANTXR2,ARHGEF4,ASPH,CCR1,CD96,CEP41,CLCN3,CNIH1,CSNK1G2,DET1,DPY19L1,EDEM3,EDNRA,ELK3,ENTPD4,FAM199X,FAM3C,FBLIM1,FLRT3,FMNL2,GPRC5B,GRIN2B,HSD17B12,IL6ST,IL7R,KIF6,KRAS,LMF1,LYPD6,MBNL2,MOCS2,MYO10,NEDD9,NEGR1,NEMP1,NTRK2,PAQR3,PCDHB16,PRDM1,PSKH1,RHOJ,RNF166,RORB,RPS6KA3,SCAMP1,SDCBP,SEMA3A,SH3TC2,SLC11A2,SLC26A2,SLC39A10,SLITRK6,SOX6,SPRED1,ST3GAL3,TAPT1,THBS1,TNFRSF11B,TNS3,TRHDE,…
hsa-miR-365a-3p	1.30041e-10	6.56201e-08	0.000132482	68/302	ABAT,ABHD6,ACVRL1,ADD3,ADGRL3,C3orf18,C5orf46,CARHSP1,CBFB,CDC20B,CHST9,CNTN4,DET1,DPY19L1,E2F2,EDEM3,EDNRA,ELAVL2,ELK3,ELMOD1,ENPP1,ENTPD4,ETV1,F3,FAM3C,FEZ2,HAPLN2,HHIP,HSD17B12,IGFBP5,IL1RAP,KCNK10,KPNA1,KRAS,LYSMD3,MSL3,MYO10,NFIB,NR1D2,PDE11A,PRDM1,RAPGEF2,RBM47,RERG,RNF166,RPS6KA3,SEMA3A,SH3TC2,SLC2A4,SLC7A2,SLITRK6,SOX6,SPRED1,SREBF2,SSTR2,ST6GAL1,TET1,TMEM123,TMEM178B,TMTC2,TRAM1,TRHDE,TS…
hsa-miR-135a-5p	0.000210125	0.003362	0.000103346	67/302	ABAT,ANGPT1,ANTXR2,ARHGEF4,ASPH,CCR1,CEP41,CLCN3,CNIH1,CSNK1G2,DET1,DPY19L1,EDEM3,EDNRA,ELK3,ENTPD4,FAM199X,FBLIM1,FLRT3,FMNL2,GPRC5B,GRIN2B,HSD17B12,IL6ST,IL7R,KIF6,KRAS,LMF1,LYPD6,MBNL2,MOCS2,MYO10,NEDD9,NEGR1,NEMP1,NTRK2,PAQR3,PCDHB16,PRDM1,PSKH1,RHOJ,RNF166,RORB,RPS6KA3,SCAMP1,SDCBP,SEMA3A,SH3TC2,SLC11A2,SLC26A2,SLC39A10,SLITRK6,SOX6,SPRED1,ST3GAL3,TAPT1,THBS1,TNFRSF11B,TNS3,TRHDE,TRIM23,TSPA…
hsa-miR-181d-5p	4.77633e-07	2.78173e-05	9.56758e-05	87/302	ADGRG2,ADGRL3,ANGPT1,ANKLE1,ARL2BP,ARL6IP6,ASPH,CADPS2,CDC20B,CEP41,CMPK2,CNTN4,DCC,DPY19L1,EDNRA,ELAVL2,ENPP1,ESM1,FAM3C,FAR1,FMNL2,GAS1,GCNT1,GPD1L,GPR137C,HHIP,HLTF,IKBIP,IL1RAP,IL6ST,IL7R,KCNK10,KIAA2022,KIF6,KLHL5,KPNA1,KRAS,LYSMD3,MAB21L3,MBNL2,MITF,MMP8,NEGR1,NEMP1,NFIB,NR1D2,NTRK2,PDE11A,PICALM,PLAC8,PLCH1,PODXL,PRDM1,RAPGEF2,RBM47,RCAN2,RCN2,REEP1,RFK,RORB,RPS6KA3,S1PR1,SAMD12,SLC38A4,SL…
hsa-miR-369-3p	7.68136e-08	6.57886e-06	9.19112e-05	82/302	ABAT,ACTR10,ADD3,ANGPT1,ANTXR2,ARL2BP,ASPH,BOC,BTC,CADPS2,CDC20B,CEP41,CNIH1,CNTN4,DPY19L1,EDNRA,ELMOD1,ENPP1,ESM1,ETV1,F3,FAM199X,FAM3C,FAM8A1,FLRT3,GCNT1,GPR137C,GSG1L,HIVEP2,HLTF,HSD17B12,IL6ST,KIAA2022,KLHL5,KPNA1,KRAS,LDLRAD3,LYSMD3,LZTFL1,MBNL2,MOCS2,MYO10,NEGR1,NFIB,NRP2,NTRK2,OTUB2,PAQR3,PCDHB16,PDE4B,PLAC8,PLD5,PLXNA4,PRDM1,RAPGEF2,RCN2,REEP1,RFK,RHOJ,RORB,SAMD12,SATB1,SDCBP,SEMA3A,SLC1A…
hsa-miR-181a-5p	9.33629e-06	0.000331552	3.72845e-05	81/302	ADGRG2,ADGRL3,ANGPT1,ANKLE1,ARL2BP,ARL6IP6,ASPH,CADPS2,CDC20B,CEP41,CMPK2,CNTN4,DCC,DPY19L1,E2F2,EDNRA,ELAVL2,ENPP1,ESM1,FAM3C,FMNL2,GPD1L,GPR137C,HHIP,HLTF,IL1RAP,IL6ST,KCNK10,KIAA2022,KIF6,KLHL5,KPNA1,KRAS,LYSMD3,MAB21L3,MBNL2,MITF,MMP8,NEGR1,NEMP1,NFIB,NR1D2,NTRK2,PDE11A,PICALM,PLAC8,PODXL,PRDM1,RAPGEF2,RBM47,RCN2,REEP1,RFK,RORB,RPS6KA3,S1PR1,SAMD12,SLC38A4,SLC39A10,SLC5A3,SLC7A2,SMAD9,SORBS2,…
hsa-miR-148a-3p	0.000173796	0.00284334	3.36712e-05	71/302	ANTXR2,ASPH,BOC,CLCN3,CNTN4,COLEC12,CSGALNACT1,DCK,DDAH1,EDNRA,ELAVL2,ETV1,F3,FAM105A,FEZ2,GALC,GAS1,GCNT1,GPR137C,GPRC5B,HEPH,HHIP,IGFBP5,IKBIP,IL6ST,KCNK10,KCNN3,KIAA2022,KLHL5,KPNA1,LDLRAD3,LYSMD3,LZTFL1,MAB21L3,MITF,MYB,NEGR1,NFIB,NTRK2,PDE11A,PDE4B,PICALM,PLXNB3,PODXL,PSKH1,RAB34,RORB,RPS6KA3,RPS6KA5,S1PR1,SATB1,SEMA3A,SH3TC2,SLC39A10,SLC5A3,SLC7A2,SMOC1,ST6GAL1,TMEM123,TMEM178B,TMEM33,TRHDE…
hsa-miR-655-3p	6.19229e-07	3.46768e-05	3.07535e-05	76/302	ABAT,ADD3,ADGRL3,ANGPT1,ANTXR2,ARL2BP,ARL6IP6,CADPS2,CBFB,CEP41,CMPK2,CNIH1,DCK,DPY19L1,EDNRA,ELK3,ETV1,F3,FAM199X,FAM8A1,FAR1,FEZ2,FLRT3,GAS1,GFI1,GRIN2B,GSG1L,HHIP,HLTF,HSD17B12,KIAA2022,LYSMD3,LZTFL1,MBNL2,MITF,MOCS2,MSMO1,MYO10,MYOT,NEDD9,NEGR1,NFIB,NRP2,PAQR3,PCDHB16,PDE11A,PDE4B,PRDM1,REEP1,RFK,RHOJ,RPS6KA3,SAMD12,SATB1,SCAMP1,SDCBP,SEMA3A,SLC16A7,SLC1A1,SLC26A2,SLC35G1,SLC39A10,SLC5A3,SPRE…
hsa-miR-653-5p	3.28197e-05	0.000901613	2.98928e-05	70/302	ABAT,ADD3,ANGPT1,ANTXR2,ASPH,CADPS2,CD96,CDC20B,CNTN4,DDAH1,DSG2,EDEM3,EDNRA,ESM1,FLRT3,GALT,GCNT1,GRIN2B,GYG1,HEPH,HHIP,IL6ST,KIAA2022,LY6K,LYPD6,LYSMD3,LZTFL1,MAML2,MBNL2,MOCS2,MYO10,NEDD9,NEGR1,NFIB,NR1D2,NTRK2,PDE11A,PICALM,PLCH1,PLD5,PLXNA4,PODXL,PRDM1,RBM47,RCAN2,RORB,RPS6KA3,S1PR1,SARAF,SDCBP,SEMA3A,SH3TC2,SLC16A7,SLC38A4,SLC39A10,SMAD9,SOSTDC1,SOX6,ST3GAL3,TAPT1,TET1,TMEM33,TNFSF15,TRHDE,…
hsa-miR-140-5p	0.000486584	0.00575989	2.01908e-05	58/302	ACTR10,ANXA8,CCNJL,CCR1,CDC20B,CEP41,DDAH1,DPY19L1,ELAVL2,ELMOD1,FAM105A,FAM199X,FAM69A,GALC,GPD1L,GPRC5B,GSG1L,HHIP,IGFBP5,IKBKE,IL1RAP,IL7R,KIAA2022,KIF6,KLHL5,KPNA1,LINGO2,LMF1,LYSMD3,LZTFL1,MSL3,MYB,MYO10,NEDD9,NFIB,NTRK2,OTUB2,PLXNA4,PLXNB3,PODXL,PRDM1,RFK,RPS6KA3,RPS6KA5,SAMD12,SH3TC2,SLC16A7,SLC35G1,SLC44A2,SPRED1,TMEM123,TMEM178B,TNFSF15,TSPAN14,TXNRD1,WBP1L,ZIC3,ZNF114,
hsa-miR-182-5p	0.000376707	0.00485385	1.88277e-05	82/302	ACVRL1,ADD3,ADGRL3,ANTXR2,C2orf72,CADPS2,CCNJL,CCR1,CD96,CEP41,COL13A1,CSGALNACT1,DCC,DDAH1,DSG2,E2F2,EDEM3,EDNRA,ELAVL2,ENTPD4,FAM199X,FAM210B,FAM8A1,GCNT1,GPRC5B,GRIN2B,HLTF,IL1RAP,KCNK10,KCNN3,KDELC2,KIAA2022,KPNA1,KRAS,LYPD6,MBNL2,MITF,MYB,MYO10,NEDD9,NEGR1,NELL1,NFIB,NR1D2,OTUB2,PCDHB16,PDE11A,PLCH1,PODXL,PRDM1,RAB34,RAPGEF2,REEP1,RHOJ,RORB,RPS6KA3,RPS6KA5,S1PR1,SAMD12,SEMA3A,SH3TC2,SLC1A1,S…
hsa-miR-181c-5p	0.000117302	0.00218964	1.79532e-05	76/302	ADGRG2,ANGPT1,ANKLE1,ARL2BP,ARL6IP6,ASPH,CADPS2,CDC20B,CEP41,CMPK2,CNTN4,DCC,DPY19L1,EDNRA,ELAVL2,ENPP1,ESM1,FAM3C,FMNL2,GPD1L,GPR137C,HHIP,HLTF,IL1RAP,IL6ST,KCNK10,KIAA2022,KIF6,KLHL5,KPNA1,KRAS,LYSMD3,MAB21L3,MBNL2,MITF,MMP8,NEGR1,NEMP1,NFIB,NR1D2,NTRK2,PDE11A,PICALM,PLAC8,PODXL,PRDM1,RAPGEF2,RBM47,RCN2,REEP1,RFK,RORB,RPS6KA3,S1PR1,SAMD12,SLC38A4,SLC39A10,SLC7A2,SMAD9,SORBS2,SOX6,TAPT1,TMEM123,…
hsa-miR-376b-3p	0.000792831	0.00798116	9.92447e-06	53/302	ANTXR2,ANXA2,CADPS2,CBFB,CLCN3,CSGALNACT1,EDEM3,ELAVL2,ETV1,FAM3C,FAM8A1,FBLN7,GPD1L,GPR137C,GRIN2B,HIVEP2,IKBIP,IL1RAP,LINGO2,LYSMD3,MAB21L3,MAML2,NEDD9,NEGR1,NFIB,NR1D2,OTUB2,PAQR3,PCDHB16,PDE4B,PICALM,PLD5,RFK,RORB,RPS6KA3,SAMD12,SATB1,SH3TC2,SLC1A1,SLC35G1,SLC39A10,SLC7A2,SLITRK6,SORBS2,TERF1,TET1,TMEM178B,TMTC2,TNFRSF11B,TNFSF15,TRAM1,ZIC3,ZNF28,
hsa-miR-152-3p	0.000148784	0.00257892	7.681e-06	73/302	ANTXR2,ASPH,BOC,CLCN3,CNTN4,COLEC12,CSGALNACT1,DCK,DDAH1,EDNRA,ELAVL2,ENPP1,ETV1,F3,FAM105A,FEZ2,GALC,GAS1,GCNT1,GPR137C,GPRC5B,HEPH,HHIP,HIVEP2,IGFBP5,IKBIP,IL6ST,KCNN3,KIAA2022,KIF6,KLHL5,KPNA1,LDLRAD3,LYSMD3,LZTFL1,MAB21L3,MITF,MYB,NEGR1,NFIB,NTRK2,PDE11A,PDE4B,PICALM,PLXNA4,PODXL,PSKH1,RAB34,RORB,RPS6KA3,RPS6KA5,S1PR1,SATB1,SEMA3A,SH3TC2,SLC35F6,SLC39A10,SLC5A3,SLC7A2,SMOC1,ST6GAL1,TAPT1,TMEM…
hsa-miR-1825	3.54439e-05	0.000955671	6.64902e-06	29/302	ACVRL1,AGTRAP,ASPH,C3orf18,CARHSP1,CD96,CLCN3,FLRT3,GALC,HHIP,HOXC5,IL1RAP,KIAA2022,KRAS,MITF,PDE11A,PHC2,PODXL,RBM47,RORB,RPS6KA5,S1PR1,SLC26A2,SOX6,TSPAN14,UBAC2,VAMP3,ZNF28,ZNF618,
hsa-miR-142-5p	2.6745e-05	0.000763545	5.15998e-06	82/302	ADGRL3,ANTXR2,ARHGAP24,BMX,BTC,CBFB,CDC20B,CLCN3,DCLRE1A,DPY19L1,ELAVL2,ENPP1,ETV1,FAM199X,FAM3C,FAM8A1,FAR1,FEZ2,FEZF2,FLRT3,FMNL2,GCNT1,GPR137C,HHIP,HIVEP2,HLTF,HSD17B12,IL6ST,KDELC2,KIAA2022,KIF6,KRAS,LYSMD3,LZTFL1,MITF,MOCS2,MYO10,NEGR1,NR1D2,NTRK2,PAQR3,PCDHB16,PIWIL1,PLAT,PLXNA4,PRDM1,RBM47,RCN2,RERG,RFK,RMI1,RORB,RPS6KA3,RPS6KA5,S1PR1,SAMD12,SDCBP,SEMA3A,SH3TC2,SLC11A2,SLC16A7,SLC35G1,SLC3…
hsa-miR-30a-5p	0.00048055	0.00573509	4.3585e-06	80/302	ABHD6,ACTR10,ADGRL3,ADRB1,ANKLE1,ARL6IP6,C2orf72,CARHSP1,CBFB,CCNJL,CD96,CEP41,CLCN3,CNTN4,COL13A1,COL8A1,CSGALNACT1,DDAH1,DET1,DPY19L1,DSG2,EDEM3,EDNRA,ELAVL2,ELK3,FAM199X,FAM210B,FAM69A,FAM8A1,GALC,GSG1L,HIVEP2,HSD17B12,IKBIP,IL1RAP,IL6ST,KCNN3,KDELC2,KRAS,LYSMD3,MBNL2,NEGR1,NFIB,NR1D2,NRP2,NTRK2,PAQR3,PCDHB16,PDE11A,PICALM,PRDM1,RAPGEF2,REEP1,RMI1,RORB,RPS6KA3,RPS6KA5,SATB1,SCAMP1,SEMA3A,SLC38…
hsa-miR-30c-5p	0.000681694	0.00719237	3.77027e-06	80/302	ABHD6,ACTR10,ADGRL3,ADRB1,ANKLE1,ANTXR2,ARL6IP6,C2orf72,CBFB,CCNJL,CD96,CEP41,CNTN4,COL13A1,COL8A1,CSGALNACT1,DDAH1,DET1,DPY19L1,DSG2,EDEM3,EDNRA,ELAVL2,ELK3,FAM199X,FAM210B,FAM69A,FAM8A1,GALC,GSG1L,HIVEP2,HSD17B12,IKBIP,IL1RAP,IL6ST,KCNN3,KDELC2,KLHL5,KRAS,LYSMD3,MBNL2,NEGR1,NFIB,NR1D2,NRP2,PAQR3,PCDHB16,PDE11A,PICALM,PRDM1,RAPGEF2,REEP1,RMI1,RORB,RPS6KA3,RPS6KA5,SATB1,SCAMP1,SEMA3A,SLC38A4,SLC3…
hsa-miR-148b-3p	0.00013889	0.00246615	3.74586e-06	69/302	ANTXR2,ASPH,BOC,CLCN3,CNTN4,COLEC12,CSGALNACT1,DCK,DDAH1,EDNRA,ELAVL2,ETV1,F3,FAM105A,FEZ2,GALC,GAS1,GCNT1,GPR137C,GPRC5B,HEPH,HHIP,IGFBP5,IKBIP,IL6ST,KCNN3,KIAA2022,KLHL5,KPNA1,LDLRAD3,LYSMD3,LZTFL1,MAB21L3,MITF,MYB,NEGR1,NFIB,NR1D2,NTRK2,PDE11A,PDE4B,PICALM,PODXL,PSKH1,RAB34,RORB,RPS6KA3,RPS6KA5,S1PR1,SATB1,SEMA3A,SH3TC2,SLC39A10,SLC5A3,SLC7A2,SMOC1,ST6GAL1,TAPT1,TMEM123,TMEM178B,TRHDE,TRIM23,T…
hsa-miR-486-5p	5.39111e-05	0.00122648	3.49817e-06	53/302	ADGRL3,ANGPT1,ARL6IP6,CBFB,CD96,CDH7,CHST9,CLCN3,CNTN4,DCC,DPY19L1,ELAVL2,FAR1,FBLIM1,GRIN2B,HSD17B12,IGFBP5,IKBIP,KIF6,KPNA1,MAML2,MYOT,NEGR1,NFIB,NR1D2,NRP2,OTUB2,PAQR3,PCDHB16,PIWIL1,PLAT,PLXNA4,REEP1,SAMD12,SEMA3A,SH3TC2,SLC16A7,SLC44A2,SLC7A2,SMOC1,SOX6,SPRED1,ST3GAL3,ST6GAL1,TMEM178B,TMEM33,TRHDE,TRIM23,TWF1,UNC5C,WBP1L,ZNF28,ZNF618,
hsa-miR-30e-5p	0.000607727	0.00670341	2.90611e-06	79/302	ABHD6,ACTR10,ADGRL3,ADRB1,ANKLE1,ARL6IP6,C2orf72,CARHSP1,CBFB,CCNJL,CD96,CEP41,CLCN3,CNTN4,COL13A1,COL8A1,CSGALNACT1,DDAH1,DET1,DPY19L1,DSG2,EDEM3,EDNRA,ELAVL2,ELK3,FAM199X,FAM210B,FAM69A,FAM8A1,GALC,GSG1L,HIVEP2,HSD17B12,IKBIP,IL1RAP,IL6ST,KDELC2,KRAS,LYSMD3,MBNL2,NEGR1,NFIB,NR1D2,NRP2,PAQR3,PCDHB16,PDE11A,PICALM,PRDM1,RAPGEF2,REEP1,RMI1,RORB,RPS6KA5,SATB1,SCAMP1,SEMA3A,SLC38A4,SLC39A10,SLC5A3,S…
hsa-miR-30b-5p	0.00109501	0.00996459	2.1348e-06	78/302	ABHD6,ACTR10,ADGRL3,ADRB1,ANKLE1,ANTXR2,ARL6IP6,C2orf72,CBFB,CCNJL,CD96,CEP41,CNTN4,COL13A1,COL8A1,CSGALNACT1,DDAH1,DET1,DPY19L1,DSG2,EDEM3,EDNRA,ELAVL2,ELK3,FAM199X,FAM210B,FAM69A,FAM8A1,GALC,GSG1L,HIVEP2,HSD17B12,IKBIP,IL1RAP,IL6ST,KDELC2,KRAS,LYSMD3,MBNL2,NEGR1,NFIB,NR1D2,NRP2,PAQR3,PCDHB16,PDE11A,PICALM,PRDM1,RAPGEF2,REEP1,RMI1,RORB,RPS6KA3,RPS6KA5,SATB1,SCAMP1,SEMA3A,SLC38A4,SLC39A10,SLC5A3,…
hsa-miR-30d-5p	0.00102801	0.00965666	1.81002e-06	78/302	ABHD6,ACTR10,ADGRL3,ADRB1,ANKLE1,ARL6IP6,CARHSP1,CBFB,CCNJL,CD96,CEP41,CNTN4,COL13A1,COL8A1,CSGALNACT1,DDAH1,DET1,DPY19L1,DSG2,EDEM3,EDNRA,ELAVL2,ELK3,FAM199X,FAM210B,FAM69A,FAM8A1,GALC,GRIN2B,GSG1L,HIVEP2,HSD17B12,IKBIP,IL1RAP,IL6ST,KDELC2,KRAS,LYSMD3,MBNL2,NEGR1,NFIB,NR1D2,NRP2,NTRK2,PAQR3,PCDHB16,PDE11A,PICALM,PRDM1,RAPGEF2,REEP1,RMI1,RORB,RPS6KA3,RPS6KA5,SATB1,SCAMP1,SEMA3A,SLC38A4,SLC39A10,S…
hsa-miR-205-5p	0.00105085	0.00970307	1.59169e-06	75/302	ACVRL1,ADGRL3,ANXA8,ARHGAP24,ASPH,CADPS2,CNIH1,DCC,DDAH1,EDEM3,ELAVL2,ENTPD4,ESM1,ETV1,FAM199X,FAM210B,FBLIM1,GSG1L,HIVEP2,HLTF,HSD17B12,IL6ST,KDELC2,KIF6,KPNA1,LDLRAD3,LY6K,LYPD6,LYSMD3,LZTFL1,MAB21L3,MOCS2,NEGR1,NEMP1,NFIB,NRP2,PAQR3,PDE11A,PHC2,PICALM,PLXNA4,PODXL,PRR16,RAPGEF2,RBM47,RCAN2,RCN2,RPS6KA3,RPS6KA5,SARAF,SEMA3A,SH3TC2,SLC11A2,SLC26A2,SLC38A4,SLC5A3,SLC7A2,SMOC1,SPRED1,ST6GAL1,TAPT1…
hsa-miR-33a-5p	0.000524171	0.00610554	1.00908e-06	73/302	ABAT,ADD3,ADGRG2,ADGRL3,ARHGAP24,ASPH,C2orf72,CD96,CDH7,CMPK2,CNIH1,CNTN4,CSGALNACT1,DPY19L1,EDNRA,ENTPD4,ESM1,FAM199X,FAM3C,FAM8A1,FMNL2,GAS1,GCNT1,GPR137C,IGFBP5,KDELC2,KIF6,KLHL5,KPNA1,LDLRAD3,LYSMD3,LZTFL1,MYB,NEDD9,NEGR1,NFIB,NTRK2,PAQR3,PDE11A,PDE4B,PICALM,PLD5,PLXNA4,RAPGEF2,REEP1,RERG,RORB,RPS6KA3,S1PR1,SAMD12,SEMA3A,SH3TC2,SLC16A7,SLC1A1,SLC26A2,SLC5A3,SLC7A2,SLITRK6,SNRPN,SOSTDC1,SSTR2,…
hsa-miR-1299	4.23293e-05	0.00106261	5.51702e-07	49/302	ABAT,ACVRL1,ADGRL3,ANGPT1,ARHGEF4,CLCN3,FAM199X,FAM210B,FEZ2,FLRT3,GALC,GFI1,GSG1L,HHIP,HIVEP2,IL1RAP,IL6ST,KCNK10,KIAA2022,LZTFL1,MBNL2,MYO10,NEGR1,NEMP1,NGFR,NRP2,PAQR3,PLXNA4,PODXL,RAPGEF2,RCAN2,REEP1,RPS6KA5,SH3TC2,SLC16A7,SLC26A2,SLC2A4,SMOC1,SORBS2,SOX6,ST6GAL1,THBS1,TNS3,TRHDE,TSPAN14,TWF1,UNC5C,ZNF28,ZNF618,
hsa-miR-330-3p	0.00027345	0.00390336	5.3598e-07	75/302	ADD3,ANKLE1,ANTXR2,ARL2BP,CARHSP1,CBFB,CCNJL,CD96,CEP41,CLCN3,DCK,EDEM3,EDNRA,ELAVL2,ESM1,ETV1,FAM199X,FAM210B,FAM3C,FAM8A1,FLRT3,GRIN2B,HIVEP2,IGFBP5,IL6ST,IL7R,KCNN3,KIAA2022,KPNA1,LDLRAD3,LZTFL1,MBNL2,NEDD9,NRP2,NTRK2,OTUB2,PAQR3,PCDHB16,PDE11A,PHC2,PICALM,PLXNA4,RCAN2,REEP1,RFK,RMI1,RPS6KA3,RPS6KA5,S1PR1,SAMD12,SEMA3A,SH3TC2,SLC35F6,SLC5A3,SLC7A2,SMAD9,SORBS2,SOSTDC1,SOX6,SPRED1,TAPT1,THBS1,T…
hsa-miR-376c-3p	0.000123941	0.00228427	3.12082e-07	64/302	ADGRG2,ADGRL3,ASPH,C3orf18,CNIH1,CNTN4,COL13A1,DCC,DCK,DDAH1,EDEM3,ELMOD1,FAM105A,FAM199X,FAM69A,FAM8A1,FLRT3,GALC,GAS1,GCNT1,GRIN2B,HHIP,HIVEP2,HLTF,IL17RB,IL1RAP,KDELC2,KIAA2022,KLHDC7B,KRAS,LDLRAD3,LZTFL1,MBNL2,MITF,MMP8,MSL3,MYB,MYOT,NEGR1,NFIB,NR1D2,NTRK2,PCDHB16,PDE4B,PODXL,RAPGEF2,RMI1,RORB,RPS6KA3,RPS6KA5,SAMD12,SATB1,SEMA3A,SLC16A7,SLC26A2,SLC35G1,SLC7A2,SOX6,SPRED1,TMEM33,TMTC2,TNS3,TRH…
hsa-miR-409-3p	3.70995e-07	2.2507e-05	2.39554e-07	73/302	ADGRG2,ANGPT1,ANTXR2,ARL6IP6,ASPH,CADPS2,CD96,CEP41,CLCN3,CNTN4,DPY19L1,E2F2,EDEM3,ESM1,ETV1,FAM199X,FAR1,FBLIM1,FMNL2,GALC,GPR137C,HHIP,HIVEP2,KCNN3,KIAA2022,KRAS,LYPD6,LYSMD3,MBNL2,MSMO1,MYOT,NEGR1,NFIB,NGFR,NRP2,NTRK2,PAQR3,PDE11A,PICALM,PIWIL1,PLD5,PLXNA4,RBM47,RCAN2,RFK,RMI1,RNF166,RORB,RPS6KA3,S1PR1,SAMD12,SATB1,SEMA3A,SH3TC2,SLC16A7,SLC26A2,SLC39A10,SLC5A3,SLC7A2,SOX6,SPRED1,TERF1,THBS1,TM…
hsa-miR-578	5.96947e-05	0.00127817	9.20882e-08	46/302	ADD3,ADGRG2,ADGRL3,ANTXR2,ASPH,CHST9,CLCN3,EDEM3,ELAVL2,ELMOD1,ETV1,FAM3C,FEZ2,GAS1,GCNT1,GFI1,GSG1L,HLTF,IL1RAP,KDELC2,KIF6,MITF,MOCS2,MYO10,NEGR1,NFIB,NRP2,PICALM,PLCH1,PLXNA4,RAPGEF2,RORB,RPS6KA5,SEMA3A,SLC26A2,SLC2A4,SLITRK6,SMAD9,SORBS2,TMEM178B,TMEM33,TMTC2,TRHDE,ZCCHC24,ZNF114,ZNF618,
hsa-miR-620	0.000975298	0.00938944	8.07258e-08	12/302	ASPH,CBFB,GSG1L,HOXC5,IL1RAP,MBNL2,NFIB,NGFR,NRP2,PLXNA4,SLC1A1,TSPAN14,
hsa-miR-323a-3p	9.08355e-05	0.00181173	8.06812e-08	67/302	ABHD6,ADD3,ADGRL3,ANTXR2,ARL6IP6,BMX,BTC,CADPS2,CBFB,CD180,CHST9,CLCN3,CMPK2,CNTN4,DDAH1,DPY19L1,EDEM3,ELAVL2,ELK3,ETV1,FAM105A,FAM199X,FAM3C,FLRT3,IL6ST,IL7R,KIAA2022,KPNA1,KRAS,LYSMD3,MBNL2,MITF,MSL3,NEGR1,NFIB,NR1D2,NRP2,PAQR3,PDE4B,PLD5,PLXNA4,RCN2,REEP1,RMI1,RORB,RPS6KA3,SAMD12,SATB1,SEMA3A,SLC26A2,SLC35G1,SLC38A4,SLC39A10,SOX6,SPRED1,SSTR2,TAPT1,TET1,TMEM123,TMEM33,TRHDE,TRIM23,TSHZ3,TWF1,U…
hsa-miR-582-5p	0.000753754	0.00778345	6.99239e-08	69/302	ADD3,ADRB1,ANGPT1,ANTXR2,ARL6IP6,CBFB,CD96,CEP41,CNTN4,DPY19L1,EDEM3,ELK3,ELMOD1,ENTPD4,ETV1,FAM105A,FAM199X,FAM8A1,FAR1,GCNT1,GPD1L,IL1RAP,KDELC2,KPNA1,KRAS,LYPD6,LYSMD3,MAB21L3,MAML2,MITF,MMP8,MSMO1,MYB,MYO10,NEDD9,NEGR1,NFIB,NR1D2,PAQR3,PDE11A,PODXL,PRDM1,RCN2,RPS6KA3,RPS6KA5,SAMD12,SATB1,SEMA3A,SLC26A2,SLC39A10,SLC5A3,SLC7A2,SORBS2,SOX6,SPRED1,TAPT1,THBS1,TM4SF18,TMEM123,TMEM33,TMTC2,TNS3,TRI…
hsa-miR-221-3p	0.000100313	0.00192179	6.40993e-08	59/302	ADD3,ANTXR2,ASPH,CBFB,CCL28,CD180,CEP41,DCLRE1A,E2F2,ELAVL2,ENPP1,ETV1,FAM199X,FLRT3,GALC,GCNT1,GRIN2B,HLTF,IL17RB,KIAA2022,KIF6,KPNA1,MITF,MSL3,MYB,MYO10,NEGR1,NFIB,OTUB2,PARD3B,PDE11A,PDE4B,PHC2,PLD5,PODXL,PRDM1,RAPGEF2,RBM47,RCN2,RORB,RPS6KA5,SATB1,SDCBP,SLC16A7,SLC35F6,SLC39A10,SLC7A2,SLITRK6,SNRPN,SNURF,SOSTDC1,SOX6,ST6GAL1,THBS1,TMTC2,TNFRSF11B,TRAM1,UNC5C,ZNF618,
hsa-miR-433-3p	4.0334e-05	0.00103029	6.26447e-08	68/302	ADD3,ADGRL3,ARHGAP24,ARL6IP6,ASPH,CARHSP1,CBFB,CLCN3,CNIH1,DCK,DDAH1,DPY19L1,EDEM3,EDNRA,ELMOD1,ENPP1,ETV1,FAM199X,FAM3C,FEZ2,GALC,GPR137C,HIVEP2,IKBIP,IL1RAP,IL6ST,KCNK10,KPNA1,KRAS,LYPD6,LYSMD3,MAB21L3,MYB,NEDD9,NEGR1,NFIB,NR1D2,PAQR3,PLCH1,RAB5C,RHOJ,RORB,RPS6KA3,RPS6KA5,SATB1,SCAMP1,SEMA3A,SH3TC2,SLC16A7,SLC35F6,SLC5A3,SLC7A2,SNURF,SORBS2,SOSTDC1,SOX6,SPRED1,ST6GAL1,TERF1,TET1,THBS1,TMEM33,TN…
hsa-miR-499a-5p	0.000222827	0.0034575	4.68779e-08	62/302	ABAT,ANTXR2,ARL2BP,ASPH,CBFB,CEP41,CLCN3,CNTN4,DCC,DSG2,EDEM3,ELAVL2,F3,FAM199X,FAM210B,FAM8A1,GAS1,GPR137C,HIVEP2,HLTF,IKBIP,IL1RAP,IL6ST,KCNN3,KIAA2022,KRAS,LYSMD3,LZTFL1,MOCS2,MYB,MYO10,NFIB,OTUB2,PCDHB16,PDE11A,PODXL,RAB5C,RCAN2,RCN2,REEP1,RMI1,RPS6KA3,SAMD12,SATB1,SEMA3A,SH3TC2,SLC11A2,SLC39A10,SLC5A3,SLC7A2,SOSTDC1,SOX6,SPRED1,ST6GAL1,TAPT1,TMEM178B,TMEM33,TRAM1,TSPAN14,TWF1,UNC5A,ZIC3,
hsa-miR-361-5p	0.000431843	0.00528373	1.83643e-08	61/302	ADD3,ADGRG2,ANGPT1,ANKLE1,C3orf18,CMPK2,DCK,EDEM3,EDNRA,ELK3,ELMOD1,FAM105A,FAM199X,FAM3C,GALC,GCNT1,GFI1,GPRC5B,GYG1,IKBIP,IL6ST,KDELC2,KIAA2022,KPNA1,LYPD6,LYSMD3,MBNL2,MSL3,NEMP1,NFIB,NR1D2,NTRK2,PAQR3,PARD3B,PDE11A,PDE4B,PLD5,PODXL,PRDM1,RCAN2,RCN2,REEP1,RERG,RORB,SAMD12,SDCBP,SLC26A2,SLC5A3,SORBS2,SPRED1,TERF1,TET1,TMEM33,TMTC2,TNS3,TRIM23,TRIP13,TXNRD1,VAMP3,ZMAT4,ZNF860,
hsa-miR-590-5p	0.000161194	0.00276116	8.94152e-09	49/302	ABAT,ACVRL1,ADGRG2,ARHGAP24,CBFB,CDH7,COL13A1,DCC,DDAH1,EDEM3,ESM1,FAM3C,GFI1,GRIN2B,HSD17B12,IL1RAP,IL6ST,KCNK10,KIF6,LZTFL1,MSL3,NEGR1,NFIB,NTRK2,PDE4B,PIWIL1,PODXL,RCAN2,REEP1,RPS6KA3,SATB1,SEMA3A,SH3TC2,SLC1A1,SLC26A2,SLC35F6,SOSTDC1,SOX6,SPRED1,SSTR2,ST6GAL1,TCAF1,TET1,THBS1,TNFRSF11B,TNS3,TRAM1,TSHZ3,ZNF28,
hsa-miR-21-5p	0.000225592	0.0034575	7.91137e-09	50/302	ABAT,ADGRG2,ARHGAP24,CBFB,CDH7,COL13A1,DDAH1,ELMOD1,ESM1,ETV1,FAM3C,GFI1,GPD1L,GRIN2B,HHIP,HSD17B12,IL1RAP,IL6ST,KCNK10,KIF6,LYPD6,LZTFL1,MSL3,NEGR1,NFIB,NTRK2,PDE4B,PIWIL1,RCAN2,REEP1,RERG,RPS6KA3,RPS6KA5,SATB1,SEMA3A,SLC26A2,SLC35F6,SLC5A3,SOSTDC1,SOX6,SPRED1,SSTR2,ST6GAL1,TCAF1,TET1,THBS1,TMEM33,TNFRSF11B,TNS3,TRAM1,
hsa-miR-3681-3p	0.000234566	0.00352091	1.47511e-09	41/302	ASPH,CBFB,CDC20B,CEP41,DCC,DDAH1,EDEM3,EDNRA,ELAVL2,F3,FAR1,FLRT3,GSG1L,KCNK10,KCNN3,MYO10,NFIB,NGFR,NRP2,PHC2,PLCH1,RAB34,RAPGEF2,RCAN2,RORB,RPS6KA5,SAMD12,SLC26A2,SLC5A3,SMAD9,SNRPN,SREBF2,TAPT1,TMEM178B,TMTC2,TNFSF15,TRIM23,WBP1L,ZCCHC24,ZNF28,ZNF618,
hsa-miR-532-5p	8.48201e-05	0.00171525	8.19039e-10	49/302	ANTXR2,ARHGAP24,BMX,CARHSP1,CCNJL,CHST9,EDEM3,ELAVL2,FAM210B,FLRT3,GCNT1,GPR137C,GSG1L,IGFBP5,IL6ST,KDELC2,KIAA2022,KRAS,LINGO2,LYPD6,LZTFL1,MAB21L3,NEDD9,NEGR1,NFIB,NRP2,PCDHB16,PLXNA4,RERG,RHOJ,RMI1,RORB,RPS6KA3,SAMD12,SEMA3A,SH3TC2,SLC11A2,SLC38A4,SLC5A3,SLC7A2,SLITRK6,THBS1,TM4SF18,TMTC2,TNS3,TRHDE,TSPAN14,TXNRD1,UNC5C,
hsa-miR-362-5p	0.000253051	0.00375962	5.81809e-10	44/302	ACVRL1,C3orf18,CCNJL,CDC20B,CEP41,CHST9,CNTN4,DCLRE1A,DPY19L1,EDEM3,ELK3,FAM3C,GCNT1,KIAA2022,KIF6,KRAS,LYPD6,LYSMD3,LZTFL1,MBNL2,MOCS2,NEGR1,NTRK2,OTUB2,PDE11A,PLD5,PLXNA4,RAPGEF2,RBM47,RMI1,SATB1,SEMA3A,SH3TC2,SLC16A7,SLC26A2,SLC35G1,SLC38A4,SLITRK6,SORBS2,SOX6,SPRED1,SSTR2,ST6GAL1,ZNF618,
hsa-miR-299-5p	0.000293535	0.00414939	2.30802e-10	51/302	ACVRL1,ANGPT1,ARHGAP24,ARL2BP,CCR1,CEP41,CNTN4,CSGALNACT1,DCK,DDAH1,DPY19L1,EDEM3,ENTPD4,FAM3C,FAM8A1,FAR1,FLRT3,GCNT1,GFI1,GPRC5B,HSD17B12,IL1RAP,IL6ST,KIF6,KPNA1,LZTFL1,MAML2,MYO10,NEGR1,NR1D2,NTRK2,PAQR3,PDE11A,PRDM1,RFK,RPS6KA3,SAMD12,SH3TC2,SLC11A2,SLC16A7,SLC1A1,SLC35F6,SLC5A3,SLC7A2,SPRED1,THBS1,TMTC2,TSPAN14,TWF1,ZMAT4,ZNF618,
hsa-miR-374c-5p	0.000660048	0.00706639	1.79538e-10	30/302	ADD3,CBFB,CMPK2,DPY19L1,FAM8A1,FLRT3,GAS1,GFI1,GSG1L,KIAA2022,MBNL2,MITF,NFIB,PDE4B,REEP1,RHOJ,RPS6KA3,SAMD12,SATB1,SCAMP1,SLC16A7,SLC39A10,SPRED1,ST3GAL3,TRIM23,UFL1,UNC5C,ZCCHC24,ZFAND6,ZNF618,
hsa-miR-199a-3p	0.000134487	0.00241745	7.55511e-11	47/302	ACVRL1,ADD3,ADRB1,ANGPT1,ANTXR2,CBFB,CLCN3,DET1,E2F2,EDEM3,ELAVL2,ELMOD1,ENPP1,FAM199X,FLRT3,GCNT1,GPR137C,GRIN2B,GSG1L,HSD17B12,IL6ST,MAB21L3,MYO10,NR1D2,NRP2,NTRK2,PAQR3,PDE4B,RBM47,RORB,RPS6KA3,SAMD12,SEMA3A,SLC11A2,SLC16A7,SLC26A2,SLC39A10,SLITRK6,SMOC1,SOX6,SPRED1,TNFRSF11B,TRHDE,TSPAN14,UNC5C,VAMP3,ZIC3,
hsa-miR-199b-3p	0.000134487	0.00241745	7.55511e-11	47/302	ACVRL1,ADD3,ADRB1,ANGPT1,ANTXR2,CBFB,CLCN3,DET1,E2F2,EDEM3,ELAVL2,ELMOD1,ENPP1,FAM199X,FLRT3,GCNT1,GPR137C,GRIN2B,GSG1L,HSD17B12,IL6ST,MAB21L3,MYO10,NR1D2,NRP2,NTRK2,PAQR3,PDE4B,RBM47,RORB,RPS6KA3,SAMD12,SEMA3A,SLC11A2,SLC16A7,SLC26A2,SLC39A10,SLITRK6,SMOC1,SOX6,SPRED1,TNFRSF11B,TRHDE,TSPAN14,UNC5C,VAMP3,ZIC3,
hsa-miR-1303	0.000779302	0.00793471	7.44595e-11	29/302	CD180,CD96,CHST9,DCK,FAM210B,KDELC2,KIF6,KLHDC7B,KLHL5,MOCS2,NEGR1,NFIB,NGFR,NTRK2,PAQR3,PLCH1,PRDM1,SAMD12,SLC26A2,SLC35G1,SLC5A3,SPRED1,TET1,TNFSF15,TRAM1,TSPAN14,VAMP3,WBP1L,ZNF114,
hsa-miR-502-3p	2.03055e-05	0.000629039	4.07348e-11	43/302	ADD3,ANTXR2,ASPH,CCR1,CEP41,DCC,EDNRA,ELAVL2,F3,FAR1,GPD1L,GRIN2B,IGFBP5,IL6ST,KCNK10,KRAS,LYSMD3,MYO10,NFIB,NR1D2,NTRK2,PAQR3,PCDHB16,PICALM,PODXL,RAPGEF2,SAMD12,SATB1,SEMA3A,SH3TC2,SLC35F6,SLC5A3,SMOC1,SPRED1,TET1,TMEM178B,TMEM33,TNS3,TRIM23,TSHZ3,UFL1,UNC5C,WBP1L,
hsa-miR-5688	0.000813395	0.00811166	3.43764e-11	39/302	ARL2BP,CADPS2,CBFB,E2F2,ESM1,ETV1,GFI1,HIVEP2,IL7R,KIAA2022,KLHL5,LDLRAD3,LINGO2,LYPD6,MAML2,MBNL2,NELL1,NFIB,PDE11A,PLCH1,PRDM1,RAPGEF2,RBM47,REEP1,RMI1,RORB,SATB1,SLC26A2,SLC35F6,SMAD9,SOX6,TMEM33,TRHDE,TSHZ3,TWF1,UNC5C,WBP1L,ZCCHC24,ZIC3,
hsa-miR-4262	2.66595e-06	0.000113143	2.40068e-11	34/302	ASPH,CMPK2,CNTN4,DPY19L1,ELAVL2,ESM1,FMNL2,GPD1L,GPR137C,KCNK10,KIAA2022,KLHL5,KPNA1,MBNL2,MITF,NEGR1,NFIB,NR1D2,PICALM,PODXL,PRDM1,RCN2,RPS6KA3,S1PR1,SAMD12,SLC7A2,SOX6,TMEM123,TMEM178B,TNFRSF11B,TRIM23,UNC5A,ZFAND6,ZIC3,
hsa-miR-548b-5p	2.14396e-08	3.54075e-06	1.09847e-11	41/302	ANTXR2,ARL6IP6,ASPH,BTC,CADPS2,CBFB,CEP41,CHST9,CNIH1,DPY19L1,ETV1,FAM199X,FLRT3,FMNL2,GCNT1,GPD1L,HIVEP2,HLTF,IKBIP,IL6ST,KIAA2022,KRAS,MBNL2,MYO10,NEGR1,NTRK2,PCDHB16,PDE4B,PIWIL1,PLAT,PRDM1,RCN2,RORB,RPS6KA3,S1PR1,SLC7A2,TET1,TMEM123,TRAM1,TRIM23,TSPAN14,
hsa-miR-548c-3p	5.69251e-05	0.00126788	7.88615e-12	42/302	ADD3,ADGRL3,ANGPT1,ARL2BP,CARHSP1,CBFB,CLCN3,DCK,DDAH1,ELAVL2,ENPP1,FAM199X,FAR1,GCNT1,HHIP,IL1RAP,KDELC2,KIAA2022,KPNA1,KRAS,MBNL2,MITF,MOCS2,MSMO1,NEMP1,NTRK2,PICALM,RAPGEF2,RCAN2,S1PR1,SATB1,SDCBP,SLC16A7,SLC38A4,SLC5A3,SOX6,SPRED1,TET1,TMEM33,TSHZ3,ZCCHC24,ZMAT4,
hsa-miR-556-3p	0.00101253	0.009573	5.74758e-12	10/302	ADGRL3,CBFB,ENPP1,FBLN7,FMNL2,IKBIP,KCNK10,KIF6,MBNL2,RORB,
hsa-miR-208b-3p	0.000221561	0.0034575	5.24869e-12	26/302	ANXA8,CBFB,CLCN3,CNTN4,ELAVL2,F3,GAS1,KCNN3,MYO10,PCDHB16,PODXL,RAB5C,RCN2,REEP1,RMI1,SAMD12,SATB1,SEMA3A,SH3TC2,SLC39A10,SLC7A2,SOX6,ST6GAL1,TRHDE,TWF1,UNC5A,
hsa-miR-208a-3p	0.000311047	0.00427249	4.92763e-12	26/302	ANXA8,CBFB,CLCN3,CNTN4,ELAVL2,F3,GAS1,KCNN3,MYO10,NFIB,PCDHB16,PODXL,RAB5C,RCN2,REEP1,RMI1,SAMD12,SATB1,SEMA3A,SH3TC2,SLC39A10,SLC7A2,ST6GAL1,TRHDE,TWF1,UNC5A,
hsa-miR-548d-5p	5.15373e-08	5.77217e-06	4.50798e-12	39/302	ANTXR2,ARL6IP6,ASPH,BTC,CBFB,CEP41,CHST9,CNIH1,DPY19L1,ETV1,FAM199X,FLRT3,FMNL2,GCNT1,GPD1L,HIVEP2,HLTF,IKBIP,IL6ST,KIAA2022,KRAS,MBNL2,MYO10,NEGR1,NTRK2,PCDHB16,PDE4B,PIWIL1,PLAT,PRDM1,RCN2,RORB,RPS6KA3,S1PR1,SLC7A2,TET1,TMEM123,TRAM1,TRIM23,
hsa-miR-548j-5p	1.81992e-07	1.3249e-05	3.50342e-12	38/302	ANTXR2,ARL6IP6,ASPH,BTC,CBFB,CHST9,CNIH1,DPY19L1,ETV1,FAM199X,FEZ2,FLRT3,FMNL2,GCNT1,GPD1L,HIVEP2,HLTF,IKBIP,IL6ST,KIAA2022,KRAS,MBNL2,MYO10,NEGR1,NTRK2,PCDHB16,PDE4B,PIWIL1,PLAT,PRDM1,RCN2,RORB,S1PR1,SLC7A2,TET1,TMEM123,TRAM1,TRIM23,
hsa-miR-548i	6.97236e-08	6.34485e-06	2.95584e-12	38/302	ANTXR2,ARL6IP6,ASPH,BTC,CBFB,CHST9,CNIH1,DPY19L1,ETV1,FAM199X,FEZ2,FLRT3,FMNL2,GCNT1,GPD1L,HIVEP2,HLTF,IKBIP,IL6ST,KIAA2022,KRAS,MBNL2,MYO10,NEGR1,NTRK2,PCDHB16,PIWIL1,PLAT,PRDM1,RCN2,RORB,S1PR1,SLC7A2,TET1,TMEM123,TRAM1,TRIM23,ZNF28,
hsa-miR-548c-5p	2.20345e-07	1.52773e-05	2.44568e-12	37/302	ANTXR2,ARL6IP6,ASPH,BTC,CBFB,CHST9,CNIH1,DPY19L1,ETV1,FAM199X,FLRT3,FMNL2,GCNT1,GPD1L,HIVEP2,HLTF,IKBIP,IL6ST,KIAA2022,KRAS,MBNL2,MYO10,NEGR1,NTRK2,PCDHB16,PDE4B,PIWIL1,PLAT,PRDM1,RCN2,RORB,S1PR1,SLC7A2,TET1,TMEM123,TRAM1,TRIM23,
hsa-miR-559	2.87958e-08	3.81152e-06	2.36843e-12	37/302	ANTXR2,ARL6IP6,ASPH,BTC,CBFB,CHST9,CNIH1,DPY19L1,ETV1,FAM199X,FLRT3,FMNL2,GCNT1,GPD1L,HIVEP2,HLTF,IKBIP,IL6ST,KIAA2022,KRAS,MBNL2,MYO10,NEGR1,NTRK2,PCDHB16,PIWIL1,PLAT,PRDM1,RCN2,RORB,S1PR1,SLC7A2,TET1,TMEM123,TNS3,TRAM1,TRIM23,
hsa-miR-656-3p	0.000352088	0.00457715	2.24487e-12	26/302	ADD3,CNIH1,CNTN4,COLEC12,ETV1,F3,FAM199X,FAR1,FMNL2,HHIP,HIVEP2,KDELC2,MBNL2,MYOT,NEGR1,NFIB,PLD5,RBM47,RORB,SOX6,TET1,TMEM178B,TNFRSF11B,TRIM23,TRIP13,ZNF618,
hsa-miR-548a-5p	6.53547e-08	6.34377e-06	2.05645e-12	37/302	ANTXR2,ARL6IP6,ASPH,BTC,CBFB,CHST9,CNIH1,DPY19L1,ETV1,FAM199X,FLRT3,FMNL2,GCNT1,GPD1L,HIVEP2,HLTF,IKBIP,IL6ST,KIAA2022,KRAS,MBNL2,MYO10,NEGR1,NTRK2,PCDHB16,PIWIL1,PLAT,PRDM1,RCN2,RORB,S1PR1,SLC7A2,TET1,TMEM123,TRAM1,TRIM23,ZNF28,
hsa-miR-548h-5p	1.12687e-07	8.63541e-06	1.96565e-12	37/302	ANTXR2,ARL6IP6,ASPH,BTC,CBFB,CHST9,CNIH1,DPY19L1,ETV1,FAM199X,FLRT3,FMNL2,GCNT1,GPD1L,HIVEP2,HLTF,IKBIP,IL6ST,KIAA2022,KRAS,MBNL2,MYO10,NEGR1,NTRK2,PCDHB16,PIWIL1,PLAT,PRDM1,RCN2,RORB,S1PR1,SLC7A2,TET1,TMEM123,TRAM1,TRIM23,ZNF618,
hsa-miR-648	0.000457711	0.00550767	8.44039e-13	27/302	CCR1,FAM8A1,FBLIM1,FMNL2,GRIN2B,HHIP,KCNK10,NEGR1,NFIB,NGFR,NTRK2,PLAT,PLD5,PLXNA4,RBM47,RHOJ,RPS6KA3,SEMA3A,SLC26A2,SLC7A2,SMAD9,SPRED1,TET1,THBS1,TMTC2,TWF1,ZNF618,
hsa-miR-892a	0.000986665	0.00938944	4.56534e-13	30/302	ADRB1,CARHSP1,CBFB,CEP41,COL8A1,ELMOD1,FAM199X,FAM3C,GRIN2B,HLTF,IL6ST,IL7R,KPNA1,NFIB,NRP2,NTRK2,PLAT,RAPGEF2,RCAN2,REEP1,SATB1,SLC11A2,SLC26A2,SLC35F6,SLC7A2,TET1,TNS3,TRIM23,WBP1L,ZMAT4,
hsa-miR-586	2.7198e-06	0.000113143	2.58047e-13	31/302	ADD3,ADGRL3,ANTXR2,CHST9,CLCN3,CNIH1,CNTN4,CSGALNACT1,ELAVL2,ELMOD1,FMNL2,GAS1,GPR137C,HSD17B12,IGFBP5,LDLRAD3,LYSMD3,MBNL2,NEGR1,NR1D2,PDE4B,PICALM,REEP1,RERG,RORB,SEMA3A,SLC1A1,TMEM123,TMEM33,TSPAN14,ZNF28,
hsa-miR-4770	1.72013e-05	0.000551471	2.31988e-13	28/302	ADD3,CBFB,CCR1,DDAH1,ELMOD1,ETV1,FAR1,IGFBP5,IL1RAP,KCNK10,KCNN3,KIAA2022,KPNA1,KRAS,NFIB,NGFR,NRP2,NTRK2,PAQR3,PDE11A,PODXL,SOX6,TET1,TMEM178B,TMEM33,TNS3,ZIC3,ZNF618,
hsa-miR-210-3p	0.000427802	0.00528373	1.58555e-13	19/302	AGTRAP,C3orf18,GCNT1,GPD1L,HIVEP2,KPNA1,MAB21L3,NFIB,NGFR,NR1D2,NRP2,NTRK2,OTUB2,RCAN2,SAMD12,SLC35G1,TSPAN14,UNC5A,ZNF618,
hsa-miR-3164	0.000169307	0.00283346	8.74418e-14	7/302	CCR1,KRAS,NRP2,PARD3B,RAB5C,SLC2A4,ZNF28,
hsa-miR-142-3p	3.21337e-05	0.000899745	2.90237e-14	33/302	EDEM3,FEZ2,FMNL2,GFI1,GPR137C,GPRC5B,IL1RAP,IL6ST,IL7R,KRAS,NFIB,NR1D2,NTRK2,PAQR3,PCDHB16,PDE4B,PICALM,PIWIL1,RBM47,RORB,SAMD12,SCAMP1,SLC11A2,SLC38A4,SLC39A10,SLC5A3,SOX6,SPRED1,TRIM23,TWF1,VAMP3,ZCCHC24,ZIC3,
hsa-miR-548p	5.13003e-05	0.00118561	2.65059e-14	33/302	ADD3,ANTXR2,ARHGAP24,ARL6IP6,ASPH,CNIH1,CNTN4,DDAH1,DPY19L1,ETV1,FAM199X,FAR1,FLRT3,FMNL2,KDELC2,KPNA1,LYSMD3,MBNL2,MITF,PCDHB16,PLCH1,PLXNA4,SEMA3A,SLC38A4,SLC7A2,SORBS2,SOX6,THBS1,TRAM1,TRIM23,TSHZ3,UNC5C,ZMAT4,
hsa-miR-409-5p	0.00106909	0.00978992	1.9849e-14	25/302	ABAT,ANTXR2,CCNJL,CNTN4,ETV1,GALC,GRIN2B,KIAA2022,KPNA1,LYPD6,LYSMD3,MAML2,NR1D2,NTRK2,PDE11A,RAB5C,SAMD12,SLC11A2,SLC35F6,SLC5A3,SOSTDC1,TMEM178B,TMEM33,TSHZ3,ZIC3,
hsa-miR-548g-3p	0.000563937	0.00646529	4.52123e-15	21/302	CNTN4,COL13A1,DCK,ETV1,FAM105A,FAM199X,FMNL2,HLTF,IL17RB,IL1RAP,LZTFL1,MSMO1,PICALM,RORB,SLC7A2,SLITRK6,TAPT1,TMEM123,TSHZ3,UFL1,UNC5C,
hsa-miR-6088	9.8451e-07	5.11945e-05	4.07444e-15	17/302	ADD3,CBFB,ELMOD1,ETV1,FAR1,IGFBP5,KCNK10,KCNN3,KIAA2022,KPNA1,KRAS,NTRK2,PODXL,SLC16A7,TET1,UNC5A,ZIC3,
hsa-miR-105-5p	0.000495548	0.00581869	1.35947e-15	26/302	ASPH,CD96,DET1,ETV1,FAR1,FEZ2,GPR137C,IL1RAP,KIAA2022,KRAS,LDLRAD3,MBNL2,NEDD9,NRP2,RAPGEF2,RCAN2,RERG,SDCBP,SLC11A2,SLC7A2,SOX6,TRAM1,TWF1,UFL1,UNC5C,ZIC3,
hsa-miR-1257	0.000113676	0.00214952	1.35424e-15	20/302	ABAT,ADGRL3,CDC20B,CEP41,CHST9,ETV1,FMNL2,GCNT1,GSG1L,IL17RB,IL1RAP,KIAA2022,NEGR1,NRP2,PAQR3,RFK,SEMA3A,SLC16A7,SLC26A2,ZMAT4,
hsa-miR-3129-5p	0.000534571	0.00617727	1.04061e-15	25/302	ADD3,ANGPT1,CCR1,CLCN3,EDEM3,ELAVL2,ELMOD1,FAM199X,FLRT3,GSG1L,IL6ST,MYO10,PAQR3,PDE4B,RBM47,RORB,SEMA3A,SLC39A10,SLITRK6,SMOC1,SPRED1,TMEM33,TSPAN14,UNC5C,VAMP3,
hsa-let-7g-3p	0.000402903	0.00514585	6.40597e-16	15/302	COL8A1,FAM199X,FEZF2,FLRT3,MBNL2,NFIB,PICALM,RAB5C,REEP1,SLITRK6,THBS1,TMEM178B,TRHDE,TSHZ3,ZIC3,
hsa-miR-770-5p	0.000667571	0.00709477	5.18287e-16	22/302	ADD3,ADGRL3,ANGPT1,ANTXR2,CARHSP1,CBFB,CNTN4,CSGALNACT1,ELAVL2,IGFBP5,IL6ST,KRAS,NFIB,NTRK2,RCAN2,RCN2,RNF166,SLC11A2,SLC26A2,TRIM23,TXNRD1,ZNF28,
hsa-miR-500a-5p	5.83436e-05	0.00126788	8.90316e-17	21/302	ACVRL1,ADRB1,CEP41,DCLRE1A,FAM3C,MYB,NEGR1,NFIB,PLXNA4,PRDM1,RAPGEF2,RBM47,REEP1,SEMA3A,SLC16A7,SORBS2,SPRED1,ST6GAL1,TM4SF18,TXNRD1,ZMAT4,
hsa-miR-4666a-3p	0.000436333	0.00529418	4.63174e-17	14/302	CBFB,CSGALNACT1,FAR1,FMNL2,GAS1,MBNL2,NRP2,PLXNA4,RAB5C,SATB1,SMOC1,SOX6,SPRED1,TSHZ3,
hsa-miR-605-5p	1.06562e-06	5.35012e-05	3.87158e-17	23/302	ADD3,ADGRL3,CBFB,CCNJL,F3,FAM3C,GPD1L,GPRC5B,HIVEP2,KIAA2022,KRAS,MBNL2,MITF,NFIB,NR1D2,NRP2,PICALM,PIWIL1,RPS6KA3,SAMD12,SCAMP1,TET1,TSHZ3,
hsa-miR-365b-3p	3.95691e-05	0.0010288	1.73554e-17	14/302	ADD3,CNTN4,E2F2,ETV1,FAM3C,HHIP,KCNK10,LYSMD3,NFIB,PRDM1,TMEM178B,TRAM1,TRHDE,UBAC2,
hsa-miR-1263	4.58012e-06	0.000175491	6.97887e-18	19/302	ARHGAP24,CLCN3,FAM199X,GFI1,GRIN2B,HSD17B12,MBNL2,NEGR1,PLXNA4,RPS6KA3,SLC26A2,SLC5A3,SREBF2,TET1,THBS1,TMEM33,TRHDE,TWF1,ZNF618,
hsa-miR-4735-3p	4.96922e-05	0.00116697	5.72594e-18	17/302	ADD3,F3,FAM3C,MBNL2,NEDD9,PAQR3,RAB5C,SATB1,SNURF,SORBS2,SOX6,THBS1,TSHZ3,TSPAN14,TWF1,ZCCHC24,ZNF618,
hsa-miR-1261	0.000173803	0.00284334	3.17534e-18	18/302	CCR1,CNTN4,DDAH1,GSG1L,HHIP,IL6ST,MAML2,MBNL2,MITF,NEGR1,NFIB,NR1D2,NRP2,PDE11A,RAB34,SATB1,SCAMP1,THBS1,
hsa-miR-643	0.00022975	0.00348454	2.62435e-18	16/302	ANTXR2,CLCN3,FMNL2,HIVEP2,HLTF,LY6K,LYPD6,LZTFL1,MBNL2,MITF,MYOT,NEGR1,PDE11A,RAPGEF2,TERF1,ZNF28,
hsa-miR-1246	0.00104046	0.00970307	2.6206e-18	14/302	CHST9,ESM1,GSG1L,IL6ST,KIF6,MBNL2,MYOT,NFIB,PAQR3,SORBS2,TET1,TMEM33,WBP1L,ZIC3,
hsa-miR-548t-5p	2.30074e-05	0.000683647	1.30657e-18	15/302	ELK3,FAM199X,FAR1,FEZ2,FLRT3,GPR137C,IL6ST,MAML2,MBNL2,PDE4B,RAB5C,RPS6KA5,SMOC1,TSHZ3,TWF1,
hsa-miR-633	9.66418e-05	0.00187614	3.10757e-19	11/302	CBFB,CDC20B,DPY19L1,FAM8A1,GPR137C,KIAA2022,RFK,RMI1,RORB,RPS6KA3,TNFRSF11B,
hsa-miR-624-3p	0.000428992	0.00528373	5.13657e-20	15/302	CADPS2,CBFB,ELAVL2,KDELC2,LYSMD3,MSL3,NEGR1,NFIB,RORB,SATB1,SDCBP,SLITRK6,TNS3,TSPAN14,ZNF28,
hsa-miR-337-3p	0.000794827	0.00798116	1.60845e-20	12/302	CEP41,CHST9,FAM8A1,KRAS,LDLRAD3,RORB,RPS6KA3,SLC1A1,SLITRK6,SPRED1,ZNF28,ZNF618,
hsa-miR-636	0.000630802	0.00690562	2.2676e-21	13/302	EDNRA,FBLIM1,KLHL5,LYSMD3,MAML2,MBNL2,NTRK2,RPS6KA3,SAMD12,TET1,TMEM123,TRHDE,TSHZ3,
hsa-miR-4782-3p	0.000167635	0.00283346	1.2458e-21	13/302	DDAH1,FAM199X,FAM210B,FLRT3,FMNL2,NFIB,PODXL,RORB,SATB1,SLC39A10,SOX6,TRHDE,ZCCHC24,
hsa-miR-20a-3p	0.00058648	0.00661949	1.15605e-21	8/302	MYO10,NFIB,PICALM,PLXNA4,RPS6KA5,SATB1,TMEM178B,UNC5C,
hsa-miR-3678-3p	0.00105294	0.00970307	4.91517e-22	10/302	CHST9,CNTN4,ETV1,KIAA2022,MAML2,NFIB,PICALM,SLC1A1,ZFAND6,ZIC3,
hsa-miR-27a-5p	3.96424e-06	0.000155998	6.51302e-24	9/302	ABAT,KIAA2022,LZTFL1,MSL3,PRDM1,RPS6KA3,TET1,TMEM33,TSHZ3,
hsa-miR-4536-5p	9.76543e-06	0.000338535	3.00092e-24	6/302	ACVRL1,ADD3,LINGO2,LYPD6,PLXNA4,RAPGEF2,
hsa-miR-873-3p	0.000347117	0.00457715	1.38063e-25	6/302	ACVRL1,FAM210B,LZTFL1,TMEM33,TXNRD1,WBP1L,
hsa-miR-106a-3p	0.00014465	0.00253747	1.50134e-26	7/302	ADD3,CBFB,ELAVL2,KRAS,PRDM1,SLC39A10,ZFAND6,
hsa-miR-4683	0.0006472	0.00698017	6.65912e-28	5/302	CBFB,NFIB,NR1D2,NRP2,PHC2,
hsa-miR-4782-5p	7.75504e-05	0.00159033	7.49105e-29	3/302	CHST9,ETV1,UNC5C,
hsa-miR-3668	0.000592042	0.00663087	1.81342e-29	5/302	CLCN3,NFIB,NR1D2,RAPGEF2,ZCCHC24,
hsa-miR-5680	0.0006472	0.00698017	1.6456e-29	5/302	ACTR10,CLCN3,KRAS,SLC11A2,SPRED1,
hsa-miR-4633-5p	0.000420756	0.00528373	6.32141e-30	4/302	FLRT3,IGFBP5,MITF,NEGR1,
hsa-miR-4732-5p	0.000176954	0.00286272	7.0773e-32	3/302	MAML2,PRDM1,RAPGEF2,
hsa-miR-3168	0.000345733	0.00457715	1.48788e-32	3/302	RPS6KA3,SLC11A2,UNC5C,
hsa-miR-888-3p	0.000224417	0.0034575	2.22364e-33	3/302	NTRK2,RAPGEF2,WBP1L,
hsa-miR-4696	0.000717929	0.00752017	1.16535e-33	3/302	ADGRL3,CLCN3,LYSMD3,
hsa-miR-5584-3p	0.000982891	0.00938944	1.15898e-33	3/302	NR1D2,NTRK2,SATB1,
hsa-miR-4668-3p	0.000271576	0.00390336	2.35543e-35	2/302	ADGRL3,TET1,
hsa-miR-4703-3p	0.000271576	0.00390336	4.29704e-36	2/302	MITF,TRHDE,
hsa-miR-376a-2-5p	0.000890023	0.00869714	3.0816e-41	1/302	NEGR1,
hsa-miR-3171	0.000300124	0.00420173	4.18945e-42	1/302	SEMA3A,
hsa-miR-4707-3p	0.000890023	0.00869714	1.98494e-42	1/302	ANTXR2,
hsa-let-7e-3p	0.000890023	0.00869714	1.74762e-42	1/302	EDEM3,

## Sheet: pvalue0.01_EM0.0001
miRNA	p-value	adjusted_p-value	EM-probability	ratio	target_genes
hsa-miR-155-5p	8.49083e-54	1.23626e-50	0.250977	150/302	ABAT,ABHD6,ACTR10,ACVRL1,ADD3,ADGRL3,ADRB1,AGTRAP,ANTXR2,ANXA2,ARL2BP,ARL6IP6,ASPH,BOC,C3orf18,C5orf46,CARHSP1,CBFB,CCNJL,CEP41,CHST9,CLCN3,CMPK2,CNIH1,CNTN4,CSNK1G2,DCK,DCLRE1A,DDAH1,DET1,DPY19L1,DSG2,E2F2,EDEM3,ELAVL2,ELK3,ELMOD1,ENPP1,ENTPD4,ETV1,F3,FAM105A,FAM199X,FAM210B,FAM3C,FAM69A,FAM8A1,FAR1,FEZ2,FMNL2,GALC,GALT,GCNT1,GFI1,GPD1L,GPR137C,GPRC5B,GYG1,HAPLN2,HIVEP2,HLTF,HSD17B12,IGFBP5,IKBI…
hsa-miR-186-5p	3.1982e-09	7.76096e-07	0.168536	150/302	ABHD6,ACTR10,ADD3,ADGRG2,ADGRL3,ADRB1,ANGPT1,ANKLE1,ANTXR2,ARHGAP24,ARL6IP6,ASPH,BMX,BTC,C2orf72,CADPS2,CARHSP1,CCNJL,CCR1,CEP41,CLCN3,CNTN4,DCC,DCK,DDAH1,DPY19L1,DSG2,E2F2,EDEM3,EDNRA,ELAVL2,ELK3,ENPP1,ENTPD4,ESM1,FAM105A,FAM199X,FAM3C,FAR1,FBLIM1,FEZ2,FLRT3,GAS1,GCNT1,GPD1L,GPR137C,GRIN2B,GSG1L,HEPH,HHIP,HIVEP2,HLTF,HSD17B12,IGFBP5,IKBIP,IL1RAP,IL6ST,IL7R,KIAA2022,KIF6,KPNA1,KRAS,LINGO2,LY6K,LY…
hsa-miR-129-5p	0.000315933	0.00429905	0.112603	140/302	ACVRL1,ADD3,ADGRG2,ADGRL3,ADRB1,ANGPT1,ANKLE1,ANTXR2,ARHGAP24,ARL2BP,ARL6IP6,ASPH,BTC,CCL28,CCR1,CD33,CD96,CEP41,CLCN3,CNIH1,CNTN4,COL8A1,DCC,DDAH1,DPY19L1,E2F2,EDEM3,EDNRA,ELAVL2,ENPP1,ENTPD4,ESM1,ETV1,F3,FAM199X,FAM210B,FAM3C,FAM8A1,FAR1,FBLIM1,FEZ2,FLRT3,GAS1,GCNT1,GFI1,GPR137C,GRIN2B,HHIP,HIVEP2,HLTF,HSD17B12,IGFBP5,IKBIP,IL17RB,IL1RAP,IL6ST,IL7R,KDELC2,KIAA2022,KIF6,KLHL5,KRAS,LDLRAD3,LINGO2…
hsa-miR-340-5p	8.05392e-07	4.34315e-05	0.0884155	135/302	ABAT,ACTR10,ADD3,ADGRG2,ADGRL3,ADRB1,ANGPT1,ANTXR2,ARHGAP24,ARL2BP,ARL6IP6,ASPH,BMX,BOC,CADPS2,CDH7,CLCN3,CNIH1,CNTN4,COL13A1,COL8A1,CRYM,DCLRE1A,DPY19L1,DSG2,EDEM3,EDNRA,ELAVL2,ELK3,ELMOD1,ENPP1,ESM1,ETV1,F3,FAM199X,FAM3C,FAM69A,FAM8A1,FAR1,FEZ2,FEZF2,FLRT3,FMNL2,GALC,GAS1,GCNT1,GPD1L,GPR137C,GPRC5B,HHIP,HIVEP2,HLTF,HSD17B12,IGFBP5,IKBIP,IL17RB,IL1RAP,IL6ST,KDELC2,KIAA2022,KIF6,KPNA1,KRAS,LYSMD3…
hsa-miR-495-3p	1.69563e-06	7.48133e-05	0.0767237	137/302	ACTR10,ADGRL3,ANKLE1,ANTXR2,ARHGEF4,ARL2BP,ARL6IP6,ASPH,BMX,BTC,CADPS2,CBFB,CCR1,CD96,CDH7,CLCN3,CMPK2,CNTN4,COL13A1,DCC,DCK,DPY19L1,E2F2,EDEM3,ELAVL2,ELK3,ELMOD1,ENTPD4,ESM1,ETV1,FAM105A,FAM199X,FAM210B,FAM3C,FAM69A,FAR1,FBLIM1,FEZ2,GALC,GAS1,GFI1,GPD1L,GPR137C,GPRC5B,GSG1L,HHIP,HIVEP2,HLTF,HSD17B12,IKBIP,IL1RAP,IL6ST,IL7R,KIAA2022,KLHL5,KPNA1,LDLRAD3,LINGO2,LYPD6,LYSMD3,LZTFL1,MAML2,MBNL2,MOCS2…
hsa-miR-128-3p	2.24739e-05	0.000681709	0.0756478	103/302	ABAT,ADGRG2,ADRB1,AGTRAP,ANTXR2,ANXA8,ARL2BP,ASPH,CBFB,CCR1,CD180,CD96,CDH7,CEP41,CLCN3,DCC,DCK,DDAH1,DPY19L1,EDEM3,EDNRA,ELAVL2,ENPP1,F3,FAM199X,FAM8A1,FAR1,FLRT3,GALC,GCNT1,GSG1L,HHIP,HSD17B12,IL1RAP,KCNK10,KCNN3,KDELC2,KIF6,KLHDC7B,KLHL5,KRAS,LDLRAD3,LYSMD3,MAML2,MBNL2,MYO10,NEGR1,NEMP1,NFIB,NGFR,NR1D2,NRP2,NTRK2,PAQR3,PCDHB16,PHC2,PLAC8,PLCH1,PRR16,PSKH1,RAB34,RAPGEF2,RCAN2,RMI1,RNF166,RORB,R…
hsa-miR-374a-5p	1.35206e-10	6.56201e-08	0.0547423	121/302	ABAT,ACTR10,ADD3,ADGRG2,ADGRL3,ADRB1,ANGPT1,ANTXR2,ARL2BP,ASPH,BOC,BTC,CADPS2,CBFB,CCL28,CDC20B,CDH7,CEP41,CNIH1,CNTN4,COLEC12,CSGALNACT1,DCK,DPY19L1,DSG2,EDEM3,EDNRA,ELAVL2,ENPP1,ESM1,ETV1,F3,FAM199X,FAM8A1,FAR1,FEZ2,FLRT3,GAS1,GCNT1,GPD1L,GSG1L,HHIP,HIVEP2,HLTF,HSD17B12,IKBIP,IL6ST,KIAA2022,KLHL5,KPNA1,KRAS,LMF1,LYPD6,LYSMD3,LZTFL1,MAML2,MBNL2,MMP8,MOCS2,MYB,MYO10,NEDD9,NEGR1,NEMP1,NFIB,NRP2,NT…
hsa-miR-27a-3p	0.00032495	0.0043808	0.0230334	99/302	ABAT,ABHD6,ADD3,ADGRG2,ANTXR2,ARL2BP,ASPH,CBFB,CD180,CEP41,CLCN3,CSGALNACT1,DCK,DDAH1,DET1,EDEM3,EDNRA,ELAVL2,ELK3,ELMOD1,ENPP1,F3,FAM199X,FAM69A,FAM8A1,FBXL8,FEZ2,FLRT3,GALC,GCNT1,GPD1L,GRIN2B,HHIP,HIVEP2,HSD17B12,IGFBP5,IKBKE,IL1RAP,IL6ST,KDELC2,KIAA2022,KIF6,KLHL5,KRAS,LYSMD3,MBNL2,MITF,MOCS2,MSL3,MYB,NEGR1,NEMP1,NFIB,NGFR,NR1D2,NRP2,NTRK2,PDE11A,PHC2,PLAC8,PLCH1,PRR16,PSKH1,RAPGEF2,RCAN2,RFK,…
hsa-miR-141-3p	6.13926e-08	6.34377e-06	0.0178252	96/302	ABAT,ACTR10,ADD3,ADGRL3,ADRB1,ARHGAP24,ASPH,C3orf18,CADPS2,CARHSP1,CD96,CEP41,CMPK2,CNTN4,DCK,DDAH1,DPY19L1,E2F2,ELAVL2,ELK3,ELMOD1,ENPP1,ENTPD4,FAM199X,FAM8A1,FAR1,FBLIM1,FLRT3,GAS1,GFI1,GPD1L,GPR137C,GYG1,HHIP,HIVEP2,HLTF,IL1RAP,KCNK10,KDELC2,KIAA2022,KLHL5,KRAS,LY6K,LYPD6,LYSMD3,MARVELD1,MITF,MOCS2,MYO10,NRP2,PAQR3,PARD3B,PDE11A,PLXNA4,PODXL,PRDM1,RAPGEF2,RBM47,REEP1,RMI1,RPS6KA3,S1PR1,SATB1,S…
hsa-miR-410-3p	1.75039e-09	5.09712e-07	0.017616	122/302	ACTR10,ADGRG2,ANGPT1,ARHGAP24,ARL6IP6,ASPH,BMX,BOC,BTC,CADPS2,CBFB,CHST9,CNIH1,CNTN4,COL8A1,DCLRE1A,DPY19L1,DSG2,EDEM3,EDNRA,ELAVL2,ELK3,ELMOD1,ENPP1,ESM1,ETV1,F3,FAM105A,FAM199X,FAM3C,FAM8A1,FAR1,FEZ2,FLRT3,FMNL2,GALC,GCNT1,GPD1L,GPR137C,GRIN2B,GYG1,HHIP,HIVEP2,HLTF,HSD17B12,IKBIP,IL1RAP,IL6ST,KCNK10,KDELC2,KIAA2022,KIF6,KLHL5,KPNA1,LYPD6,LYSMD3,MAML2,MBNL2,MMP8,MOCS2,MSL3,MSMO1,MYB,MYO10,MYOT,N…
hsa-miR-381-3p	2.31639e-07	1.53303e-05	0.0159295	110/302	ACVRL1,ADD3,ADGRG2,ANTXR2,ANXA8,ARHGAP24,ARL2BP,ARL6IP6,ASPH,CADPS2,CBFB,CCNJL,CEP41,CLCN3,CNIH1,COL13A1,DCC,DCK,DET1,DPY19L1,DSG2,E2F2,EDEM3,ELAVL2,ELK3,ELMOD1,ENPP1,ESM1,F3,FAM105A,FAM210B,FAM3C,FEZ2,FEZF2,FLRT3,FMNL2,GALC,GAS1,GPD1L,GPR137C,GRIN2B,HHIP,HIVEP2,HSD17B12,KDELC2,KIAA2022,KRAS,LYPD6,LYSMD3,MAML2,MBNL2,MITF,MSMO1,NEDD9,NEGR1,NFIB,NRP2,NTRK2,PAQR3,PDE11A,PDE4B,PICALM,PLCH1,PLD5,PLXNA…
hsa-miR-448	2.18865e-08	3.54075e-06	0.011994	89/302	ABAT,ADD3,ADGRL3,ANGPT1,ANTXR2,ASPH,BTC,C3orf18,CBFB,CCL28,CDH7,CLCN3,CNTN4,COLEC12,DCC,DDAH1,DPY19L1,DSG2,EDEM3,EDNRA,ELAVL2,ENPP1,ETV1,FAM105A,FAM210B,FAR1,FEZ2,GPR137C,HHIP,HIVEP2,HSD17B12,IKBIP,IL17RB,IL1RAP,KCNK10,KCNN3,KIAA2022,KLHL5,KPNA1,KRAS,LYSMD3,MAML2,MBNL2,MITF,MYB,NEDD9,NFIB,NR1D2,NRP2,NTRK2,PAQR3,PCDHB16,PDE11A,PLD5,RAPGEF2,RCAN2,RCN2,REEP1,RERG,RFK,RORB,RPS6KA3,RPS6KA5,SAMD12,SATB…
hsa-miR-590-3p	1.16402e-06	5.46714e-05	0.0111087	133/302	ABAT,ADD3,ADGRL3,ADRB1,ANGPT1,ANTXR2,ANXA2,ARHGAP24,ARL6IP6,ASPH,BMX,BOC,CBFB,CCNJL,CD96,CEP41,CLCN3,CNTN4,COL8A1,DCC,DCK,DCLRE1A,DPY19L1,DSG2,EDEM3,EDNRA,ELAVL2,ELK3,ELMOD1,ENPP1,ETV1,FAM105A,FAM199X,FAM210B,FAM3C,FAM69A,FAM8A1,FAR1,FEZF2,FLRT3,FMNL2,GCNT1,GPD1L,GPR137C,HHIP,HIVEP2,HLTF,HSD17B12,IKBIP,IL17RB,IL1RAP,IL6ST,IL7R,KDELC2,KIAA2022,KLHL5,KPNA1,KRAS,LY6K,LYPD6,LYSMD3,MBNL2,MSL3,MYB,MYOT…
hsa-miR-224-5p	5.81938e-05	0.00126788	0.0107573	75/302	ANGPT1,ASPH,BOC,C19orf57,CEP41,CMPK2,DPY19L1,DSG2,E2F2,EDNRA,ELAVL2,ESM1,ETV1,F3,FAM105A,FAM199X,FAM8A1,FAR1,GFI1,GPR137C,GRIN2B,GSG1L,HHIP,HSD17B12,IKBIP,IL1RAP,IL6ST,KIF6,KPNA1,KRAS,LYPD6,MBNL2,MITF,MOCS2,MYO10,NEDD9,NELL1,NEMP1,NFIB,NRP2,NTRK2,OTUB2,PARD3B,PDE11A,PDE4B,PLXNA4,PODXL,PRSS33,REEP1,RERG,RORB,RPS6KA3,RPS6KA5,S1PR1,SH3TC2,SLC11A2,SLC16A7,SLC35F6,SLC35G1,SLC38A4,SLC39A10,SLC5A3,SLC7A…
hsa-miR-223-3p	2.95101e-06	0.000119352	0.00916958	62/302	ABAT,ASPH,CBFB,CCNJL,CCR1,CD96,CEP41,DDAH1,DNAJC28,DSG2,ETV1,F3,FAM199X,FAM69A,FAR1,FEZ2,GFI1,HAPLN2,HLTF,HSD17B12,IKBIP,IL1RAP,IL6ST,KIF6,KPNA1,LYPD6,MBNL2,MSMO1,MYO10,NEDD9,NEGR1,NFIB,NTRK2,PAQR3,PCDHB16,PICALM,PLCH1,PLXNA4,PRDM1,RCN2,REEP1,RERG,S1PR1,SDCBP,SH3TC2,SLC11A2,SLC26A2,SLC7A2,SMOC1,SOX6,SPRED1,TCAF1,TMEM178B,TRAF3IP3,TRAM1,TRIL,TSHZ3,TWF1,TXNRD1,WBP1L,ZCCHC24,ZNF28,
hsa-miR-144-3p	0.000267008	0.00390336	0.0091117	82/302	ADRB1,ANGPT1,ANTXR2,CBFB,CEP41,CNTN4,COLEC12,DSG2,ELAVL2,ELMOD1,ENTPD4,ETV1,FAM199X,FAM8A1,FAR1,FLRT3,GCNT1,GPD1L,GPR137C,HHIP,HIVEP2,HLTF,HSD17B12,IGFBP5,IL6ST,KDELC2,KIAA2022,KPNA1,LYSMD3,MAB21L3,MAML2,MBNL2,MITF,MYB,MYO10,MYOT,NEDD9,NFIB,NR1D2,NRP2,NTRK2,PAQR3,PCDHB16,PICALM,PLA2G7,PLAT,PLD5,PODXL,PRDM1,RAPGEF2,RBM47,RCN2,RFK,RORB,RPS6KA3,RPS6KA5,SAMD12,SCAMP1,SEMA3A,SLC16A7,SLC1A1,SLC26A2,SLC…
hsa-miR-154-5p	2.63555e-05	0.000763545	0.00857021	46/302	ACTR10,ADGRL3,ARL2BP,BTC,CHST9,CLCN3,ELK3,ESM1,FAM199X,FBLN7,GPRC5B,HAPLN2,HIVEP2,KIAA2022,KPNA1,KRAS,LDLRAD3,LZTFL1,MAB21L3,MAML2,MITF,NEGR1,NEMP1,NTRK2,PCDHB16,PDE11A,PDE4B,PICALM,PIWIL1,PLXNA4,RAPGEF2,RCAN2,RHOJ,RPS6KA5,SAMD12,SATB1,SDCBP,SLC16A7,SLC5A3,TCN1,TERF1,TMEM33,TRAM1,TRHDE,VAMP3,ZIC3,
hsa-miR-302c-3p	0.000605466	0.00670341	0.00844008	53/302	ABAT,ACTR10,ADRB1,C3orf18,CBFB,CD96,E2F2,ELAVL2,ELK3,ETV1,FAM199X,FAM210B,FAM3C,FBLIM1,FEZ2,GALC,GPD1L,GPR137C,HIVEP2,HSD17B3,IKBIP,KPNA1,LYPD6,LYSMD3,MBNL2,MYB,NFIB,NTRK2,PLAC8,PRR16,RAB5C,RAPGEF2,RFK,RORB,RPS6KA3,RPS6KA5,S1PR1,SAMD12,SH3TC2,SLC16A7,SLC2A4,SLC7A2,SOX6,SPRED1,TAPT1,TET1,TMEM123,TMTC2,TRHDE,TSHZ3,TWF1,UFL1,ZCCHC24,
hsa-miR-659-3p	7.3443e-06	0.000267333	0.00828048	40/302	ADGRG2,ADGRL3,AGTRAP,ANTXR2,ARL2BP,BOC,CCR1,CD96,CHST9,CSGALNACT1,CSNK1G2,FAM199X,FBLIM1,FEZ2,FLRT3,GFI1,GRIN2B,GSG1L,KIAA2022,MAML2,MST1R,MYO10,NEDD9,NEGR1,NFIB,NTRK2,PLCH1,PLXNA4,RAPGEF2,RORB,SLC26A2,SLC2A4,SOX6,TET1,THBS1,TMTC2,TNS3,TRAM1,TRHDE,TWF1,
hsa-miR-1270	4.83963e-05	0.00116697	0.00717989	50/302	ADGRL3,ASPH,C3orf18,CBFB,CD96,CDC20B,CEP41,CLCN3,DDAH1,E2F2,FAM210B,FAM8A1,FBLIM1,FLRT3,HAPLN2,HEPH,HOXC5,IGFBP5,IL1RAP,IL6ST,KIF6,KLHDC7B,KRAS,LZTFL1,MBNL2,MOCS2,MYO10,NEDD9,NFIB,NGFR,NR1D2,NTRK2,PDE11A,PHC2,PLAT,PLD5,PLXNA4,PODXL,PSKH1,RORB,RPS6KA3,SH3TC2,SLC16A7,SLC1A1,SLC26A2,SLC44A2,TSPAN14,TXNRD1,WBP1L,ZNF618,
hsa-miR-371a-5p	0.00057666	0.00655951	0.00397225	85/302	ADGRL3,ANGPT1,ANTXR2,ARHGAP24,ARL2BP,ASPH,CADPS2,CARHSP1,CBFB,CCL28,CCNJL,CDC20B,CLCN3,CSGALNACT1,DSG2,E2F2,EDEM3,ELAVL2,ELMOD1,ENPP1,ETV1,F3,FAM105A,FAM8A1,FAR1,FBLIM1,FBLN7,GALC,GAS1,GCNT1,GPR137C,GRIN2B,HLTF,IGFBP5,IKBIP,IL1RAP,KDELC2,KIAA2022,KIF6,LDLRAD3,LZTFL1,MBNL2,MITF,MSL3,MSMO1,MYB,MYO10,NEGR1,NFIB,NRP2,NTRK2,PCDHB16,PDE11A,PIWIL1,PLXNA4,RAB34,RCAN2,RCN2,RFK,RPS6KA3,SAMD12,SARAF,SCAMP1,…
hsa-miR-543	1.10922e-07	8.63541e-06	0.00241772	119/302	ABHD6,ACTR10,ADD3,ADGRG2,AGTRAP,ANGPT1,ANKLE1,ANTXR2,ARHGAP24,ARL6IP6,CADPS2,CBFB,CDC20B,CDH7,CEP41,CHST9,CNIH1,CNTN4,DCK,DDAH1,DPY19L1,EDNRA,ELAVL2,ELK3,ENPP1,ENTPD4,ETV1,FAM199X,FAM3C,FAM8A1,FAR1,FLRT3,FMNL2,GFI1,GPR137C,HEPH,HHIP,HIVEP2,IKBIP,IL1RAP,IL6ST,KCNK10,KDELC2,KIAA2022,KLHL5,KRAS,LDLRAD3,LYPD6,LYSMD3,LZTFL1,MAB21L3,MAML2,MBNL2,MITF,MMP8,MOCS2,MSL3,MYO10,NEDD9,NEGR1,NELL1,NEMP1,NFIB,NR…
hsa-miR-300	1.10953e-06	5.38491e-05	0.001114	109/302	ACVRL1,ADD3,ADGRG2,ANTXR2,ARHGAP24,ARL2BP,ARL6IP6,ASPH,CADPS2,CBFB,CCNJL,CEP41,CLCN3,CNIH1,COL13A1,DCC,DCK,DET1,DPY19L1,DSG2,E2F2,EDEM3,ELAVL2,ELK3,ELMOD1,ENPP1,ESM1,F3,FAM105A,FAM199X,FAM210B,FAM3C,FEZ2,FEZF2,FLRT3,FMNL2,GALC,GAS1,GPD1L,GPR137C,HHIP,HIVEP2,HSD17B12,KDELC2,KIAA2022,KRAS,LYPD6,LYSMD3,MAML2,MBNL2,MITF,MSMO1,NEDD9,NEGR1,NFIB,NRP2,PAQR3,PDE11A,PDE4B,PICALM,PLCH1,PLD5,PLXNA4,PODXL,PRD…
hsa-miR-27b-3p	0.000740311	0.00769924	0.000953355	98/302	ABAT,ABHD6,ADD3,ADGRG2,ANTXR2,ARL2BP,ASPH,CBFB,CD180,CEP41,CLCN3,CSGALNACT1,DCK,DDAH1,DET1,EDEM3,EDNRA,ELAVL2,ELK3,ELMOD1,ENPP1,F3,FAM199X,FAM69A,FAM8A1,FBXL8,FEZ2,FLRT3,GALC,GCNT1,GPD1L,HHIP,HIVEP2,HSD17B12,IGFBP5,IKBKE,IL1RAP,IL6ST,KDELC2,KIAA2022,KIF6,KLHL5,KRAS,LYSMD3,MAML2,MBNL2,MITF,MOCS2,MSL3,MYB,NEGR1,NEMP1,NFIB,NGFR,NR1D2,NRP2,NTRK2,PDE11A,PHC2,PLCH1,PRR16,RAPGEF2,RCAN2,RFK,RORB,RPS6KA5,…
hsa-miR-421	0.000774393	0.00793471	0.000940122	74/302	ABAT,ACTR10,ADD3,ADGRG2,ASPH,C5orf46,CHST9,CLCN3,CNTN4,DSG2,EDEM3,ELAVL2,ELK3,ELMOD1,ENPP1,ESM1,ETV1,FAM199X,FAM8A1,FAR1,FLRT3,GAS1,GCNT1,GFI1,HIVEP2,IL1RAP,IL6ST,KIAA2022,KRAS,LY6K,LYSMD3,MAML2,MITF,MMP8,NEGR1,NELL1,NFIB,NR1D2,NTRK2,PAQR3,PCDHB16,PDE4B,PHC2,PICALM,PLCH1,PLD5,RAPGEF2,RCAN2,RORB,RPS6KA3,RPS6KA5,S1PR1,SAMD12,SLC11A2,SLC26A2,SLC35F6,SLC35G1,SLC39A10,SLC5A3,SNRPN,SNURF,SORBS2,SOSTDC1…
hsa-miR-429	1.10312e-08	2.29449e-06	0.000782545	102/302	ABAT,ACTR10,ADD3,ANGPT1,ARL2BP,ARL6IP6,ASPH,C2orf72,CCNJL,CCR1,CD96,CDH7,CEP41,CNTN4,DDAH1,DPY19L1,EDEM3,EDNRA,ELAVL2,ELK3,ELMOD1,ENPP1,ESM1,ETV1,F3,FAM8A1,FEZ2,FLRT3,FMNL2,GCNT1,GFI1,GPR137C,GPRC5B,HIVEP2,IKBIP,IL6ST,KRAS,LDLRAD3,LY6K,LYPD6,LYSMD3,MAB21L3,MBNL2,MITF,MOCS2,MSMO1,MYB,MYO10,NEGR1,NFIB,NRP2,NTRK2,PARD3B,PCDHB16,PDE4B,PICALM,PLXNA4,PRDM1,RAPGEF2,RBM47,RCAN2,REEP1,RNF166,RORB,RPS6KA3,…
hsa-miR-200a-3p	3.60113e-07	2.2507e-05	0.000767467	93/302	ABAT,ACTR10,ADD3,ADGRL3,ADRB1,ARHGAP24,ASPH,C3orf18,CADPS2,CD96,CEP41,CMPK2,CNTN4,DCK,DDAH1,DPY19L1,E2F2,ELAVL2,ELK3,ELMOD1,ENPP1,ENTPD4,FAM199X,FAM8A1,FAR1,FBLIM1,FLRT3,GAS1,GFI1,GPD1L,GPR137C,GYG1,HHIP,HIVEP2,HLTF,IL1RAP,KDELC2,KIAA2022,KLHL5,KRAS,LY6K,LYPD6,LYSMD3,MARVELD1,MITF,MOCS2,MYO10,NRP2,PAQR3,PDE11A,PLXNA4,PODXL,PRDM1,RAPGEF2,RBM47,REEP1,RMI1,RPS6KA3,S1PR1,SATB1,SEMA3A,SH3TC2,SLC11A2,S…
hsa-miR-200c-3p	4.00324e-08	4.85726e-06	0.000529846	100/302	ABAT,ACTR10,ADD3,ANGPT1,ARL2BP,ARL6IP6,ASPH,C2orf72,CCNJL,CCR1,CD96,CDH7,CEP41,CNTN4,DCC,DDAH1,DPY19L1,EDEM3,EDNRA,ELAVL2,ELK3,ELMOD1,ESM1,ETV1,F3,FAM8A1,FEZ2,FLRT3,FMNL2,GCNT1,GFI1,GPR137C,GPRC5B,HIVEP2,IKBIP,IL6ST,KRAS,LDLRAD3,LY6K,LYPD6,LYSMD3,LZTFL1,MAB21L3,MBNL2,MITF,MOCS2,MSMO1,MYB,NEGR1,NFIB,NRP2,NTRK2,PARD3B,PCDHB16,PDE4B,PICALM,PLXNA4,PRDM1,RAPGEF2,RBM47,REEP1,RNF166,RORB,RPS6KA3,S1PR1,S…
hsa-miR-200b-3p	2.55162e-08	3.71516e-06	0.000468937	100/302	ABAT,ACTR10,ADD3,ANGPT1,ARL2BP,ARL6IP6,ASPH,C2orf72,CCNJL,CCR1,CD96,CDH7,CEP41,CNTN4,DDAH1,DPY19L1,EDEM3,EDNRA,ELAVL2,ELK3,ELMOD1,ESM1,ETV1,F3,FAM8A1,FEZ2,FLRT3,FMNL2,GCNT1,GFI1,GPR137C,GPRC5B,HIVEP2,IKBIP,IL6ST,KDELC2,KRAS,LDLRAD3,LY6K,LYPD6,LYSMD3,LZTFL1,MAB21L3,MBNL2,MITF,MOCS2,MSMO1,MYB,NEGR1,NFIB,NRP2,NTRK2,PARD3B,PCDHB16,PDE4B,PICALM,PLXNA4,PRDM1,RAPGEF2,RBM47,REEP1,RNF166,RORB,RPS6KA3,S1PR…
hsa-miR-19b-3p	0.000350653	0.00457715	0.000288351	72/302	ACVRL1,ADD3,ADGRL3,ADRB1,ANGPT1,ANTXR2,ARHGEF4,CARHSP1,CBFB,CCR1,CD96,CNIH1,CSGALNACT1,DCC,DET1,E2F2,ELAVL2,ELK3,ENPP1,ETV1,F3,FAM69A,FAM8A1,FBLIM1,FBLN7,GALC,GPRC5B,HIVEP2,IL1RAP,KCNK10,KIAA2022,KPNA1,KRAS,LDLRAD3,MBNL2,MSMO1,MYB,MYO10,MYOT,NFIB,NRP2,NTRK2,PLD5,PLXNA4,PODXL,PRDM1,RAB34,RAPGEF2,REEP1,RPS6KA5,S1PR1,SAMD12,SATB1,SEMA3A,SLC11A2,SLC16A7,SLC26A2,SLC35G1,SLC38A4,SLITRK6,SMOC1,SOX6,ST6G…
hsa-miR-19a-3p	0.000305799	0.00424042	0.000270799	72/302	ACVRL1,ADD3,ADGRL3,ADRB1,ANGPT1,ANTXR2,ARHGEF4,CARHSP1,CBFB,CCR1,CD96,CNIH1,CSGALNACT1,DCC,DET1,E2F2,ELAVL2,ELK3,ENPP1,ETV1,F3,FAM69A,FAM8A1,FBLIM1,FBLN7,GALC,GPRC5B,HIVEP2,IL1RAP,KCNK10,KIAA2022,KPNA1,KRAS,LDLRAD3,MBNL2,MSMO1,MYB,MYO10,MYOT,NFIB,NRP2,NTRK2,PLD5,PLXNA4,PODXL,PRDM1,RAB34,RAPGEF2,REEP1,RPS6KA5,S1PR1,SAMD12,SATB1,SEMA3A,SLC11A2,SLC16A7,SLC26A2,SLC35G1,SLC38A4,SLC5A3,SLITRK6,SMOC1,SO…
hsa-miR-1271-5p	4.91068e-05	0.00116697	0.000243169	77/302	ABAT,ACVRL1,ADD3,ADGRL3,ANTXR2,ARHGAP24,C2orf72,CADPS2,CD96,COL13A1,CSGALNACT1,DDAH1,DSG2,E2F2,EDEM3,EDNRA,ELAVL2,FAM199X,FAM210B,FAM69A,FAM8A1,GCNT1,GPRC5B,GRIN2B,GSG1L,KCNK10,KCNN3,KDELC2,KIAA2022,KRAS,LYPD6,LYSMD3,MBNL2,MITF,MYB,NEDD9,NELL1,NR1D2,OTUB2,PDE11A,PLCH1,PODXL,PSKH1,RAB34,RAPGEF2,REEP1,RHOJ,RPS6KA3,SAMD12,SATB1,SH3TC2,SLC11A2,SLC16A7,SLC1A1,SLC35G1,SLC38A4,SLC39A10,SLC44A2,SLC5A3,SL…
hsa-miR-374b-5p	7.07584e-10	2.5756e-07	0.000186939	118/302	ABAT,ACTR10,ADD3,ADGRL3,ADRB1,ANGPT1,ANTXR2,ARL2BP,ASPH,BOC,BTC,CADPS2,CBFB,CCL28,CDC20B,CDH7,CEP41,CNIH1,CNTN4,DCK,DCLRE1A,DPY19L1,DSG2,EDEM3,EDNRA,ELAVL2,ELMOD1,ENPP1,ESM1,ETV1,F3,FAM199X,FAM8A1,FAR1,FEZ2,FLRT3,GAS1,GCNT1,GSG1L,HHIP,HIVEP2,HLTF,HSD17B12,IKBIP,IL1RAP,IL6ST,KDELC2,KIAA2022,KLHL5,KPNA1,KRAS,LMF1,LYPD6,LYSMD3,LZTFL1,MAML2,MBNL2,MMP8,MOCS2,MSL3,MYB,MYO10,NEDD9,NEGR1,NEMP1,NFIB,NRP2,…
hsa-miR-539-5p	1.12992e-05	0.000382596	0.000180726	81/302	ACTR10,ADD3,ANGPT1,ANTXR2,ASPH,CADPS2,CBFB,CEP41,CLCN3,CSGALNACT1,DCK,DDAH1,DPY19L1,DSG2,EDEM3,ELAVL2,ELK3,ELMOD1,ENPP1,ETV1,FAM199X,FAM210B,FAM3C,FBLN7,FEZ2,GCNT1,GFI1,GPR137C,GPRC5B,IKBIP,KDELC2,KIAA2022,LY6K,LZTFL1,MITF,MMP8,MOCS2,NEDD9,NEMP1,NFIB,NTRK2,PAQR3,PCDHB16,PDE11A,PDE4B,PICALM,PLCH1,RAB5C,RAPGEF2,RCAN2,RPS6KA3,RPS6KA5,SARAF,SEMA3A,SH3TC2,SLC11A2,SLC16A7,SLC1A1,SLC35G1,SLC5A3,SLC7A2,S…
hsa-miR-96-5p	9.43968e-05	0.00185732	0.000143308	78/302	ABAT,ACVRL1,ADD3,ADGRL3,ANTXR2,ARHGAP24,C2orf72,CADPS2,CCR1,CD96,COL13A1,COL8A1,CSGALNACT1,DDAH1,DSG2,E2F2,EDEM3,EDNRA,ELAVL2,ENTPD4,FAM199X,FAM210B,FAM69A,FAM8A1,GCNT1,GPD1L,GPR137C,GPRC5B,GRIN2B,HLTF,KCNK10,KCNN3,KDELC2,KIAA2022,KRAS,LYPD6,LYSMD3,MARVELD1,MBNL2,MITF,MYB,NEDD9,NELL1,NR1D2,OTUB2,PLCH1,PODXL,PSKH1,RAB34,RAPGEF2,REEP1,RHOJ,SAMD12,SATB1,SDCBP,SH3TC2,SLC16A7,SLC1A1,SLC35G1,SLC38A4,SL…
hsa-miR-494-3p	5.79705e-06	0.000216423	3.8435e-05	110/302	ABAT,ACTR10,ADD3,ADGRL3,ANGPT1,ANTXR2,ARL6IP6,ASPH,C3orf18,CADPS2,CEP41,CMPK2,CNIH1,CNTN4,COL13A1,COL8A1,DSG2,EDEM3,EDNRA,ELAVL2,ELMOD1,ENPP1,ETV1,FAM210B,FAM3C,FAM8A1,FAR1,FEZF2,FLRT3,GALC,GCNT1,GPD1L,GPR137C,GPRC5B,GRIN2B,GYG1,HHIP,HIVEP2,IGFBP5,IL1RAP,IL6ST,KIAA2022,KIF6,KLHL5,KPNA1,LDLRAD3,LYPD6,LYSMD3,MBNL2,MITF,MMP8,MOCS2,MSL3,MSMO1,MYO10,NEDD9,NEGR1,NELL1,NEMP1,NFIB,NR1D2,PAQR3,PCDHB16,PDE…
hsa-miR-206	6.66906e-05	0.00140727	2.60141e-05	81/302	ABHD6,ANXA2,ASPH,CLCN3,CRYM,DCC,DDAH1,EDEM3,ETV1,FAM210B,FAM69A,FAM8A1,FBLIM1,FMNL2,GPR137C,GRIN2B,HIVEP2,HLTF,IGFBP5,IL1RAP,IL6ST,KCNK10,KDELC2,KIAA2022,KIF6,KLHL5,KRAS,LDLRAD3,LY6K,LYPD6,LZTFL1,MAML2,MARVELD1,MMP8,MYB,NEDD9,NEGR1,NFIB,NGFR,NRP2,NTRK2,OTUB2,PAQR3,PHC2,PICALM,PLXNA4,PRDM1,PSKH1,RAPGEF2,RBM47,RCAN2,REEP1,RORB,RPS6KA3,RPS6KA5,SAMD12,SDCBP,SEMA3A,SH3TC2,SLC11A2,SLC2A4,SLC35F6,SLC35G…
hsa-miR-190b	1.26032e-05	0.00041705	5.61267e-06	52/302	ACTR10,ADGRL3,ANGPT1,ANKLE1,ARHGAP24,CLCN3,CMPK2,EDNRA,ELMOD1,FAM210B,FAM69A,FAM8A1,FAR1,FLRT3,GCNT1,GPR137C,GYG1,HHIP,HOXC5,HSD17B12,IKBIP,IL1RAP,KIAA2022,KLHL5,KRAS,MMP8,NEDD9,NEGR1,NFIB,NRP2,RAPGEF2,RCAN2,RCN2,RFK,RPS6KA3,SCAMP1,SEMA3A,SH3TC2,SLC11A2,SLC7A2,SORBS2,SOX6,SPRED1,ST6GAL1,TET1,TNFRSF11B,TRAM1,TRHDE,TSPAN14,TXNRD1,UNC5C,ZIC3,
hsa-miR-23b-3p	0.000430649	0.00528373	3.06916e-06	92/302	ABHD6,ADD3,ADGRG2,ANGPT1,ANTXR2,ANXA2,ARL2BP,ASPH,CDC20B,CEP41,CLCN3,CSGALNACT1,DCK,DCLRE1A,DDAH1,EDEM3,ELAVL2,ELK3,ESM1,ETV1,FAM199X,FAM210B,FMNL2,GCNT1,GPD1L,GPRC5B,GRIN2B,HHIP,HIVEP2,IL1RAP,IL6ST,IL7R,KIAA2022,KIF6,KLHL5,KPNA1,KRAS,LZTFL1,MAML2,MITF,MMP8,MOCS2,MSMO1,NEDD9,NEGR1,NEMP1,NFIB,NR1D2,NRP2,NTRK2,OTUB2,PDE4B,PICALM,PIWIL1,PRDM1,RAPGEF2,RBM47,RCN2,REEP1,RERG,RFK,RORB,RPS6KA3,RPS6KA5,SA…
hsa-miR-190a-5p	4.54785e-05	0.00112232	2.21022e-06	50/302	ACTR10,ADGRL3,ANGPT1,ANKLE1,CLCN3,CMPK2,EDNRA,ELAVL2,FAM210B,FAM69A,FAM8A1,FAR1,FLRT3,GCNT1,GPR137C,GYG1,HOXC5,HSD17B12,IKBIP,IL1RAP,IL6ST,KIAA2022,KLHL5,KRAS,MMP8,NEDD9,NEGR1,NFIB,NRP2,NTRK2,RCAN2,RCN2,RFK,RPS6KA3,SCAMP1,SEMA3A,SLC11A2,SLC7A2,SORBS2,SOX6,SPRED1,ST6GAL1,TET1,TNFRSF11B,TRAM1,TRHDE,TSPAN14,TXNRD1,UNC5C,ZIC3,
hsa-miR-23a-3p	0.000952525	0.00924584	2.15618e-06	91/302	ABHD6,ADD3,ADGRG2,ANGPT1,ANTXR2,ANXA2,ASPH,CDC20B,CEP41,CLCN3,CSGALNACT1,DCK,DCLRE1A,DDAH1,EDEM3,ELAVL2,ELK3,ESM1,ETV1,FAM199X,FAM210B,FMNL2,GCNT1,GPD1L,GPRC5B,GRIN2B,HHIP,HIVEP2,IL1RAP,IL6ST,IL7R,KIAA2022,KIF6,KLHL5,KPNA1,KRAS,LZTFL1,MAML2,MITF,MMP8,MOCS2,MSMO1,NEDD9,NEGR1,NEMP1,NFIB,NR1D2,NRP2,NTRK2,OTUB2,PDE4B,PICALM,PIWIL1,PRDM1,RAPGEF2,RBM47,RCN2,REEP1,RERG,RFK,RORB,RPS6KA3,RPS6KA5,SAMD12,SA…
hsa-miR-153-3p	1.74228e-05	0.000551471	5.65751e-07	67/302	ABAT,ADD3,ANGPT1,ANTXR2,ARHGAP24,ASPH,C3orf18,CBFB,CCL28,CLCN3,CNTN4,COLEC12,DCC,DCK,DPY19L1,DSG2,EDEM3,ELAVL2,FAM210B,HHIP,HIVEP2,IKBIP,IL17RB,IL1RAP,KIAA2022,KLHL5,LYSMD3,MAML2,MBNL2,MITF,MSL3,MYB,NFIB,PAQR3,PCDHB16,PLXNA4,PRR16,RAPGEF2,RCAN2,RERG,RORB,RPS6KA3,RPS6KA5,SAMD12,SATB1,SCAMP1,SEMA3A,SLC11A2,SLC16A7,SLC39A10,SLC7A2,SORBS2,SOX6,SPRED1,TAPT1,TM4SF18,TMEM123,TMEM33,TRHDE,UNC5A,UNC5C,VAM…
hsa-miR-181b-5p	1.68376e-06	7.48133e-05	4.84582e-08	87/302	ADGRG2,ADGRL3,ANGPT1,ANKLE1,ARL2BP,ARL6IP6,ASPH,CADPS2,CCR1,CDC20B,CEP41,CMPK2,CNTN4,DCC,DPY19L1,EDNRA,ELAVL2,ENPP1,ESM1,FAM3C,FAR1,FMNL2,GAS1,GPD1L,GPR137C,GSG1L,HHIP,HLTF,IL1RAP,IL6ST,IL7R,KCNK10,KIAA2022,KIF6,KLHL5,KPNA1,KRAS,LYSMD3,MAB21L3,MBNL2,MITF,MMP8,NEGR1,NEMP1,NFIB,NR1D2,NTRK2,PDE11A,PICALM,PLAC8,PLCH1,PODXL,PRDM1,RAPGEF2,RBM47,RCAN2,RCN2,REEP1,RFK,RORB,RPS6KA3,S1PR1,SAMD12,SLC38A4,SLC…
hsa-miR-365a-3p	1.30041e-10	6.56201e-08	4.29943e-08	68/302	ABAT,ABHD6,ACVRL1,ADD3,ADGRL3,C3orf18,C5orf46,CARHSP1,CBFB,CDC20B,CHST9,CNTN4,DET1,DPY19L1,E2F2,EDEM3,EDNRA,ELAVL2,ELK3,ELMOD1,ENPP1,ENTPD4,ETV1,F3,FAM3C,FEZ2,HAPLN2,HHIP,HSD17B12,IGFBP5,IL1RAP,KCNK10,KPNA1,KRAS,LYSMD3,MSL3,MYO10,NFIB,NR1D2,PDE11A,PRDM1,RAPGEF2,RBM47,RERG,RNF166,RPS6KA3,SEMA3A,SH3TC2,SLC2A4,SLC7A2,SLITRK6,SOX6,SPRED1,SREBF2,SSTR2,ST6GAL1,TET1,TMEM123,TMEM178B,TMTC2,TRAM1,TRHDE,TS…
hsa-miR-135b-5p	3.71056e-05	0.000982287	2.48923e-08	69/302	ABAT,ANGPT1,ANTXR2,ARHGEF4,ASPH,CCR1,CD96,CEP41,CLCN3,CNIH1,CSNK1G2,DET1,DPY19L1,EDEM3,EDNRA,ELK3,ENTPD4,FAM199X,FAM3C,FBLIM1,FLRT3,FMNL2,GPRC5B,GRIN2B,HSD17B12,IL6ST,IL7R,KIF6,KRAS,LMF1,LYPD6,MBNL2,MOCS2,MYO10,NEDD9,NEGR1,NEMP1,NTRK2,PAQR3,PCDHB16,PRDM1,PSKH1,RHOJ,RNF166,RORB,RPS6KA3,SCAMP1,SDCBP,SEMA3A,SH3TC2,SLC11A2,SLC26A2,SLC39A10,SLITRK6,SOX6,SPRED1,ST3GAL3,TAPT1,THBS1,TNFRSF11B,TNS3,TRHDE,…
hsa-miR-369-3p	7.68136e-08	6.57886e-06	1.48743e-08	82/302	ABAT,ACTR10,ADD3,ANGPT1,ANTXR2,ARL2BP,ASPH,BOC,BTC,CADPS2,CDC20B,CEP41,CNIH1,CNTN4,DPY19L1,EDNRA,ELMOD1,ENPP1,ESM1,ETV1,F3,FAM199X,FAM3C,FAM8A1,FLRT3,GCNT1,GPR137C,GSG1L,HIVEP2,HLTF,HSD17B12,IL6ST,KIAA2022,KLHL5,KPNA1,KRAS,LDLRAD3,LYSMD3,LZTFL1,MBNL2,MOCS2,MYO10,NEGR1,NFIB,NRP2,NTRK2,OTUB2,PAQR3,PCDHB16,PDE4B,PLAC8,PLD5,PLXNA4,PRDM1,RAPGEF2,RCN2,REEP1,RFK,RHOJ,RORB,SAMD12,SATB1,SDCBP,SEMA3A,SLC1A…
hsa-miR-488-3p	7.63878e-05	0.00158887	1.16735e-08	94/302	ADD3,ADGRG2,ANTXR2,ARHGAP24,ARHGEF4,ARL6IP6,ASPH,BTC,CADPS2,CARHSP1,CBFB,CCL28,CD96,CEP41,CLCN3,CNTN4,COL8A1,DCC,DDAH1,DSG2,EDEM3,EDNRA,ELAVL2,ELK3,ETV1,FAM199X,FAM69A,FMNL2,GALC,GRIN2B,GYG1,HEPH,HIVEP2,HLTF,IGFBP5,IL6ST,KDELC2,KIAA2022,KIF6,KLHL5,KPNA1,LY6K,LYSMD3,MAML2,MBNL2,MITF,MSL3,NEGR1,NFIB,NTRK2,PAQR3,PCDHB16,PDE11A,PDE4B,PHC2,PICALM,PLD5,PLXNA4,PODXL,RAPGEF2,RCAN2,RCN2,RERG,RFK,RPS6KA3,R…
hsa-miR-181d-5p	4.77633e-07	2.78173e-05	8.82277e-09	87/302	ADGRG2,ADGRL3,ANGPT1,ANKLE1,ARL2BP,ARL6IP6,ASPH,CADPS2,CDC20B,CEP41,CMPK2,CNTN4,DCC,DPY19L1,EDNRA,ELAVL2,ENPP1,ESM1,FAM3C,FAR1,FMNL2,GAS1,GCNT1,GPD1L,GPR137C,HHIP,HLTF,IKBIP,IL1RAP,IL6ST,IL7R,KCNK10,KIAA2022,KIF6,KLHL5,KPNA1,KRAS,LYSMD3,MAB21L3,MBNL2,MITF,MMP8,NEGR1,NEMP1,NFIB,NR1D2,NTRK2,PDE11A,PICALM,PLAC8,PLCH1,PODXL,PRDM1,RAPGEF2,RBM47,RCAN2,RCN2,REEP1,RFK,RORB,RPS6KA3,S1PR1,SAMD12,SLC38A4,SL…
hsa-miR-135a-5p	0.000210125	0.003362	8.06864e-09	67/302	ABAT,ANGPT1,ANTXR2,ARHGEF4,ASPH,CCR1,CEP41,CLCN3,CNIH1,CSNK1G2,DET1,DPY19L1,EDEM3,EDNRA,ELK3,ENTPD4,FAM199X,FBLIM1,FLRT3,FMNL2,GPRC5B,GRIN2B,HSD17B12,IL6ST,IL7R,KIF6,KRAS,LMF1,LYPD6,MBNL2,MOCS2,MYO10,NEDD9,NEGR1,NEMP1,NTRK2,PAQR3,PCDHB16,PRDM1,PSKH1,RHOJ,RNF166,RORB,RPS6KA3,SCAMP1,SDCBP,SEMA3A,SH3TC2,SLC11A2,SLC26A2,SLC39A10,SLITRK6,SOX6,SPRED1,ST3GAL3,TAPT1,THBS1,TNFRSF11B,TNS3,TRHDE,TRIM23,TSPA…
hsa-miR-655-3p	6.19229e-07	3.46768e-05	2.25755e-09	76/302	ABAT,ADD3,ADGRL3,ANGPT1,ANTXR2,ARL2BP,ARL6IP6,CADPS2,CBFB,CEP41,CMPK2,CNIH1,DCK,DPY19L1,EDNRA,ELK3,ETV1,F3,FAM199X,FAM8A1,FAR1,FEZ2,FLRT3,GAS1,GFI1,GRIN2B,GSG1L,HHIP,HLTF,HSD17B12,KIAA2022,LYSMD3,LZTFL1,MBNL2,MITF,MOCS2,MSMO1,MYO10,MYOT,NEDD9,NEGR1,NFIB,NRP2,PAQR3,PCDHB16,PDE11A,PDE4B,PRDM1,REEP1,RFK,RHOJ,RPS6KA3,SAMD12,SATB1,SCAMP1,SDCBP,SEMA3A,SLC16A7,SLC1A1,SLC26A2,SLC35G1,SLC39A10,SLC5A3,SPRE…
hsa-miR-181a-5p	9.33629e-06	0.000331552	8.78208e-10	81/302	ADGRG2,ADGRL3,ANGPT1,ANKLE1,ARL2BP,ARL6IP6,ASPH,CADPS2,CDC20B,CEP41,CMPK2,CNTN4,DCC,DPY19L1,E2F2,EDNRA,ELAVL2,ENPP1,ESM1,FAM3C,FMNL2,GPD1L,GPR137C,HHIP,HLTF,IL1RAP,IL6ST,KCNK10,KIAA2022,KIF6,KLHL5,KPNA1,KRAS,LYSMD3,MAB21L3,MBNL2,MITF,MMP8,NEGR1,NEMP1,NFIB,NR1D2,NTRK2,PDE11A,PICALM,PLAC8,PODXL,PRDM1,RAPGEF2,RBM47,RCN2,REEP1,RFK,RORB,RPS6KA3,S1PR1,SAMD12,SLC38A4,SLC39A10,SLC5A3,SLC7A2,SMAD9,SORBS2,…
hsa-miR-653-5p	3.28197e-05	0.000901613	3.63647e-10	70/302	ABAT,ADD3,ANGPT1,ANTXR2,ASPH,CADPS2,CD96,CDC20B,CNTN4,DDAH1,DSG2,EDEM3,EDNRA,ESM1,FLRT3,GALT,GCNT1,GRIN2B,GYG1,HEPH,HHIP,IL6ST,KIAA2022,LY6K,LYPD6,LYSMD3,LZTFL1,MAML2,MBNL2,MOCS2,MYO10,NEDD9,NEGR1,NFIB,NR1D2,NTRK2,PDE11A,PICALM,PLCH1,PLD5,PLXNA4,PODXL,PRDM1,RBM47,RCAN2,RORB,RPS6KA3,S1PR1,SARAF,SDCBP,SEMA3A,SH3TC2,SLC16A7,SLC38A4,SLC39A10,SMAD9,SOSTDC1,SOX6,ST3GAL3,TAPT1,TET1,TMEM33,TNFSF15,TRHDE,…
hsa-miR-181c-5p	0.000117302	0.00218964	1.20955e-10	76/302	ADGRG2,ANGPT1,ANKLE1,ARL2BP,ARL6IP6,ASPH,CADPS2,CDC20B,CEP41,CMPK2,CNTN4,DCC,DPY19L1,EDNRA,ELAVL2,ENPP1,ESM1,FAM3C,FMNL2,GPD1L,GPR137C,HHIP,HLTF,IL1RAP,IL6ST,KCNK10,KIAA2022,KIF6,KLHL5,KPNA1,KRAS,LYSMD3,MAB21L3,MBNL2,MITF,MMP8,NEGR1,NEMP1,NFIB,NR1D2,NTRK2,PDE11A,PICALM,PLAC8,PODXL,PRDM1,RAPGEF2,RBM47,RCN2,REEP1,RFK,RORB,RPS6KA3,S1PR1,SAMD12,SLC38A4,SLC39A10,SLC7A2,SMAD9,SORBS2,SOX6,TAPT1,TMEM123,…
hsa-miR-376b-3p	0.000792831	0.00798116	1.18508e-10	53/302	ANTXR2,ANXA2,CADPS2,CBFB,CLCN3,CSGALNACT1,EDEM3,ELAVL2,ETV1,FAM3C,FAM8A1,FBLN7,GPD1L,GPR137C,GRIN2B,HIVEP2,IKBIP,IL1RAP,LINGO2,LYSMD3,MAB21L3,MAML2,NEDD9,NEGR1,NFIB,NR1D2,OTUB2,PAQR3,PCDHB16,PDE4B,PICALM,PLD5,RFK,RORB,RPS6KA3,SAMD12,SATB1,SH3TC2,SLC1A1,SLC35G1,SLC39A10,SLC7A2,SLITRK6,SORBS2,TERF1,TET1,TMEM178B,TMTC2,TNFRSF11B,TNFSF15,TRAM1,ZIC3,ZNF28,
hsa-miR-1825	3.54439e-05	0.000955671	8.52206e-11	29/302	ACVRL1,AGTRAP,ASPH,C3orf18,CARHSP1,CD96,CLCN3,FLRT3,GALC,HHIP,HOXC5,IL1RAP,KIAA2022,KRAS,MITF,PDE11A,PHC2,PODXL,RBM47,RORB,RPS6KA5,S1PR1,SLC26A2,SOX6,TSPAN14,UBAC2,VAMP3,ZNF28,ZNF618,
hsa-miR-148a-3p	0.000173796	0.00284334	2.29007e-11	71/302	ANTXR2,ASPH,BOC,CLCN3,CNTN4,COLEC12,CSGALNACT1,DCK,DDAH1,EDNRA,ELAVL2,ETV1,F3,FAM105A,FEZ2,GALC,GAS1,GCNT1,GPR137C,GPRC5B,HEPH,HHIP,IGFBP5,IKBIP,IL6ST,KCNK10,KCNN3,KIAA2022,KLHL5,KPNA1,LDLRAD3,LYSMD3,LZTFL1,MAB21L3,MITF,MYB,NEGR1,NFIB,NTRK2,PDE11A,PDE4B,PICALM,PLXNB3,PODXL,PSKH1,RAB34,RORB,RPS6KA3,RPS6KA5,S1PR1,SATB1,SEMA3A,SH3TC2,SLC39A10,SLC5A3,SLC7A2,SMOC1,ST6GAL1,TMEM123,TMEM178B,TMEM33,TRHDE…
hsa-miR-182-5p	0.000376707	0.00485385	1.08308e-11	82/302	ACVRL1,ADD3,ADGRL3,ANTXR2,C2orf72,CADPS2,CCNJL,CCR1,CD96,CEP41,COL13A1,CSGALNACT1,DCC,DDAH1,DSG2,E2F2,EDEM3,EDNRA,ELAVL2,ENTPD4,FAM199X,FAM210B,FAM8A1,GCNT1,GPRC5B,GRIN2B,HLTF,IL1RAP,KCNK10,KCNN3,KDELC2,KIAA2022,KPNA1,KRAS,LYPD6,MBNL2,MITF,MYB,MYO10,NEDD9,NEGR1,NELL1,NFIB,NR1D2,OTUB2,PCDHB16,PDE11A,PLCH1,PODXL,PRDM1,RAB34,RAPGEF2,REEP1,RHOJ,RORB,RPS6KA3,RPS6KA5,S1PR1,SAMD12,SEMA3A,SH3TC2,SLC1A1,S…
hsa-miR-140-5p	0.000486584	0.00575989	2.32951e-12	58/302	ACTR10,ANXA8,CCNJL,CCR1,CDC20B,CEP41,DDAH1,DPY19L1,ELAVL2,ELMOD1,FAM105A,FAM199X,FAM69A,GALC,GPD1L,GPRC5B,GSG1L,HHIP,IGFBP5,IKBKE,IL1RAP,IL7R,KIAA2022,KIF6,KLHL5,KPNA1,LINGO2,LMF1,LYSMD3,LZTFL1,MSL3,MYB,MYO10,NEDD9,NFIB,NTRK2,OTUB2,PLXNA4,PLXNB3,PODXL,PRDM1,RFK,RPS6KA3,RPS6KA5,SAMD12,SH3TC2,SLC16A7,SLC35G1,SLC44A2,SPRED1,TMEM123,TMEM178B,TNFSF15,TSPAN14,TXNRD1,WBP1L,ZIC3,ZNF114,
hsa-miR-486-5p	5.39111e-05	0.00122648	1.36589e-12	53/302	ADGRL3,ANGPT1,ARL6IP6,CBFB,CD96,CDH7,CHST9,CLCN3,CNTN4,DCC,DPY19L1,ELAVL2,FAR1,FBLIM1,GRIN2B,HSD17B12,IGFBP5,IKBIP,KIF6,KPNA1,MAML2,MYOT,NEGR1,NFIB,NR1D2,NRP2,OTUB2,PAQR3,PCDHB16,PIWIL1,PLAT,PLXNA4,REEP1,SAMD12,SEMA3A,SH3TC2,SLC16A7,SLC44A2,SLC7A2,SMOC1,SOX6,SPRED1,ST3GAL3,ST6GAL1,TMEM178B,TMEM33,TRHDE,TRIM23,TWF1,UNC5C,WBP1L,ZNF28,ZNF618,
hsa-miR-152-3p	0.000148784	0.00257892	3.10813e-13	73/302	ANTXR2,ASPH,BOC,CLCN3,CNTN4,COLEC12,CSGALNACT1,DCK,DDAH1,EDNRA,ELAVL2,ENPP1,ETV1,F3,FAM105A,FEZ2,GALC,GAS1,GCNT1,GPR137C,GPRC5B,HEPH,HHIP,HIVEP2,IGFBP5,IKBIP,IL6ST,KCNN3,KIAA2022,KIF6,KLHL5,KPNA1,LDLRAD3,LYSMD3,LZTFL1,MAB21L3,MITF,MYB,NEGR1,NFIB,NTRK2,PDE11A,PDE4B,PICALM,PLXNA4,PODXL,PSKH1,RAB34,RORB,RPS6KA3,RPS6KA5,S1PR1,SATB1,SEMA3A,SH3TC2,SLC35F6,SLC39A10,SLC5A3,SLC7A2,SMOC1,ST6GAL1,TAPT1,TMEM…
hsa-miR-142-5p	2.6745e-05	0.000763545	1.00882e-13	82/302	ADGRL3,ANTXR2,ARHGAP24,BMX,BTC,CBFB,CDC20B,CLCN3,DCLRE1A,DPY19L1,ELAVL2,ENPP1,ETV1,FAM199X,FAM3C,FAM8A1,FAR1,FEZ2,FEZF2,FLRT3,FMNL2,GCNT1,GPR137C,HHIP,HIVEP2,HLTF,HSD17B12,IL6ST,KDELC2,KIAA2022,KIF6,KRAS,LYSMD3,LZTFL1,MITF,MOCS2,MYO10,NEGR1,NR1D2,NTRK2,PAQR3,PCDHB16,PIWIL1,PLAT,PLXNA4,PRDM1,RBM47,RCN2,RERG,RFK,RMI1,RORB,RPS6KA3,RPS6KA5,S1PR1,SAMD12,SDCBP,SEMA3A,SH3TC2,SLC11A2,SLC16A7,SLC35G1,SLC3…
hsa-miR-30a-5p	0.00048055	0.00573509	6.19041e-14	80/302	ABHD6,ACTR10,ADGRL3,ADRB1,ANKLE1,ARL6IP6,C2orf72,CARHSP1,CBFB,CCNJL,CD96,CEP41,CLCN3,CNTN4,COL13A1,COL8A1,CSGALNACT1,DDAH1,DET1,DPY19L1,DSG2,EDEM3,EDNRA,ELAVL2,ELK3,FAM199X,FAM210B,FAM69A,FAM8A1,GALC,GSG1L,HIVEP2,HSD17B12,IKBIP,IL1RAP,IL6ST,KCNN3,KDELC2,KRAS,LYSMD3,MBNL2,NEGR1,NFIB,NR1D2,NRP2,NTRK2,PAQR3,PCDHB16,PDE11A,PICALM,PRDM1,RAPGEF2,REEP1,RMI1,RORB,RPS6KA3,RPS6KA5,SATB1,SCAMP1,SEMA3A,SLC38…
hsa-miR-30c-5p	0.000681694	0.00719237	4.41312e-14	80/302	ABHD6,ACTR10,ADGRL3,ADRB1,ANKLE1,ANTXR2,ARL6IP6,C2orf72,CBFB,CCNJL,CD96,CEP41,CNTN4,COL13A1,COL8A1,CSGALNACT1,DDAH1,DET1,DPY19L1,DSG2,EDEM3,EDNRA,ELAVL2,ELK3,FAM199X,FAM210B,FAM69A,FAM8A1,GALC,GSG1L,HIVEP2,HSD17B12,IKBIP,IL1RAP,IL6ST,KCNN3,KDELC2,KLHL5,KRAS,LYSMD3,MBNL2,NEGR1,NFIB,NR1D2,NRP2,PAQR3,PCDHB16,PDE11A,PICALM,PRDM1,RAPGEF2,REEP1,RMI1,RORB,RPS6KA3,RPS6KA5,SATB1,SCAMP1,SEMA3A,SLC38A4,SLC3…
hsa-miR-148b-3p	0.00013889	0.00246615	3.95709e-14	69/302	ANTXR2,ASPH,BOC,CLCN3,CNTN4,COLEC12,CSGALNACT1,DCK,DDAH1,EDNRA,ELAVL2,ETV1,F3,FAM105A,FEZ2,GALC,GAS1,GCNT1,GPR137C,GPRC5B,HEPH,HHIP,IGFBP5,IKBIP,IL6ST,KCNN3,KIAA2022,KLHL5,KPNA1,LDLRAD3,LYSMD3,LZTFL1,MAB21L3,MITF,MYB,NEGR1,NFIB,NR1D2,NTRK2,PDE11A,PDE4B,PICALM,PODXL,PSKH1,RAB34,RORB,RPS6KA3,RPS6KA5,S1PR1,SATB1,SEMA3A,SH3TC2,SLC39A10,SLC5A3,SLC7A2,SMOC1,ST6GAL1,TAPT1,TMEM123,TMEM178B,TRHDE,TRIM23,T…
hsa-miR-1299	4.23293e-05	0.00106261	2.00894e-14	49/302	ABAT,ACVRL1,ADGRL3,ANGPT1,ARHGEF4,CLCN3,FAM199X,FAM210B,FEZ2,FLRT3,GALC,GFI1,GSG1L,HHIP,HIVEP2,IL1RAP,IL6ST,KCNK10,KIAA2022,LZTFL1,MBNL2,MYO10,NEGR1,NEMP1,NGFR,NRP2,PAQR3,PLXNA4,PODXL,RAPGEF2,RCAN2,REEP1,RPS6KA5,SH3TC2,SLC16A7,SLC26A2,SLC2A4,SMOC1,SORBS2,SOX6,ST6GAL1,THBS1,TNS3,TRHDE,TSPAN14,TWF1,UNC5C,ZNF28,ZNF618,
hsa-miR-30e-5p	0.000607727	0.00670341	1.95796e-14	79/302	ABHD6,ACTR10,ADGRL3,ADRB1,ANKLE1,ARL6IP6,C2orf72,CARHSP1,CBFB,CCNJL,CD96,CEP41,CLCN3,CNTN4,COL13A1,COL8A1,CSGALNACT1,DDAH1,DET1,DPY19L1,DSG2,EDEM3,EDNRA,ELAVL2,ELK3,FAM199X,FAM210B,FAM69A,FAM8A1,GALC,GSG1L,HIVEP2,HSD17B12,IKBIP,IL1RAP,IL6ST,KDELC2,KRAS,LYSMD3,MBNL2,NEGR1,NFIB,NR1D2,NRP2,PAQR3,PCDHB16,PDE11A,PICALM,PRDM1,RAPGEF2,REEP1,RMI1,RORB,RPS6KA5,SATB1,SCAMP1,SEMA3A,SLC38A4,SLC39A10,SLC5A3,S…
hsa-miR-30b-5p	0.00109501	0.00996459	8.96354e-15	78/302	ABHD6,ACTR10,ADGRL3,ADRB1,ANKLE1,ANTXR2,ARL6IP6,C2orf72,CBFB,CCNJL,CD96,CEP41,CNTN4,COL13A1,COL8A1,CSGALNACT1,DDAH1,DET1,DPY19L1,DSG2,EDEM3,EDNRA,ELAVL2,ELK3,FAM199X,FAM210B,FAM69A,FAM8A1,GALC,GSG1L,HIVEP2,HSD17B12,IKBIP,IL1RAP,IL6ST,KDELC2,KRAS,LYSMD3,MBNL2,NEGR1,NFIB,NR1D2,NRP2,PAQR3,PCDHB16,PDE11A,PICALM,PRDM1,RAPGEF2,REEP1,RMI1,RORB,RPS6KA3,RPS6KA5,SATB1,SCAMP1,SEMA3A,SLC38A4,SLC39A10,SLC5A3,…
hsa-miR-30d-5p	0.00102801	0.00965666	5.08629e-15	78/302	ABHD6,ACTR10,ADGRL3,ADRB1,ANKLE1,ARL6IP6,CARHSP1,CBFB,CCNJL,CD96,CEP41,CNTN4,COL13A1,COL8A1,CSGALNACT1,DDAH1,DET1,DPY19L1,DSG2,EDEM3,EDNRA,ELAVL2,ELK3,FAM199X,FAM210B,FAM69A,FAM8A1,GALC,GRIN2B,GSG1L,HIVEP2,HSD17B12,IKBIP,IL1RAP,IL6ST,KDELC2,KRAS,LYSMD3,MBNL2,NEGR1,NFIB,NR1D2,NRP2,NTRK2,PAQR3,PCDHB16,PDE11A,PICALM,PRDM1,RAPGEF2,REEP1,RMI1,RORB,RPS6KA3,RPS6KA5,SATB1,SCAMP1,SEMA3A,SLC38A4,SLC39A10,S…
hsa-miR-620	0.000975298	0.00938944	4.43531e-15	12/302	ASPH,CBFB,GSG1L,HOXC5,IL1RAP,MBNL2,NFIB,NGFR,NRP2,PLXNA4,SLC1A1,TSPAN14,
hsa-miR-205-5p	0.00105085	0.00970307	8.77466e-16	75/302	ACVRL1,ADGRL3,ANXA8,ARHGAP24,ASPH,CADPS2,CNIH1,DCC,DDAH1,EDEM3,ELAVL2,ENTPD4,ESM1,ETV1,FAM199X,FAM210B,FBLIM1,GSG1L,HIVEP2,HLTF,HSD17B12,IL6ST,KDELC2,KIF6,KPNA1,LDLRAD3,LY6K,LYPD6,LYSMD3,LZTFL1,MAB21L3,MOCS2,NEGR1,NEMP1,NFIB,NRP2,PAQR3,PDE11A,PHC2,PICALM,PLXNA4,PODXL,PRR16,RAPGEF2,RBM47,RCAN2,RCN2,RPS6KA3,RPS6KA5,SARAF,SEMA3A,SH3TC2,SLC11A2,SLC26A2,SLC38A4,SLC5A3,SLC7A2,SMOC1,SPRED1,ST6GAL1,TAPT1…
hsa-miR-33a-5p	0.000524171	0.00610554	7.77235e-16	73/302	ABAT,ADD3,ADGRG2,ADGRL3,ARHGAP24,ASPH,C2orf72,CD96,CDH7,CMPK2,CNIH1,CNTN4,CSGALNACT1,DPY19L1,EDNRA,ENTPD4,ESM1,FAM199X,FAM3C,FAM8A1,FMNL2,GAS1,GCNT1,GPR137C,IGFBP5,KDELC2,KIF6,KLHL5,KPNA1,LDLRAD3,LYSMD3,LZTFL1,MYB,NEDD9,NEGR1,NFIB,NTRK2,PAQR3,PDE11A,PDE4B,PICALM,PLD5,PLXNA4,RAPGEF2,REEP1,RERG,RORB,RPS6KA3,S1PR1,SAMD12,SEMA3A,SH3TC2,SLC16A7,SLC1A1,SLC26A2,SLC5A3,SLC7A2,SLITRK6,SNRPN,SOSTDC1,SSTR2,…
hsa-miR-578	5.96947e-05	0.00127817	1.8652e-16	46/302	ADD3,ADGRG2,ADGRL3,ANTXR2,ASPH,CHST9,CLCN3,EDEM3,ELAVL2,ELMOD1,ETV1,FAM3C,FEZ2,GAS1,GCNT1,GFI1,GSG1L,HLTF,IL1RAP,KDELC2,KIF6,MITF,MOCS2,MYO10,NEGR1,NFIB,NRP2,PICALM,PLCH1,PLXNA4,RAPGEF2,RORB,RPS6KA5,SEMA3A,SLC26A2,SLC2A4,SLITRK6,SMAD9,SORBS2,TMEM178B,TMEM33,TMTC2,TRHDE,ZCCHC24,ZNF114,ZNF618,
hsa-miR-330-3p	0.00027345	0.00390336	1.05776e-16	75/302	ADD3,ANKLE1,ANTXR2,ARL2BP,CARHSP1,CBFB,CCNJL,CD96,CEP41,CLCN3,DCK,EDEM3,EDNRA,ELAVL2,ESM1,ETV1,FAM199X,FAM210B,FAM3C,FAM8A1,FLRT3,GRIN2B,HIVEP2,IGFBP5,IL6ST,IL7R,KCNN3,KIAA2022,KPNA1,LDLRAD3,LZTFL1,MBNL2,NEDD9,NRP2,NTRK2,OTUB2,PAQR3,PCDHB16,PDE11A,PHC2,PICALM,PLXNA4,RCAN2,REEP1,RFK,RMI1,RPS6KA3,RPS6KA5,S1PR1,SAMD12,SEMA3A,SH3TC2,SLC35F6,SLC5A3,SLC7A2,SMAD9,SORBS2,SOSTDC1,SOX6,SPRED1,TAPT1,THBS1,T…
hsa-miR-409-3p	3.70995e-07	2.2507e-05	6.06524e-17	73/302	ADGRG2,ANGPT1,ANTXR2,ARL6IP6,ASPH,CADPS2,CD96,CEP41,CLCN3,CNTN4,DPY19L1,E2F2,EDEM3,ESM1,ETV1,FAM199X,FAR1,FBLIM1,FMNL2,GALC,GPR137C,HHIP,HIVEP2,KCNN3,KIAA2022,KRAS,LYPD6,LYSMD3,MBNL2,MSMO1,MYOT,NEGR1,NFIB,NGFR,NRP2,NTRK2,PAQR3,PDE11A,PICALM,PIWIL1,PLD5,PLXNA4,RBM47,RCAN2,RFK,RMI1,RNF166,RORB,RPS6KA3,S1PR1,SAMD12,SATB1,SEMA3A,SH3TC2,SLC16A7,SLC26A2,SLC39A10,SLC5A3,SLC7A2,SOX6,SPRED1,TERF1,THBS1,TM…
hsa-miR-376c-3p	0.000123941	0.00228427	2.69148e-17	64/302	ADGRG2,ADGRL3,ASPH,C3orf18,CNIH1,CNTN4,COL13A1,DCC,DCK,DDAH1,EDEM3,ELMOD1,FAM105A,FAM199X,FAM69A,FAM8A1,FLRT3,GALC,GAS1,GCNT1,GRIN2B,HHIP,HIVEP2,HLTF,IL17RB,IL1RAP,KDELC2,KIAA2022,KLHDC7B,KRAS,LDLRAD3,LZTFL1,MBNL2,MITF,MMP8,MSL3,MYB,MYOT,NEGR1,NFIB,NR1D2,NTRK2,PCDHB16,PDE4B,PODXL,RAPGEF2,RMI1,RORB,RPS6KA3,RPS6KA5,SAMD12,SATB1,SEMA3A,SLC16A7,SLC26A2,SLC35G1,SLC7A2,SOX6,SPRED1,TMEM33,TMTC2,TNS3,TRH…
hsa-miR-582-5p	0.000753754	0.00778345	9.44292e-18	69/302	ADD3,ADRB1,ANGPT1,ANTXR2,ARL6IP6,CBFB,CD96,CEP41,CNTN4,DPY19L1,EDEM3,ELK3,ELMOD1,ENTPD4,ETV1,FAM105A,FAM199X,FAM8A1,FAR1,GCNT1,GPD1L,IL1RAP,KDELC2,KPNA1,KRAS,LYPD6,LYSMD3,MAB21L3,MAML2,MITF,MMP8,MSMO1,MYB,MYO10,NEDD9,NEGR1,NFIB,NR1D2,PAQR3,PDE11A,PODXL,PRDM1,RCN2,RPS6KA3,RPS6KA5,SAMD12,SATB1,SEMA3A,SLC26A2,SLC39A10,SLC5A3,SLC7A2,SORBS2,SOX6,SPRED1,TAPT1,THBS1,TM4SF18,TMEM123,TMEM33,TMTC2,TNS3,TRI…
hsa-miR-433-3p	4.0334e-05	0.00103029	2.07633e-19	68/302	ADD3,ADGRL3,ARHGAP24,ARL6IP6,ASPH,CARHSP1,CBFB,CLCN3,CNIH1,DCK,DDAH1,DPY19L1,EDEM3,EDNRA,ELMOD1,ENPP1,ETV1,FAM199X,FAM3C,FEZ2,GALC,GPR137C,HIVEP2,IKBIP,IL1RAP,IL6ST,KCNK10,KPNA1,KRAS,LYPD6,LYSMD3,MAB21L3,MYB,NEDD9,NEGR1,NFIB,NR1D2,PAQR3,PLCH1,RAB5C,RHOJ,RORB,RPS6KA3,RPS6KA5,SATB1,SCAMP1,SEMA3A,SH3TC2,SLC16A7,SLC35F6,SLC5A3,SLC7A2,SNURF,SORBS2,SOSTDC1,SOX6,SPRED1,ST6GAL1,TERF1,TET1,THBS1,TMEM33,TN…
hsa-miR-499a-5p	0.000222827	0.0034575	1.96647e-19	62/302	ABAT,ANTXR2,ARL2BP,ASPH,CBFB,CEP41,CLCN3,CNTN4,DCC,DSG2,EDEM3,ELAVL2,F3,FAM199X,FAM210B,FAM8A1,GAS1,GPR137C,HIVEP2,HLTF,IKBIP,IL1RAP,IL6ST,KCNN3,KIAA2022,KRAS,LYSMD3,LZTFL1,MOCS2,MYB,MYO10,NFIB,OTUB2,PCDHB16,PDE11A,PODXL,RAB5C,RCAN2,RCN2,REEP1,RMI1,RPS6KA3,SAMD12,SATB1,SEMA3A,SH3TC2,SLC11A2,SLC39A10,SLC5A3,SLC7A2,SOSTDC1,SOX6,SPRED1,ST6GAL1,TAPT1,TMEM178B,TMEM33,TRAM1,TSPAN14,TWF1,UNC5A,ZIC3,
hsa-miR-323a-3p	9.08355e-05	0.00181173	1.90445e-19	67/302	ABHD6,ADD3,ADGRL3,ANTXR2,ARL6IP6,BMX,BTC,CADPS2,CBFB,CD180,CHST9,CLCN3,CMPK2,CNTN4,DDAH1,DPY19L1,EDEM3,ELAVL2,ELK3,ETV1,FAM105A,FAM199X,FAM3C,FLRT3,IL6ST,IL7R,KIAA2022,KPNA1,KRAS,LYSMD3,MBNL2,MITF,MSL3,NEGR1,NFIB,NR1D2,NRP2,PAQR3,PDE4B,PLD5,PLXNA4,RCN2,REEP1,RMI1,RORB,RPS6KA3,SAMD12,SATB1,SEMA3A,SLC26A2,SLC35G1,SLC38A4,SLC39A10,SOX6,SPRED1,SSTR2,TAPT1,TET1,TMEM123,TMEM33,TRHDE,TRIM23,TSHZ3,TWF1,U…
hsa-miR-221-3p	0.000100313	0.00192179	3.42148e-20	59/302	ADD3,ANTXR2,ASPH,CBFB,CCL28,CD180,CEP41,DCLRE1A,E2F2,ELAVL2,ENPP1,ETV1,FAM199X,FLRT3,GALC,GCNT1,GRIN2B,HLTF,IL17RB,KIAA2022,KIF6,KPNA1,MITF,MSL3,MYB,MYO10,NEGR1,NFIB,OTUB2,PARD3B,PDE11A,PDE4B,PHC2,PLD5,PODXL,PRDM1,RAPGEF2,RBM47,RCN2,RORB,RPS6KA5,SATB1,SDCBP,SLC16A7,SLC35F6,SLC39A10,SLC7A2,SLITRK6,SNRPN,SNURF,SOSTDC1,SOX6,ST6GAL1,THBS1,TMTC2,TNFRSF11B,TRAM1,UNC5C,ZNF618,
hsa-miR-361-5p	0.000431843	0.00528373	9.00899e-22	61/302	ADD3,ADGRG2,ANGPT1,ANKLE1,C3orf18,CMPK2,DCK,EDEM3,EDNRA,ELK3,ELMOD1,FAM105A,FAM199X,FAM3C,GALC,GCNT1,GFI1,GPRC5B,GYG1,IKBIP,IL6ST,KDELC2,KIAA2022,KPNA1,LYPD6,LYSMD3,MBNL2,MSL3,NEMP1,NFIB,NR1D2,NTRK2,PAQR3,PARD3B,PDE11A,PDE4B,PLD5,PODXL,PRDM1,RCAN2,RCN2,REEP1,RERG,RORB,SAMD12,SDCBP,SLC26A2,SLC5A3,SORBS2,SPRED1,TERF1,TET1,TMEM33,TMTC2,TNS3,TRIM23,TRIP13,TXNRD1,VAMP3,ZMAT4,ZNF860,
hsa-miR-590-5p	0.000161194	0.00276116	6.11481e-22	49/302	ABAT,ACVRL1,ADGRG2,ARHGAP24,CBFB,CDH7,COL13A1,DCC,DDAH1,EDEM3,ESM1,FAM3C,GFI1,GRIN2B,HSD17B12,IL1RAP,IL6ST,KCNK10,KIF6,LZTFL1,MSL3,NEGR1,NFIB,NTRK2,PDE4B,PIWIL1,PODXL,RCAN2,REEP1,RPS6KA3,SATB1,SEMA3A,SH3TC2,SLC1A1,SLC26A2,SLC35F6,SOSTDC1,SOX6,SPRED1,SSTR2,ST6GAL1,TCAF1,TET1,THBS1,TNFRSF11B,TNS3,TRAM1,TSHZ3,ZNF28,
hsa-miR-21-5p	0.000225592	0.0034575	5.06952e-22	50/302	ABAT,ADGRG2,ARHGAP24,CBFB,CDH7,COL13A1,DDAH1,ELMOD1,ESM1,ETV1,FAM3C,GFI1,GPD1L,GRIN2B,HHIP,HSD17B12,IL1RAP,IL6ST,KCNK10,KIF6,LYPD6,LZTFL1,MSL3,NEGR1,NFIB,NTRK2,PDE4B,PIWIL1,RCAN2,REEP1,RERG,RPS6KA3,RPS6KA5,SATB1,SEMA3A,SLC26A2,SLC35F6,SLC5A3,SOSTDC1,SOX6,SPRED1,SSTR2,ST6GAL1,TCAF1,TET1,THBS1,TMEM33,TNFRSF11B,TNS3,TRAM1,
hsa-miR-3681-3p	0.000234566	0.00352091	1.034e-23	41/302	ASPH,CBFB,CDC20B,CEP41,DCC,DDAH1,EDEM3,EDNRA,ELAVL2,F3,FAR1,FLRT3,GSG1L,KCNK10,KCNN3,MYO10,NFIB,NGFR,NRP2,PHC2,PLCH1,RAB34,RAPGEF2,RCAN2,RORB,RPS6KA5,SAMD12,SLC26A2,SLC5A3,SMAD9,SNRPN,SREBF2,TAPT1,TMEM178B,TMTC2,TNFSF15,TRIM23,WBP1L,ZCCHC24,ZNF28,ZNF618,
hsa-miR-374c-5p	0.000660048	0.00706639	2.88136e-24	30/302	ADD3,CBFB,CMPK2,DPY19L1,FAM8A1,FLRT3,GAS1,GFI1,GSG1L,KIAA2022,MBNL2,MITF,NFIB,PDE4B,REEP1,RHOJ,RPS6KA3,SAMD12,SATB1,SCAMP1,SLC16A7,SLC39A10,SPRED1,ST3GAL3,TRIM23,UFL1,UNC5C,ZCCHC24,ZFAND6,ZNF618,
hsa-miR-362-5p	0.000253051	0.00375962	4.07534e-25	44/302	ACVRL1,C3orf18,CCNJL,CDC20B,CEP41,CHST9,CNTN4,DCLRE1A,DPY19L1,EDEM3,ELK3,FAM3C,GCNT1,KIAA2022,KIF6,KRAS,LYPD6,LYSMD3,LZTFL1,MBNL2,MOCS2,NEGR1,NTRK2,OTUB2,PDE11A,PLD5,PLXNA4,RAPGEF2,RBM47,RMI1,SATB1,SEMA3A,SH3TC2,SLC16A7,SLC26A2,SLC35G1,SLC38A4,SLITRK6,SORBS2,SOX6,SPRED1,SSTR2,ST6GAL1,ZNF618,
hsa-miR-532-5p	8.48201e-05	0.00171525	1.7405e-25	49/302	ANTXR2,ARHGAP24,BMX,CARHSP1,CCNJL,CHST9,EDEM3,ELAVL2,FAM210B,FLRT3,GCNT1,GPR137C,GSG1L,IGFBP5,IL6ST,KDELC2,KIAA2022,KRAS,LINGO2,LYPD6,LZTFL1,MAB21L3,NEDD9,NEGR1,NFIB,NRP2,PCDHB16,PLXNA4,RERG,RHOJ,RMI1,RORB,RPS6KA3,SAMD12,SEMA3A,SH3TC2,SLC11A2,SLC38A4,SLC5A3,SLC7A2,SLITRK6,THBS1,TM4SF18,TMTC2,TNS3,TRHDE,TSPAN14,TXNRD1,UNC5C,
hsa-miR-556-3p	0.00101253	0.009573	1.84768e-26	10/302	ADGRL3,CBFB,ENPP1,FBLN7,FMNL2,IKBIP,KCNK10,KIF6,MBNL2,RORB,
hsa-miR-299-5p	0.000293535	0.00414939	6.30554e-27	51/302	ACVRL1,ANGPT1,ARHGAP24,ARL2BP,CCR1,CEP41,CNTN4,CSGALNACT1,DCK,DDAH1,DPY19L1,EDEM3,ENTPD4,FAM3C,FAM8A1,FAR1,FLRT3,GCNT1,GFI1,GPRC5B,HSD17B12,IL1RAP,IL6ST,KIF6,KPNA1,LZTFL1,MAML2,MYO10,NEGR1,NR1D2,NTRK2,PAQR3,PDE11A,PRDM1,RFK,RPS6KA3,SAMD12,SH3TC2,SLC11A2,SLC16A7,SLC1A1,SLC35F6,SLC5A3,SLC7A2,SPRED1,THBS1,TMTC2,TSPAN14,TWF1,ZMAT4,ZNF618,
hsa-miR-4262	2.66595e-06	0.000113143	3.70602e-28	34/302	ASPH,CMPK2,CNTN4,DPY19L1,ELAVL2,ESM1,FMNL2,GPD1L,GPR137C,KCNK10,KIAA2022,KLHL5,KPNA1,MBNL2,MITF,NEGR1,NFIB,NR1D2,PICALM,PODXL,PRDM1,RCN2,RPS6KA3,S1PR1,SAMD12,SLC7A2,SOX6,TMEM123,TMEM178B,TNFRSF11B,TRIM23,UNC5A,ZFAND6,ZIC3,
hsa-miR-199a-3p	0.000134487	0.00241745	3.53641e-28	47/302	ACVRL1,ADD3,ADRB1,ANGPT1,ANTXR2,CBFB,CLCN3,DET1,E2F2,EDEM3,ELAVL2,ELMOD1,ENPP1,FAM199X,FLRT3,GCNT1,GPR137C,GRIN2B,GSG1L,HSD17B12,IL6ST,MAB21L3,MYO10,NR1D2,NRP2,NTRK2,PAQR3,PDE4B,RBM47,RORB,RPS6KA3,SAMD12,SEMA3A,SLC11A2,SLC16A7,SLC26A2,SLC39A10,SLITRK6,SMOC1,SOX6,SPRED1,TNFRSF11B,TRHDE,TSPAN14,UNC5C,VAMP3,ZIC3,
hsa-miR-199b-3p	0.000134487	0.00241745	3.53641e-28	47/302	ACVRL1,ADD3,ADRB1,ANGPT1,ANTXR2,CBFB,CLCN3,DET1,E2F2,EDEM3,ELAVL2,ELMOD1,ENPP1,FAM199X,FLRT3,GCNT1,GPR137C,GRIN2B,GSG1L,HSD17B12,IL6ST,MAB21L3,MYO10,NR1D2,NRP2,NTRK2,PAQR3,PDE4B,RBM47,RORB,RPS6KA3,SAMD12,SEMA3A,SLC11A2,SLC16A7,SLC26A2,SLC39A10,SLITRK6,SMOC1,SOX6,SPRED1,TNFRSF11B,TRHDE,TSPAN14,UNC5C,VAMP3,ZIC3,
hsa-miR-502-3p	2.03055e-05	0.000629039	1.79746e-28	43/302	ADD3,ANTXR2,ASPH,CCR1,CEP41,DCC,EDNRA,ELAVL2,F3,FAR1,GPD1L,GRIN2B,IGFBP5,IL6ST,KCNK10,KRAS,LYSMD3,MYO10,NFIB,NR1D2,NTRK2,PAQR3,PCDHB16,PICALM,PODXL,RAPGEF2,SAMD12,SATB1,SEMA3A,SH3TC2,SLC35F6,SLC5A3,SMOC1,SPRED1,TET1,TMEM178B,TMEM33,TNS3,TRIM23,TSHZ3,UFL1,UNC5C,WBP1L,
hsa-miR-1303	0.000779302	0.00793471	6.85987e-29	29/302	CD180,CD96,CHST9,DCK,FAM210B,KDELC2,KIF6,KLHDC7B,KLHL5,MOCS2,NEGR1,NFIB,NGFR,NTRK2,PAQR3,PLCH1,PRDM1,SAMD12,SLC26A2,SLC35G1,SLC5A3,SPRED1,TET1,TNFSF15,TRAM1,TSPAN14,VAMP3,WBP1L,ZNF114,
hsa-miR-5688	0.000813395	0.00811166	2.41854e-29	39/302	ARL2BP,CADPS2,CBFB,E2F2,ESM1,ETV1,GFI1,HIVEP2,IL7R,KIAA2022,KLHL5,LDLRAD3,LINGO2,LYPD6,MAML2,MBNL2,NELL1,NFIB,PDE11A,PLCH1,PRDM1,RAPGEF2,RBM47,REEP1,RMI1,RORB,SATB1,SLC26A2,SLC35F6,SMAD9,SOX6,TMEM33,TRHDE,TSHZ3,TWF1,UNC5C,WBP1L,ZCCHC24,ZIC3,
hsa-miR-548c-3p	5.69251e-05	0.00126788	1.10818e-29	42/302	ADD3,ADGRL3,ANGPT1,ARL2BP,CARHSP1,CBFB,CLCN3,DCK,DDAH1,ELAVL2,ENPP1,FAM199X,FAR1,GCNT1,HHIP,IL1RAP,KDELC2,KIAA2022,KPNA1,KRAS,MBNL2,MITF,MOCS2,MSMO1,NEMP1,NTRK2,PICALM,RAPGEF2,RCAN2,S1PR1,SATB1,SDCBP,SLC16A7,SLC38A4,SLC5A3,SOX6,SPRED1,TET1,TMEM33,TSHZ3,ZCCHC24,ZMAT4,
hsa-miR-548b-5p	2.14396e-08	3.54075e-06	5.00393e-31	41/302	ANTXR2,ARL6IP6,ASPH,BTC,CADPS2,CBFB,CEP41,CHST9,CNIH1,DPY19L1,ETV1,FAM199X,FLRT3,FMNL2,GCNT1,GPD1L,HIVEP2,HLTF,IKBIP,IL6ST,KIAA2022,KRAS,MBNL2,MYO10,NEGR1,NTRK2,PCDHB16,PDE4B,PIWIL1,PLAT,PRDM1,RCN2,RORB,RPS6KA3,S1PR1,SLC7A2,TET1,TMEM123,TRAM1,TRIM23,TSPAN14,
hsa-miR-208b-3p	0.000221561	0.0034575	2.1445e-31	26/302	ANXA8,CBFB,CLCN3,CNTN4,ELAVL2,F3,GAS1,KCNN3,MYO10,PCDHB16,PODXL,RAB5C,RCN2,REEP1,RMI1,SAMD12,SATB1,SEMA3A,SH3TC2,SLC39A10,SLC7A2,SOX6,ST6GAL1,TRHDE,TWF1,UNC5A,
hsa-miR-208a-3p	0.000311047	0.00427249	1.80211e-31	26/302	ANXA8,CBFB,CLCN3,CNTN4,ELAVL2,F3,GAS1,KCNN3,MYO10,NFIB,PCDHB16,PODXL,RAB5C,RCN2,REEP1,RMI1,SAMD12,SATB1,SEMA3A,SH3TC2,SLC39A10,SLC7A2,ST6GAL1,TRHDE,TWF1,UNC5A,
hsa-miR-548d-5p	5.15373e-08	5.77217e-06	3.40501e-32	39/302	ANTXR2,ARL6IP6,ASPH,BTC,CBFB,CEP41,CHST9,CNIH1,DPY19L1,ETV1,FAM199X,FLRT3,FMNL2,GCNT1,GPD1L,HIVEP2,HLTF,IKBIP,IL6ST,KIAA2022,KRAS,MBNL2,MYO10,NEGR1,NTRK2,PCDHB16,PDE4B,PIWIL1,PLAT,PRDM1,RCN2,RORB,RPS6KA3,S1PR1,SLC7A2,TET1,TMEM123,TRAM1,TRIM23,
hsa-miR-3164	0.000169307	0.00283346	2.36556e-32	7/302	CCR1,KRAS,NRP2,PARD3B,RAB5C,SLC2A4,ZNF28,
hsa-miR-656-3p	0.000352088	0.00457715	2.23923e-32	26/302	ADD3,CNIH1,CNTN4,COLEC12,ETV1,F3,FAM199X,FAR1,FMNL2,HHIP,HIVEP2,KDELC2,MBNL2,MYOT,NEGR1,NFIB,PLD5,RBM47,RORB,SOX6,TET1,TMEM178B,TNFRSF11B,TRIM23,TRIP13,ZNF618,
hsa-miR-548j-5p	1.81992e-07	1.3249e-05	1.37324e-32	38/302	ANTXR2,ARL6IP6,ASPH,BTC,CBFB,CHST9,CNIH1,DPY19L1,ETV1,FAM199X,FEZ2,FLRT3,FMNL2,GCNT1,GPD1L,HIVEP2,HLTF,IKBIP,IL6ST,KIAA2022,KRAS,MBNL2,MYO10,NEGR1,NTRK2,PCDHB16,PDE4B,PIWIL1,PLAT,PRDM1,RCN2,RORB,S1PR1,SLC7A2,TET1,TMEM123,TRAM1,TRIM23,
hsa-miR-548i	6.97236e-08	6.34485e-06	7.13435e-33	38/302	ANTXR2,ARL6IP6,ASPH,BTC,CBFB,CHST9,CNIH1,DPY19L1,ETV1,FAM199X,FEZ2,FLRT3,FMNL2,GCNT1,GPD1L,HIVEP2,HLTF,IKBIP,IL6ST,KIAA2022,KRAS,MBNL2,MYO10,NEGR1,NTRK2,PCDHB16,PIWIL1,PLAT,PRDM1,RCN2,RORB,S1PR1,SLC7A2,TET1,TMEM123,TRAM1,TRIM23,ZNF28,
hsa-miR-548c-5p	2.20345e-07	1.52773e-05	5.12729e-33	37/302	ANTXR2,ARL6IP6,ASPH,BTC,CBFB,CHST9,CNIH1,DPY19L1,ETV1,FAM199X,FLRT3,FMNL2,GCNT1,GPD1L,HIVEP2,HLTF,IKBIP,IL6ST,KIAA2022,KRAS,MBNL2,MYO10,NEGR1,NTRK2,PCDHB16,PDE4B,PIWIL1,PLAT,PRDM1,RCN2,RORB,S1PR1,SLC7A2,TET1,TMEM123,TRAM1,TRIM23,
hsa-miR-559	2.87958e-08	3.81152e-06	4.34973e-33	37/302	ANTXR2,ARL6IP6,ASPH,BTC,CBFB,CHST9,CNIH1,DPY19L1,ETV1,FAM199X,FLRT3,FMNL2,GCNT1,GPD1L,HIVEP2,HLTF,IKBIP,IL6ST,KIAA2022,KRAS,MBNL2,MYO10,NEGR1,NTRK2,PCDHB16,PIWIL1,PLAT,PRDM1,RCN2,RORB,S1PR1,SLC7A2,TET1,TMEM123,TNS3,TRAM1,TRIM23,
hsa-miR-548a-5p	6.53547e-08	6.34377e-06	2.63079e-33	37/302	ANTXR2,ARL6IP6,ASPH,BTC,CBFB,CHST9,CNIH1,DPY19L1,ETV1,FAM199X,FLRT3,FMNL2,GCNT1,GPD1L,HIVEP2,HLTF,IKBIP,IL6ST,KIAA2022,KRAS,MBNL2,MYO10,NEGR1,NTRK2,PCDHB16,PIWIL1,PLAT,PRDM1,RCN2,RORB,S1PR1,SLC7A2,TET1,TMEM123,TRAM1,TRIM23,ZNF28,
hsa-miR-548h-5p	1.12687e-07	8.63541e-06	2.32323e-33	37/302	ANTXR2,ARL6IP6,ASPH,BTC,CBFB,CHST9,CNIH1,DPY19L1,ETV1,FAM199X,FLRT3,FMNL2,GCNT1,GPD1L,HIVEP2,HLTF,IKBIP,IL6ST,KIAA2022,KRAS,MBNL2,MYO10,NEGR1,NTRK2,PCDHB16,PIWIL1,PLAT,PRDM1,RCN2,RORB,S1PR1,SLC7A2,TET1,TMEM123,TRAM1,TRIM23,ZNF618,
hsa-miR-648	0.000457711	0.00550767	4.37696e-34	27/302	CCR1,FAM8A1,FBLIM1,FMNL2,GRIN2B,HHIP,KCNK10,NEGR1,NFIB,NGFR,NTRK2,PLAT,PLD5,PLXNA4,RBM47,RHOJ,RPS6KA3,SEMA3A,SLC26A2,SLC7A2,SMAD9,SPRED1,TET1,THBS1,TMTC2,TWF1,ZNF618,
hsa-miR-4770	1.72013e-05	0.000551471	5.6944e-35	28/302	ADD3,CBFB,CCR1,DDAH1,ELMOD1,ETV1,FAR1,IGFBP5,IL1RAP,KCNK10,KCNN3,KIAA2022,KPNA1,KRAS,NFIB,NGFR,NRP2,NTRK2,PAQR3,PDE11A,PODXL,SOX6,TET1,TMEM178B,TMEM33,TNS3,ZIC3,ZNF618,
hsa-miR-586	2.7198e-06	0.000113143	3.67216e-35	31/302	ADD3,ADGRL3,ANTXR2,CHST9,CLCN3,CNIH1,CNTN4,CSGALNACT1,ELAVL2,ELMOD1,FMNL2,GAS1,GPR137C,HSD17B12,IGFBP5,LDLRAD3,LYSMD3,MBNL2,NEGR1,NR1D2,PDE4B,PICALM,REEP1,RERG,RORB,SEMA3A,SLC1A1,TMEM123,TMEM33,TSPAN14,ZNF28,
hsa-miR-892a	0.000986665	0.00938944	1.96159e-35	30/302	ADRB1,CARHSP1,CBFB,CEP41,COL8A1,ELMOD1,FAM199X,FAM3C,GRIN2B,HLTF,IL6ST,IL7R,KPNA1,NFIB,NRP2,NTRK2,PLAT,RAPGEF2,RCAN2,REEP1,SATB1,SLC11A2,SLC26A2,SLC35F6,SLC7A2,TET1,TNS3,TRIM23,WBP1L,ZMAT4,
hsa-miR-210-3p	0.000427802	0.00528373	1.58366e-35	19/302	AGTRAP,C3orf18,GCNT1,GPD1L,HIVEP2,KPNA1,MAB21L3,NFIB,NGFR,NR1D2,NRP2,NTRK2,OTUB2,RCAN2,SAMD12,SLC35G1,TSPAN14,UNC5A,ZNF618,
hsa-miR-548g-3p	0.000563937	0.00646529	1.61551e-38	21/302	CNTN4,COL13A1,DCK,ETV1,FAM105A,FAM199X,FMNL2,HLTF,IL17RB,IL1RAP,LZTFL1,MSMO1,PICALM,RORB,SLC7A2,SLITRK6,TAPT1,TMEM123,TSHZ3,UFL1,UNC5C,
hsa-miR-548p	5.13003e-05	0.00118561	1.49449e-38	33/302	ADD3,ANTXR2,ARHGAP24,ARL6IP6,ASPH,CNIH1,CNTN4,DDAH1,DPY19L1,ETV1,FAM199X,FAR1,FLRT3,FMNL2,KDELC2,KPNA1,LYSMD3,MBNL2,MITF,PCDHB16,PLCH1,PLXNA4,SEMA3A,SLC38A4,SLC7A2,SORBS2,SOX6,THBS1,TRAM1,TRIM23,TSHZ3,UNC5C,ZMAT4,
hsa-miR-142-3p	3.21337e-05	0.000899745	1.47461e-38	33/302	EDEM3,FEZ2,FMNL2,GFI1,GPR137C,GPRC5B,IL1RAP,IL6ST,IL7R,KRAS,NFIB,NR1D2,NTRK2,PAQR3,PCDHB16,PDE4B,PICALM,PIWIL1,RBM47,RORB,SAMD12,SCAMP1,SLC11A2,SLC38A4,SLC39A10,SLC5A3,SOX6,SPRED1,TRIM23,TWF1,VAMP3,ZCCHC24,ZIC3,
hsa-miR-409-5p	0.00106909	0.00978992	1.28396e-38	25/302	ABAT,ANTXR2,CCNJL,CNTN4,ETV1,GALC,GRIN2B,KIAA2022,KPNA1,LYPD6,LYSMD3,MAML2,NR1D2,NTRK2,PDE11A,RAB5C,SAMD12,SLC11A2,SLC35F6,SLC5A3,SOSTDC1,TMEM178B,TMEM33,TSHZ3,ZIC3,
hsa-miR-6088	9.8451e-07	5.11945e-05	2.98668e-39	17/302	ADD3,CBFB,ELMOD1,ETV1,FAR1,IGFBP5,KCNK10,KCNN3,KIAA2022,KPNA1,KRAS,NTRK2,PODXL,SLC16A7,TET1,UNC5A,ZIC3,
hsa-miR-1257	0.000113676	0.00214952	1.4432e-41	20/302	ABAT,ADGRL3,CDC20B,CEP41,CHST9,ETV1,FMNL2,GCNT1,GSG1L,IL17RB,IL1RAP,KIAA2022,NEGR1,NRP2,PAQR3,RFK,SEMA3A,SLC16A7,SLC26A2,ZMAT4,
hsa-let-7g-3p	0.000402903	0.00514585	3.83038e-42	15/302	COL8A1,FAM199X,FEZF2,FLRT3,MBNL2,NFIB,PICALM,RAB5C,REEP1,SLITRK6,THBS1,TMEM178B,TRHDE,TSHZ3,ZIC3,
hsa-miR-105-5p	0.000495548	0.00581869	1.01779e-42	26/302	ASPH,CD96,DET1,ETV1,FAR1,FEZ2,GPR137C,IL1RAP,KIAA2022,KRAS,LDLRAD3,MBNL2,NEDD9,NRP2,RAPGEF2,RCAN2,RERG,SDCBP,SLC11A2,SLC7A2,SOX6,TRAM1,TWF1,UFL1,UNC5C,ZIC3,
hsa-miR-3129-5p	0.000534571	0.00617727	7.79181e-43	25/302	ADD3,ANGPT1,CCR1,CLCN3,EDEM3,ELAVL2,ELMOD1,FAM199X,FLRT3,GSG1L,IL6ST,MYO10,PAQR3,PDE4B,RBM47,RORB,SEMA3A,SLC39A10,SLITRK6,SMOC1,SPRED1,TMEM33,TSPAN14,UNC5C,VAMP3,
hsa-miR-770-5p	0.000667571	0.00709477	2.78731e-43	22/302	ADD3,ADGRL3,ANGPT1,ANTXR2,CARHSP1,CBFB,CNTN4,CSGALNACT1,ELAVL2,IGFBP5,IL6ST,KRAS,NFIB,NTRK2,RCAN2,RCN2,RNF166,SLC11A2,SLC26A2,TRIM23,TXNRD1,ZNF28,
hsa-miR-4666a-3p	0.000436333	0.00529418	4.97727e-46	14/302	CBFB,CSGALNACT1,FAR1,FMNL2,GAS1,MBNL2,NRP2,PLXNA4,RAB5C,SATB1,SMOC1,SOX6,SPRED1,TSHZ3,
hsa-miR-365b-3p	3.95691e-05	0.0010288	1.8023e-46	14/302	ADD3,CNTN4,E2F2,ETV1,FAM3C,HHIP,KCNK10,LYSMD3,NFIB,PRDM1,TMEM178B,TRAM1,TRHDE,UBAC2,
hsa-miR-500a-5p	5.83436e-05	0.00126788	1.20723e-46	21/302	ACVRL1,ADRB1,CEP41,DCLRE1A,FAM3C,MYB,NEGR1,NFIB,PLXNA4,PRDM1,RAPGEF2,RBM47,REEP1,SEMA3A,SLC16A7,SORBS2,SPRED1,ST6GAL1,TM4SF18,TXNRD1,ZMAT4,
hsa-miR-605-5p	1.06562e-06	5.35012e-05	2.27212e-47	23/302	ADD3,ADGRL3,CBFB,CCNJL,F3,FAM3C,GPD1L,GPRC5B,HIVEP2,KIAA2022,KRAS,MBNL2,MITF,NFIB,NR1D2,NRP2,PICALM,PIWIL1,RPS6KA3,SAMD12,SCAMP1,TET1,TSHZ3,
hsa-miR-1263	4.58012e-06	0.000175491	9.64641e-50	19/302	ARHGAP24,CLCN3,FAM199X,GFI1,GRIN2B,HSD17B12,MBNL2,NEGR1,PLXNA4,RPS6KA3,SLC26A2,SLC5A3,SREBF2,TET1,THBS1,TMEM33,TRHDE,TWF1,ZNF618,
hsa-miR-4735-3p	4.96922e-05	0.00116697	8.76307e-50	17/302	ADD3,F3,FAM3C,MBNL2,NEDD9,PAQR3,RAB5C,SATB1,SNURF,SORBS2,SOX6,THBS1,TSHZ3,TSPAN14,TWF1,ZCCHC24,ZNF618,
hsa-miR-643	0.00022975	0.00348454	3.0608e-50	16/302	ANTXR2,CLCN3,FMNL2,HIVEP2,HLTF,LY6K,LYPD6,LZTFL1,MBNL2,MITF,MYOT,NEGR1,PDE11A,RAPGEF2,TERF1,ZNF28,
hsa-miR-1246	0.00104046	0.00970307	2.61777e-50	14/302	CHST9,ESM1,GSG1L,IL6ST,KIF6,MBNL2,MYOT,NFIB,PAQR3,SORBS2,TET1,TMEM33,WBP1L,ZIC3,
hsa-miR-1261	0.000173803	0.00284334	1.40274e-50	18/302	CCR1,CNTN4,DDAH1,GSG1L,HHIP,IL6ST,MAML2,MBNL2,MITF,NEGR1,NFIB,NR1D2,NRP2,PDE11A,RAB34,SATB1,SCAMP1,THBS1,
hsa-miR-633	9.66418e-05	0.00187614	5.33399e-51	11/302	CBFB,CDC20B,DPY19L1,FAM8A1,GPR137C,KIAA2022,RFK,RMI1,RORB,RPS6KA3,TNFRSF11B,
hsa-miR-548t-5p	2.30074e-05	0.000683647	7.65998e-52	15/302	ELK3,FAM199X,FAR1,FEZ2,FLRT3,GPR137C,IL6ST,MAML2,MBNL2,PDE4B,RAB5C,RPS6KA5,SMOC1,TSHZ3,TWF1,
hsa-miR-624-3p	0.000428992	0.00528373	9.63791e-56	15/302	CADPS2,CBFB,ELAVL2,KDELC2,LYSMD3,MSL3,NEGR1,NFIB,RORB,SATB1,SDCBP,SLITRK6,TNS3,TSPAN14,ZNF28,
hsa-miR-337-3p	0.000794827	0.00798116	3.57259e-57	12/302	CEP41,CHST9,FAM8A1,KRAS,LDLRAD3,RORB,RPS6KA3,SLC1A1,SLITRK6,SPRED1,ZNF28,ZNF618,
hsa-miR-20a-3p	0.00058648	0.00661949	1.38855e-58	8/302	MYO10,NFIB,PICALM,PLXNA4,RPS6KA5,SATB1,TMEM178B,UNC5C,
hsa-miR-636	0.000630802	0.00690562	4.47705e-60	13/302	EDNRA,FBLIM1,KLHL5,LYSMD3,MAML2,MBNL2,NTRK2,RPS6KA3,SAMD12,TET1,TMEM123,TRHDE,TSHZ3,
hsa-miR-4782-3p	0.000167635	0.00283346	4.41846e-60	13/302	DDAH1,FAM199X,FAM210B,FLRT3,FMNL2,NFIB,PODXL,RORB,SATB1,SLC39A10,SOX6,TRHDE,ZCCHC24,
hsa-miR-3678-3p	0.00105294	0.00970307	4.2917e-62	10/302	CHST9,CNTN4,ETV1,KIAA2022,MAML2,NFIB,PICALM,SLC1A1,ZFAND6,ZIC3,
hsa-miR-27a-5p	3.96424e-06	0.000155998	1.45175e-67	9/302	ABAT,KIAA2022,LZTFL1,MSL3,PRDM1,RPS6KA3,TET1,TMEM33,TSHZ3,
hsa-miR-4536-5p	9.76543e-06	0.000338535	5.44258e-70	6/302	ACVRL1,ADD3,LINGO2,LYPD6,PLXNA4,RAPGEF2,
hsa-miR-873-3p	0.000347117	0.00457715	2.30526e-73	6/302	ACVRL1,FAM210B,LZTFL1,TMEM33,TXNRD1,WBP1L,
hsa-miR-106a-3p	0.00014465	0.00253747	3.49221e-75	7/302	ADD3,CBFB,ELAVL2,KRAS,PRDM1,SLC39A10,ZFAND6,
hsa-miR-4683	0.0006472	0.00698017	6.16848e-80	5/302	CBFB,NFIB,NR1D2,NRP2,PHC2,
hsa-miR-4782-5p	7.75504e-05	0.00159033	1.18645e-82	3/302	CHST9,ETV1,UNC5C,
hsa-miR-3668	0.000592042	0.00663087	5.72493e-84	5/302	CLCN3,NFIB,NR1D2,RAPGEF2,ZCCHC24,
hsa-miR-5680	0.0006472	0.00698017	4.62535e-85	5/302	ACTR10,CLCN3,KRAS,SLC11A2,SPRED1,
hsa-miR-4633-5p	0.000420756	0.00528373	1.2818e-85	4/302	FLRT3,IGFBP5,MITF,NEGR1,
hsa-miR-4732-5p	0.000176954	0.00286272	1.8734e-91	3/302	MAML2,PRDM1,RAPGEF2,
hsa-miR-3168	0.000345733	0.00457715	8.93541e-94	3/302	RPS6KA3,SLC11A2,UNC5C,
hsa-miR-888-3p	0.000224417	0.0034575	5.59593e-96	3/302	NTRK2,RAPGEF2,WBP1L,
hsa-miR-5584-3p	0.000982891	0.00938944	1.03185e-96	3/302	NR1D2,NTRK2,SATB1,
hsa-miR-4696	0.000717929	0.00752017	1.79733e-97	3/302	ADGRL3,CLCN3,LYSMD3,
hsa-miR-4668-3p	0.000271576	0.00390336	4.32612e-102	2/302	ADGRL3,TET1,
hsa-miR-4703-3p	0.000271576	0.00390336	1.65795e-103	2/302	MITF,TRHDE,
hsa-miR-376a-2-5p	0.000890023	0.00869714	1.19675e-117	1/302	NEGR1,
hsa-miR-3171	0.000300124	0.00420173	1.01405e-121	1/302	SEMA3A,
hsa-miR-4707-3p	0.000890023	0.00869714	3.19564e-123	1/302	ANTXR2,
hsa-let-7e-3p	0.000890023	0.00869714	2.86642e-123	1/302	EDEM3,

## Sheet: pvalue0.01_EM0.00001
miRNA	p-value	adjusted_p-value	EM-probability	ratio	target_genes
hsa-miR-155-5p	8.49083e-54	1.23626e-50	0.252074	150/302	ABAT,ABHD6,ACTR10,ACVRL1,ADD3,ADGRL3,ADRB1,AGTRAP,ANTXR2,ANXA2,ARL2BP,ARL6IP6,ASPH,BOC,C3orf18,C5orf46,CARHSP1,CBFB,CCNJL,CEP41,CHST9,CLCN3,CMPK2,CNIH1,CNTN4,CSNK1G2,DCK,DCLRE1A,DDAH1,DET1,DPY19L1,DSG2,E2F2,EDEM3,ELAVL2,ELK3,ELMOD1,ENPP1,ENTPD4,ETV1,F3,FAM105A,FAM199X,FAM210B,FAM3C,FAM69A,FAM8A1,FAR1,FEZ2,FMNL2,GALC,GALT,GCNT1,GFI1,GPD1L,GPR137C,GPRC5B,GYG1,HAPLN2,HIVEP2,HLTF,HSD17B12,IGFBP5,IKBI…
hsa-miR-186-5p	3.1982e-09	7.76096e-07	0.169092	150/302	ABHD6,ACTR10,ADD3,ADGRG2,ADGRL3,ADRB1,ANGPT1,ANKLE1,ANTXR2,ARHGAP24,ARL6IP6,ASPH,BMX,BTC,C2orf72,CADPS2,CARHSP1,CCNJL,CCR1,CEP41,CLCN3,CNTN4,DCC,DCK,DDAH1,DPY19L1,DSG2,E2F2,EDEM3,EDNRA,ELAVL2,ELK3,ENPP1,ENTPD4,ESM1,FAM105A,FAM199X,FAM3C,FAR1,FBLIM1,FEZ2,FLRT3,GAS1,GCNT1,GPD1L,GPR137C,GRIN2B,GSG1L,HEPH,HHIP,HIVEP2,HLTF,HSD17B12,IGFBP5,IKBIP,IL1RAP,IL6ST,IL7R,KIAA2022,KIF6,KPNA1,KRAS,LINGO2,LY6K,LY…
hsa-miR-129-5p	0.000315933	0.00429905	0.113267	140/302	ACVRL1,ADD3,ADGRG2,ADGRL3,ADRB1,ANGPT1,ANKLE1,ANTXR2,ARHGAP24,ARL2BP,ARL6IP6,ASPH,BTC,CCL28,CCR1,CD33,CD96,CEP41,CLCN3,CNIH1,CNTN4,COL8A1,DCC,DDAH1,DPY19L1,E2F2,EDEM3,EDNRA,ELAVL2,ENPP1,ENTPD4,ESM1,ETV1,F3,FAM199X,FAM210B,FAM3C,FAM8A1,FAR1,FBLIM1,FEZ2,FLRT3,GAS1,GCNT1,GFI1,GPR137C,GRIN2B,HHIP,HIVEP2,HLTF,HSD17B12,IGFBP5,IKBIP,IL17RB,IL1RAP,IL6ST,IL7R,KDELC2,KIAA2022,KIF6,KLHL5,KRAS,LDLRAD3,LINGO2…
hsa-miR-340-5p	8.05392e-07	4.34315e-05	0.0900813	135/302	ABAT,ACTR10,ADD3,ADGRG2,ADGRL3,ADRB1,ANGPT1,ANTXR2,ARHGAP24,ARL2BP,ARL6IP6,ASPH,BMX,BOC,CADPS2,CDH7,CLCN3,CNIH1,CNTN4,COL13A1,COL8A1,CRYM,DCLRE1A,DPY19L1,DSG2,EDEM3,EDNRA,ELAVL2,ELK3,ELMOD1,ENPP1,ESM1,ETV1,F3,FAM199X,FAM3C,FAM69A,FAM8A1,FAR1,FEZ2,FEZF2,FLRT3,FMNL2,GALC,GAS1,GCNT1,GPD1L,GPR137C,GPRC5B,HHIP,HIVEP2,HLTF,HSD17B12,IGFBP5,IKBIP,IL17RB,IL1RAP,IL6ST,KDELC2,KIAA2022,KIF6,KPNA1,KRAS,LYSMD3…
hsa-miR-128-3p	2.24739e-05	0.000681709	0.0780162	103/302	ABAT,ADGRG2,ADRB1,AGTRAP,ANTXR2,ANXA8,ARL2BP,ASPH,CBFB,CCR1,CD180,CD96,CDH7,CEP41,CLCN3,DCC,DCK,DDAH1,DPY19L1,EDEM3,EDNRA,ELAVL2,ENPP1,F3,FAM199X,FAM8A1,FAR1,FLRT3,GALC,GCNT1,GSG1L,HHIP,HSD17B12,IL1RAP,KCNK10,KCNN3,KDELC2,KIF6,KLHDC7B,KLHL5,KRAS,LDLRAD3,LYSMD3,MAML2,MBNL2,MYO10,NEGR1,NEMP1,NFIB,NGFR,NR1D2,NRP2,NTRK2,PAQR3,PCDHB16,PHC2,PLAC8,PLCH1,PRR16,PSKH1,RAB34,RAPGEF2,RCAN2,RMI1,RNF166,RORB,R…
hsa-miR-495-3p	1.69563e-06	7.48133e-05	0.077801	137/302	ACTR10,ADGRL3,ANKLE1,ANTXR2,ARHGEF4,ARL2BP,ARL6IP6,ASPH,BMX,BTC,CADPS2,CBFB,CCR1,CD96,CDH7,CLCN3,CMPK2,CNTN4,COL13A1,DCC,DCK,DPY19L1,E2F2,EDEM3,ELAVL2,ELK3,ELMOD1,ENTPD4,ESM1,ETV1,FAM105A,FAM199X,FAM210B,FAM3C,FAM69A,FAR1,FBLIM1,FEZ2,GALC,GAS1,GFI1,GPD1L,GPR137C,GPRC5B,GSG1L,HHIP,HIVEP2,HLTF,HSD17B12,IKBIP,IL1RAP,IL6ST,IL7R,KIAA2022,KLHL5,KPNA1,LDLRAD3,LINGO2,LYPD6,LYSMD3,LZTFL1,MAML2,MBNL2,MOCS2…
hsa-miR-374a-5p	1.35206e-10	6.56201e-08	0.0562732	121/302	ABAT,ACTR10,ADD3,ADGRG2,ADGRL3,ADRB1,ANGPT1,ANTXR2,ARL2BP,ASPH,BOC,BTC,CADPS2,CBFB,CCL28,CDC20B,CDH7,CEP41,CNIH1,CNTN4,COLEC12,CSGALNACT1,DCK,DPY19L1,DSG2,EDEM3,EDNRA,ELAVL2,ENPP1,ESM1,ETV1,F3,FAM199X,FAM8A1,FAR1,FEZ2,FLRT3,GAS1,GCNT1,GPD1L,GSG1L,HHIP,HIVEP2,HLTF,HSD17B12,IKBIP,IL6ST,KIAA2022,KLHL5,KPNA1,KRAS,LMF1,LYPD6,LYSMD3,LZTFL1,MAML2,MBNL2,MMP8,MOCS2,MYB,MYO10,NEDD9,NEGR1,NEMP1,NFIB,NRP2,NT…
hsa-miR-27a-3p	0.00032495	0.0043808	0.0237519	99/302	ABAT,ABHD6,ADD3,ADGRG2,ANTXR2,ARL2BP,ASPH,CBFB,CD180,CEP41,CLCN3,CSGALNACT1,DCK,DDAH1,DET1,EDEM3,EDNRA,ELAVL2,ELK3,ELMOD1,ENPP1,F3,FAM199X,FAM69A,FAM8A1,FBXL8,FEZ2,FLRT3,GALC,GCNT1,GPD1L,GRIN2B,HHIP,HIVEP2,HSD17B12,IGFBP5,IKBKE,IL1RAP,IL6ST,KDELC2,KIAA2022,KIF6,KLHL5,KRAS,LYSMD3,MBNL2,MITF,MOCS2,MSL3,MYB,NEGR1,NEMP1,NFIB,NGFR,NR1D2,NRP2,NTRK2,PDE11A,PHC2,PLAC8,PLCH1,PRR16,PSKH1,RAPGEF2,RCAN2,RFK,…
hsa-miR-141-3p	6.13926e-08	6.34377e-06	0.0198364	96/302	ABAT,ACTR10,ADD3,ADGRL3,ADRB1,ARHGAP24,ASPH,C3orf18,CADPS2,CARHSP1,CD96,CEP41,CMPK2,CNTN4,DCK,DDAH1,DPY19L1,E2F2,ELAVL2,ELK3,ELMOD1,ENPP1,ENTPD4,FAM199X,FAM8A1,FAR1,FBLIM1,FLRT3,GAS1,GFI1,GPD1L,GPR137C,GYG1,HHIP,HIVEP2,HLTF,IL1RAP,KCNK10,KDELC2,KIAA2022,KLHL5,KRAS,LY6K,LYPD6,LYSMD3,MARVELD1,MITF,MOCS2,MYO10,NRP2,PAQR3,PARD3B,PDE11A,PLXNA4,PODXL,PRDM1,RAPGEF2,RBM47,REEP1,RMI1,RPS6KA3,S1PR1,SATB1,S…
hsa-miR-410-3p	1.75039e-09	5.09712e-07	0.0194693	122/302	ACTR10,ADGRG2,ANGPT1,ARHGAP24,ARL6IP6,ASPH,BMX,BOC,BTC,CADPS2,CBFB,CHST9,CNIH1,CNTN4,COL8A1,DCLRE1A,DPY19L1,DSG2,EDEM3,EDNRA,ELAVL2,ELK3,ELMOD1,ENPP1,ESM1,ETV1,F3,FAM105A,FAM199X,FAM3C,FAM8A1,FAR1,FEZ2,FLRT3,FMNL2,GALC,GCNT1,GPD1L,GPR137C,GRIN2B,GYG1,HHIP,HIVEP2,HLTF,HSD17B12,IKBIP,IL1RAP,IL6ST,KCNK10,KDELC2,KIAA2022,KIF6,KLHL5,KPNA1,LYPD6,LYSMD3,MAML2,MBNL2,MMP8,MOCS2,MSL3,MSMO1,MYB,MYO10,MYOT,N…
hsa-miR-381-3p	2.31639e-07	1.53303e-05	0.0177831	110/302	ACVRL1,ADD3,ADGRG2,ANTXR2,ANXA8,ARHGAP24,ARL2BP,ARL6IP6,ASPH,CADPS2,CBFB,CCNJL,CEP41,CLCN3,CNIH1,COL13A1,DCC,DCK,DET1,DPY19L1,DSG2,E2F2,EDEM3,ELAVL2,ELK3,ELMOD1,ENPP1,ESM1,F3,FAM105A,FAM210B,FAM3C,FEZ2,FEZF2,FLRT3,FMNL2,GALC,GAS1,GPD1L,GPR137C,GRIN2B,HHIP,HIVEP2,HSD17B12,KDELC2,KIAA2022,KRAS,LYPD6,LYSMD3,MAML2,MBNL2,MITF,MSMO1,NEDD9,NEGR1,NFIB,NRP2,NTRK2,PAQR3,PDE11A,PDE4B,PICALM,PLCH1,PLD5,PLXNA…
hsa-miR-448	2.18865e-08	3.54075e-06	0.0118025	89/302	ABAT,ADD3,ADGRL3,ANGPT1,ANTXR2,ASPH,BTC,C3orf18,CBFB,CCL28,CDH7,CLCN3,CNTN4,COLEC12,DCC,DDAH1,DPY19L1,DSG2,EDEM3,EDNRA,ELAVL2,ENPP1,ETV1,FAM105A,FAM210B,FAR1,FEZ2,GPR137C,HHIP,HIVEP2,HSD17B12,IKBIP,IL17RB,IL1RAP,KCNK10,KCNN3,KIAA2022,KLHL5,KPNA1,KRAS,LYSMD3,MAML2,MBNL2,MITF,MYB,NEDD9,NFIB,NR1D2,NRP2,NTRK2,PAQR3,PCDHB16,PDE11A,PLD5,RAPGEF2,RCAN2,RCN2,REEP1,RERG,RFK,RORB,RPS6KA3,RPS6KA5,SAMD12,SATB…
hsa-miR-224-5p	5.81938e-05	0.00126788	0.0106949	75/302	ANGPT1,ASPH,BOC,C19orf57,CEP41,CMPK2,DPY19L1,DSG2,E2F2,EDNRA,ELAVL2,ESM1,ETV1,F3,FAM105A,FAM199X,FAM8A1,FAR1,GFI1,GPR137C,GRIN2B,GSG1L,HHIP,HSD17B12,IKBIP,IL1RAP,IL6ST,KIF6,KPNA1,KRAS,LYPD6,MBNL2,MITF,MOCS2,MYO10,NEDD9,NELL1,NEMP1,NFIB,NRP2,NTRK2,OTUB2,PARD3B,PDE11A,PDE4B,PLXNA4,PODXL,PRSS33,REEP1,RERG,RORB,RPS6KA3,RPS6KA5,S1PR1,SH3TC2,SLC11A2,SLC16A7,SLC35F6,SLC35G1,SLC38A4,SLC39A10,SLC5A3,SLC7A…
hsa-miR-154-5p	2.63555e-05	0.000763545	0.00970241	46/302	ACTR10,ADGRL3,ARL2BP,BTC,CHST9,CLCN3,ELK3,ESM1,FAM199X,FBLN7,GPRC5B,HAPLN2,HIVEP2,KIAA2022,KPNA1,KRAS,LDLRAD3,LZTFL1,MAB21L3,MAML2,MITF,NEGR1,NEMP1,NTRK2,PCDHB16,PDE11A,PDE4B,PICALM,PIWIL1,PLXNA4,RAPGEF2,RCAN2,RHOJ,RPS6KA5,SAMD12,SATB1,SDCBP,SLC16A7,SLC5A3,TCN1,TERF1,TMEM33,TRAM1,TRHDE,VAMP3,ZIC3,
hsa-miR-223-3p	2.95101e-06	0.000119352	0.00916558	62/302	ABAT,ASPH,CBFB,CCNJL,CCR1,CD96,CEP41,DDAH1,DNAJC28,DSG2,ETV1,F3,FAM199X,FAM69A,FAR1,FEZ2,GFI1,HAPLN2,HLTF,HSD17B12,IKBIP,IL1RAP,IL6ST,KIF6,KPNA1,LYPD6,MBNL2,MSMO1,MYO10,NEDD9,NEGR1,NFIB,NTRK2,PAQR3,PCDHB16,PICALM,PLCH1,PLXNA4,PRDM1,RCN2,REEP1,RERG,S1PR1,SDCBP,SH3TC2,SLC11A2,SLC26A2,SLC7A2,SMOC1,SOX6,SPRED1,TCAF1,TMEM178B,TRAF3IP3,TRAM1,TRIL,TSHZ3,TWF1,TXNRD1,WBP1L,ZCCHC24,ZNF28,
hsa-miR-144-3p	0.000267008	0.00390336	0.00911409	82/302	ADRB1,ANGPT1,ANTXR2,CBFB,CEP41,CNTN4,COLEC12,DSG2,ELAVL2,ELMOD1,ENTPD4,ETV1,FAM199X,FAM8A1,FAR1,FLRT3,GCNT1,GPD1L,GPR137C,HHIP,HIVEP2,HLTF,HSD17B12,IGFBP5,IL6ST,KDELC2,KIAA2022,KPNA1,LYSMD3,MAB21L3,MAML2,MBNL2,MITF,MYB,MYO10,MYOT,NEDD9,NFIB,NR1D2,NRP2,NTRK2,PAQR3,PCDHB16,PICALM,PLA2G7,PLAT,PLD5,PODXL,PRDM1,RAPGEF2,RBM47,RCN2,RFK,RORB,RPS6KA3,RPS6KA5,SAMD12,SCAMP1,SEMA3A,SLC16A7,SLC1A1,SLC26A2,SLC…
hsa-miR-302c-3p	0.000605466	0.00670341	0.00845467	53/302	ABAT,ACTR10,ADRB1,C3orf18,CBFB,CD96,E2F2,ELAVL2,ELK3,ETV1,FAM199X,FAM210B,FAM3C,FBLIM1,FEZ2,GALC,GPD1L,GPR137C,HIVEP2,HSD17B3,IKBIP,KPNA1,LYPD6,LYSMD3,MBNL2,MYB,NFIB,NTRK2,PLAC8,PRR16,RAB5C,RAPGEF2,RFK,RORB,RPS6KA3,RPS6KA5,S1PR1,SAMD12,SH3TC2,SLC16A7,SLC2A4,SLC7A2,SOX6,SPRED1,TAPT1,TET1,TMEM123,TMTC2,TRHDE,TSHZ3,TWF1,UFL1,ZCCHC24,
hsa-miR-659-3p	7.3443e-06	0.000267333	0.00828104	40/302	ADGRG2,ADGRL3,AGTRAP,ANTXR2,ARL2BP,BOC,CCR1,CD96,CHST9,CSGALNACT1,CSNK1G2,FAM199X,FBLIM1,FEZ2,FLRT3,GFI1,GRIN2B,GSG1L,KIAA2022,MAML2,MST1R,MYO10,NEDD9,NEGR1,NFIB,NTRK2,PLCH1,PLXNA4,RAPGEF2,RORB,SLC26A2,SLC2A4,SOX6,TET1,THBS1,TMTC2,TNS3,TRAM1,TRHDE,TWF1,
hsa-miR-1270	4.83963e-05	0.00116697	0.00717634	50/302	ADGRL3,ASPH,C3orf18,CBFB,CD96,CDC20B,CEP41,CLCN3,DDAH1,E2F2,FAM210B,FAM8A1,FBLIM1,FLRT3,HAPLN2,HEPH,HOXC5,IGFBP5,IL1RAP,IL6ST,KIF6,KLHDC7B,KRAS,LZTFL1,MBNL2,MOCS2,MYO10,NEDD9,NFIB,NGFR,NR1D2,NTRK2,PDE11A,PHC2,PLAT,PLD5,PLXNA4,PODXL,PSKH1,RORB,RPS6KA3,SH3TC2,SLC16A7,SLC1A1,SLC26A2,SLC44A2,TSPAN14,TXNRD1,WBP1L,ZNF618,
hsa-miR-590-3p	1.16402e-06	5.46714e-05	0.00439036	133/302	ABAT,ADD3,ADGRL3,ADRB1,ANGPT1,ANTXR2,ANXA2,ARHGAP24,ARL6IP6,ASPH,BMX,BOC,CBFB,CCNJL,CD96,CEP41,CLCN3,CNTN4,COL8A1,DCC,DCK,DCLRE1A,DPY19L1,DSG2,EDEM3,EDNRA,ELAVL2,ELK3,ELMOD1,ENPP1,ETV1,FAM105A,FAM199X,FAM210B,FAM3C,FAM69A,FAM8A1,FAR1,FEZF2,FLRT3,FMNL2,GCNT1,GPD1L,GPR137C,HHIP,HIVEP2,HLTF,HSD17B12,IKBIP,IL17RB,IL1RAP,IL6ST,IL7R,KDELC2,KIAA2022,KLHL5,KPNA1,KRAS,LY6K,LYPD6,LYSMD3,MBNL2,MSL3,MYB,MYOT…
hsa-miR-371a-5p	0.00057666	0.00655951	0.00348249	85/302	ADGRL3,ANGPT1,ANTXR2,ARHGAP24,ARL2BP,ASPH,CADPS2,CARHSP1,CBFB,CCL28,CCNJL,CDC20B,CLCN3,CSGALNACT1,DSG2,E2F2,EDEM3,ELAVL2,ELMOD1,ENPP1,ETV1,F3,FAM105A,FAM8A1,FAR1,FBLIM1,FBLN7,GALC,GAS1,GCNT1,GPR137C,GRIN2B,HLTF,IGFBP5,IKBIP,IL1RAP,KDELC2,KIAA2022,KIF6,LDLRAD3,LZTFL1,MBNL2,MITF,MSL3,MSMO1,MYB,MYO10,NEGR1,NFIB,NRP2,NTRK2,PCDHB16,PDE11A,PIWIL1,PLXNA4,RAB34,RCAN2,RCN2,RFK,RPS6KA3,SAMD12,SARAF,SCAMP1,…
hsa-miR-543	1.10922e-07	8.63541e-06	0.000153285	119/302	ABHD6,ACTR10,ADD3,ADGRG2,AGTRAP,ANGPT1,ANKLE1,ANTXR2,ARHGAP24,ARL6IP6,CADPS2,CBFB,CDC20B,CDH7,CEP41,CHST9,CNIH1,CNTN4,DCK,DDAH1,DPY19L1,EDNRA,ELAVL2,ELK3,ENPP1,ENTPD4,ETV1,FAM199X,FAM3C,FAM8A1,FAR1,FLRT3,FMNL2,GFI1,GPR137C,HEPH,HHIP,HIVEP2,IKBIP,IL1RAP,IL6ST,KCNK10,KDELC2,KIAA2022,KLHL5,KRAS,LDLRAD3,LYPD6,LYSMD3,LZTFL1,MAB21L3,MAML2,MBNL2,MITF,MMP8,MOCS2,MSL3,MYO10,NEDD9,NEGR1,NELL1,NEMP1,NFIB,NR…
hsa-miR-429	1.10312e-08	2.29449e-06	5.71431e-05	102/302	ABAT,ACTR10,ADD3,ANGPT1,ARL2BP,ARL6IP6,ASPH,C2orf72,CCNJL,CCR1,CD96,CDH7,CEP41,CNTN4,DDAH1,DPY19L1,EDEM3,EDNRA,ELAVL2,ELK3,ELMOD1,ENPP1,ESM1,ETV1,F3,FAM8A1,FEZ2,FLRT3,FMNL2,GCNT1,GFI1,GPR137C,GPRC5B,HIVEP2,IKBIP,IL6ST,KRAS,LDLRAD3,LY6K,LYPD6,LYSMD3,MAB21L3,MBNL2,MITF,MOCS2,MSMO1,MYB,MYO10,NEGR1,NFIB,NRP2,NTRK2,PARD3B,PCDHB16,PDE4B,PICALM,PLXNA4,PRDM1,RAPGEF2,RBM47,RCAN2,REEP1,RNF166,RORB,RPS6KA3,…
hsa-miR-300	1.10953e-06	5.38491e-05	2.07617e-05	109/302	ACVRL1,ADD3,ADGRG2,ANTXR2,ARHGAP24,ARL2BP,ARL6IP6,ASPH,CADPS2,CBFB,CCNJL,CEP41,CLCN3,CNIH1,COL13A1,DCC,DCK,DET1,DPY19L1,DSG2,E2F2,EDEM3,ELAVL2,ELK3,ELMOD1,ENPP1,ESM1,F3,FAM105A,FAM199X,FAM210B,FAM3C,FEZ2,FEZF2,FLRT3,FMNL2,GALC,GAS1,GPD1L,GPR137C,HHIP,HIVEP2,HSD17B12,KDELC2,KIAA2022,KRAS,LYPD6,LYSMD3,MAML2,MBNL2,MITF,MSMO1,NEDD9,NEGR1,NFIB,NRP2,PAQR3,PDE11A,PDE4B,PICALM,PLCH1,PLD5,PLXNA4,PODXL,PRD…
hsa-miR-200c-3p	4.00324e-08	4.85726e-06	2.07e-05	100/302	ABAT,ACTR10,ADD3,ANGPT1,ARL2BP,ARL6IP6,ASPH,C2orf72,CCNJL,CCR1,CD96,CDH7,CEP41,CNTN4,DCC,DDAH1,DPY19L1,EDEM3,EDNRA,ELAVL2,ELK3,ELMOD1,ESM1,ETV1,F3,FAM8A1,FEZ2,FLRT3,FMNL2,GCNT1,GFI1,GPR137C,GPRC5B,HIVEP2,IKBIP,IL6ST,KRAS,LDLRAD3,LY6K,LYPD6,LYSMD3,LZTFL1,MAB21L3,MBNL2,MITF,MOCS2,MSMO1,MYB,NEGR1,NFIB,NRP2,NTRK2,PARD3B,PCDHB16,PDE4B,PICALM,PLXNA4,PRDM1,RAPGEF2,RBM47,REEP1,RNF166,RORB,RPS6KA3,S1PR1,S…
hsa-miR-200b-3p	2.55162e-08	3.71516e-06	1.51598e-05	100/302	ABAT,ACTR10,ADD3,ANGPT1,ARL2BP,ARL6IP6,ASPH,C2orf72,CCNJL,CCR1,CD96,CDH7,CEP41,CNTN4,DDAH1,DPY19L1,EDEM3,EDNRA,ELAVL2,ELK3,ELMOD1,ESM1,ETV1,F3,FAM8A1,FEZ2,FLRT3,FMNL2,GCNT1,GFI1,GPR137C,GPRC5B,HIVEP2,IKBIP,IL6ST,KDELC2,KRAS,LDLRAD3,LY6K,LYPD6,LYSMD3,LZTFL1,MAB21L3,MBNL2,MITF,MOCS2,MSMO1,MYB,NEGR1,NFIB,NRP2,NTRK2,PARD3B,PCDHB16,PDE4B,PICALM,PLXNA4,PRDM1,RAPGEF2,RBM47,REEP1,RNF166,RORB,RPS6KA3,S1PR…
hsa-miR-27b-3p	0.000740311	0.00769924	5.94164e-06	98/302	ABAT,ABHD6,ADD3,ADGRG2,ANTXR2,ARL2BP,ASPH,CBFB,CD180,CEP41,CLCN3,CSGALNACT1,DCK,DDAH1,DET1,EDEM3,EDNRA,ELAVL2,ELK3,ELMOD1,ENPP1,F3,FAM199X,FAM69A,FAM8A1,FBXL8,FEZ2,FLRT3,GALC,GCNT1,GPD1L,HHIP,HIVEP2,HSD17B12,IGFBP5,IKBKE,IL1RAP,IL6ST,KDELC2,KIAA2022,KIF6,KLHL5,KRAS,LYSMD3,MAML2,MBNL2,MITF,MOCS2,MSL3,MYB,NEGR1,NEMP1,NFIB,NGFR,NR1D2,NRP2,NTRK2,PDE11A,PHC2,PLCH1,PRR16,RAPGEF2,RCAN2,RFK,RORB,RPS6KA5,…
hsa-miR-421	0.000774393	0.00793471	5.0734e-06	74/302	ABAT,ACTR10,ADD3,ADGRG2,ASPH,C5orf46,CHST9,CLCN3,CNTN4,DSG2,EDEM3,ELAVL2,ELK3,ELMOD1,ENPP1,ESM1,ETV1,FAM199X,FAM8A1,FAR1,FLRT3,GAS1,GCNT1,GFI1,HIVEP2,IL1RAP,IL6ST,KIAA2022,KRAS,LY6K,LYSMD3,MAML2,MITF,MMP8,NEGR1,NELL1,NFIB,NR1D2,NTRK2,PAQR3,PCDHB16,PDE4B,PHC2,PICALM,PLCH1,PLD5,RAPGEF2,RCAN2,RORB,RPS6KA3,RPS6KA5,S1PR1,SAMD12,SLC11A2,SLC26A2,SLC35F6,SLC35G1,SLC39A10,SLC5A3,SNRPN,SNURF,SORBS2,SOSTDC1…
hsa-miR-19b-3p	0.000350653	0.00457715	4.43671e-06	72/302	ACVRL1,ADD3,ADGRL3,ADRB1,ANGPT1,ANTXR2,ARHGEF4,CARHSP1,CBFB,CCR1,CD96,CNIH1,CSGALNACT1,DCC,DET1,E2F2,ELAVL2,ELK3,ENPP1,ETV1,F3,FAM69A,FAM8A1,FBLIM1,FBLN7,GALC,GPRC5B,HIVEP2,IL1RAP,KCNK10,KIAA2022,KPNA1,KRAS,LDLRAD3,MBNL2,MSMO1,MYB,MYO10,MYOT,NFIB,NRP2,NTRK2,PLD5,PLXNA4,PODXL,PRDM1,RAB34,RAPGEF2,REEP1,RPS6KA5,S1PR1,SAMD12,SATB1,SEMA3A,SLC11A2,SLC16A7,SLC26A2,SLC35G1,SLC38A4,SLITRK6,SMOC1,SOX6,ST6G…
hsa-miR-200a-3p	3.60113e-07	2.2507e-05	4.16269e-06	93/302	ABAT,ACTR10,ADD3,ADGRL3,ADRB1,ARHGAP24,ASPH,C3orf18,CADPS2,CD96,CEP41,CMPK2,CNTN4,DCK,DDAH1,DPY19L1,E2F2,ELAVL2,ELK3,ELMOD1,ENPP1,ENTPD4,FAM199X,FAM8A1,FAR1,FBLIM1,FLRT3,GAS1,GFI1,GPD1L,GPR137C,GYG1,HHIP,HIVEP2,HLTF,IL1RAP,KDELC2,KIAA2022,KLHL5,KRAS,LY6K,LYPD6,LYSMD3,MARVELD1,MITF,MOCS2,MYO10,NRP2,PAQR3,PDE11A,PLXNA4,PODXL,PRDM1,RAPGEF2,RBM47,REEP1,RMI1,RPS6KA3,S1PR1,SATB1,SEMA3A,SH3TC2,SLC11A2,S…
hsa-miR-19a-3p	0.000305799	0.00424042	3.73898e-06	72/302	ACVRL1,ADD3,ADGRL3,ADRB1,ANGPT1,ANTXR2,ARHGEF4,CARHSP1,CBFB,CCR1,CD96,CNIH1,CSGALNACT1,DCC,DET1,E2F2,ELAVL2,ELK3,ENPP1,ETV1,F3,FAM69A,FAM8A1,FBLIM1,FBLN7,GALC,GPRC5B,HIVEP2,IL1RAP,KCNK10,KIAA2022,KPNA1,KRAS,LDLRAD3,MBNL2,MSMO1,MYB,MYO10,MYOT,NFIB,NRP2,NTRK2,PLD5,PLXNA4,PODXL,PRDM1,RAB34,RAPGEF2,REEP1,RPS6KA5,S1PR1,SAMD12,SATB1,SEMA3A,SLC11A2,SLC16A7,SLC26A2,SLC35G1,SLC38A4,SLC5A3,SLITRK6,SMOC1,SO…
hsa-miR-539-5p	1.12992e-05	0.000382596	3.29592e-07	81/302	ACTR10,ADD3,ANGPT1,ANTXR2,ASPH,CADPS2,CBFB,CEP41,CLCN3,CSGALNACT1,DCK,DDAH1,DPY19L1,DSG2,EDEM3,ELAVL2,ELK3,ELMOD1,ENPP1,ETV1,FAM199X,FAM210B,FAM3C,FBLN7,FEZ2,GCNT1,GFI1,GPR137C,GPRC5B,IKBIP,KDELC2,KIAA2022,LY6K,LZTFL1,MITF,MMP8,MOCS2,NEDD9,NEMP1,NFIB,NTRK2,PAQR3,PCDHB16,PDE11A,PDE4B,PICALM,PLCH1,RAB5C,RAPGEF2,RCAN2,RPS6KA3,RPS6KA5,SARAF,SEMA3A,SH3TC2,SLC11A2,SLC16A7,SLC1A1,SLC35G1,SLC5A3,SLC7A2,S…
hsa-miR-1271-5p	4.91068e-05	0.00116697	1.91459e-07	77/302	ABAT,ACVRL1,ADD3,ADGRL3,ANTXR2,ARHGAP24,C2orf72,CADPS2,CD96,COL13A1,CSGALNACT1,DDAH1,DSG2,E2F2,EDEM3,EDNRA,ELAVL2,FAM199X,FAM210B,FAM69A,FAM8A1,GCNT1,GPRC5B,GRIN2B,GSG1L,KCNK10,KCNN3,KDELC2,KIAA2022,KRAS,LYPD6,LYSMD3,MBNL2,MITF,MYB,NEDD9,NELL1,NR1D2,OTUB2,PDE11A,PLCH1,PODXL,PSKH1,RAB34,RAPGEF2,REEP1,RHOJ,RPS6KA3,SAMD12,SATB1,SH3TC2,SLC11A2,SLC16A7,SLC1A1,SLC35G1,SLC38A4,SLC39A10,SLC44A2,SLC5A3,SL…
hsa-miR-96-5p	9.43968e-05	0.00185732	2.88777e-08	78/302	ABAT,ACVRL1,ADD3,ADGRL3,ANTXR2,ARHGAP24,C2orf72,CADPS2,CCR1,CD96,COL13A1,COL8A1,CSGALNACT1,DDAH1,DSG2,E2F2,EDEM3,EDNRA,ELAVL2,ENTPD4,FAM199X,FAM210B,FAM69A,FAM8A1,GCNT1,GPD1L,GPR137C,GPRC5B,GRIN2B,HLTF,KCNK10,KCNN3,KDELC2,KIAA2022,KRAS,LYPD6,LYSMD3,MARVELD1,MBNL2,MITF,MYB,NEDD9,NELL1,NR1D2,OTUB2,PLCH1,PODXL,PSKH1,RAB34,RAPGEF2,REEP1,RHOJ,SAMD12,SATB1,SDCBP,SH3TC2,SLC16A7,SLC1A1,SLC35G1,SLC38A4,SL…
hsa-miR-374b-5p	7.07584e-10	2.5756e-07	1.14154e-08	118/302	ABAT,ACTR10,ADD3,ADGRL3,ADRB1,ANGPT1,ANTXR2,ARL2BP,ASPH,BOC,BTC,CADPS2,CBFB,CCL28,CDC20B,CDH7,CEP41,CNIH1,CNTN4,DCK,DCLRE1A,DPY19L1,DSG2,EDEM3,EDNRA,ELAVL2,ELMOD1,ENPP1,ESM1,ETV1,F3,FAM199X,FAM8A1,FAR1,FEZ2,FLRT3,GAS1,GCNT1,GSG1L,HHIP,HIVEP2,HLTF,HSD17B12,IKBIP,IL1RAP,IL6ST,KDELC2,KIAA2022,KLHL5,KPNA1,KRAS,LMF1,LYPD6,LYSMD3,LZTFL1,MAML2,MBNL2,MMP8,MOCS2,MSL3,MYB,MYO10,NEDD9,NEGR1,NEMP1,NFIB,NRP2,…
hsa-miR-494-3p	5.79705e-06	0.000216423	3.85384e-09	110/302	ABAT,ACTR10,ADD3,ADGRL3,ANGPT1,ANTXR2,ARL6IP6,ASPH,C3orf18,CADPS2,CEP41,CMPK2,CNIH1,CNTN4,COL13A1,COL8A1,DSG2,EDEM3,EDNRA,ELAVL2,ELMOD1,ENPP1,ETV1,FAM210B,FAM3C,FAM8A1,FAR1,FEZF2,FLRT3,GALC,GCNT1,GPD1L,GPR137C,GPRC5B,GRIN2B,GYG1,HHIP,HIVEP2,IGFBP5,IL1RAP,IL6ST,KIAA2022,KIF6,KLHL5,KPNA1,LDLRAD3,LYPD6,LYSMD3,MBNL2,MITF,MMP8,MOCS2,MSL3,MSMO1,MYO10,NEDD9,NEGR1,NELL1,NEMP1,NFIB,NR1D2,PAQR3,PCDHB16,PDE…
hsa-miR-206	6.66906e-05	0.00140727	1.05657e-09	81/302	ABHD6,ANXA2,ASPH,CLCN3,CRYM,DCC,DDAH1,EDEM3,ETV1,FAM210B,FAM69A,FAM8A1,FBLIM1,FMNL2,GPR137C,GRIN2B,HIVEP2,HLTF,IGFBP5,IL1RAP,IL6ST,KCNK10,KDELC2,KIAA2022,KIF6,KLHL5,KRAS,LDLRAD3,LY6K,LYPD6,LZTFL1,MAML2,MARVELD1,MMP8,MYB,NEDD9,NEGR1,NFIB,NGFR,NRP2,NTRK2,OTUB2,PAQR3,PHC2,PICALM,PLXNA4,PRDM1,PSKH1,RAPGEF2,RBM47,RCAN2,REEP1,RORB,RPS6KA3,RPS6KA5,SAMD12,SDCBP,SEMA3A,SH3TC2,SLC11A2,SLC2A4,SLC35F6,SLC35G…
hsa-miR-190b	1.26032e-05	0.00041705	2.42563e-10	52/302	ACTR10,ADGRL3,ANGPT1,ANKLE1,ARHGAP24,CLCN3,CMPK2,EDNRA,ELMOD1,FAM210B,FAM69A,FAM8A1,FAR1,FLRT3,GCNT1,GPR137C,GYG1,HHIP,HOXC5,HSD17B12,IKBIP,IL1RAP,KIAA2022,KLHL5,KRAS,MMP8,NEDD9,NEGR1,NFIB,NRP2,RAPGEF2,RCAN2,RCN2,RFK,RPS6KA3,SCAMP1,SEMA3A,SH3TC2,SLC11A2,SLC7A2,SORBS2,SOX6,SPRED1,ST6GAL1,TET1,TNFRSF11B,TRAM1,TRHDE,TSPAN14,TXNRD1,UNC5C,ZIC3,
hsa-miR-190a-5p	4.54785e-05	0.00112232	2.26188e-11	50/302	ACTR10,ADGRL3,ANGPT1,ANKLE1,CLCN3,CMPK2,EDNRA,ELAVL2,FAM210B,FAM69A,FAM8A1,FAR1,FLRT3,GCNT1,GPR137C,GYG1,HOXC5,HSD17B12,IKBIP,IL1RAP,IL6ST,KIAA2022,KLHL5,KRAS,MMP8,NEDD9,NEGR1,NFIB,NRP2,NTRK2,RCAN2,RCN2,RFK,RPS6KA3,SCAMP1,SEMA3A,SLC11A2,SLC7A2,SORBS2,SOX6,SPRED1,ST6GAL1,TET1,TNFRSF11B,TRAM1,TRHDE,TSPAN14,TXNRD1,UNC5C,ZIC3,
hsa-miR-23b-3p	0.000430649	0.00528373	4.79248e-12	92/302	ABHD6,ADD3,ADGRG2,ANGPT1,ANTXR2,ANXA2,ARL2BP,ASPH,CDC20B,CEP41,CLCN3,CSGALNACT1,DCK,DCLRE1A,DDAH1,EDEM3,ELAVL2,ELK3,ESM1,ETV1,FAM199X,FAM210B,FMNL2,GCNT1,GPD1L,GPRC5B,GRIN2B,HHIP,HIVEP2,IL1RAP,IL6ST,IL7R,KIAA2022,KIF6,KLHL5,KPNA1,KRAS,LZTFL1,MAML2,MITF,MMP8,MOCS2,MSMO1,NEDD9,NEGR1,NEMP1,NFIB,NR1D2,NRP2,NTRK2,OTUB2,PDE4B,PICALM,PIWIL1,PRDM1,RAPGEF2,RBM47,RCN2,REEP1,RERG,RFK,RORB,RPS6KA3,RPS6KA5,SA…
hsa-miR-23a-3p	0.000952525	0.00924584	1.94246e-12	91/302	ABHD6,ADD3,ADGRG2,ANGPT1,ANTXR2,ANXA2,ASPH,CDC20B,CEP41,CLCN3,CSGALNACT1,DCK,DCLRE1A,DDAH1,EDEM3,ELAVL2,ELK3,ESM1,ETV1,FAM199X,FAM210B,FMNL2,GCNT1,GPD1L,GPRC5B,GRIN2B,HHIP,HIVEP2,IL1RAP,IL6ST,IL7R,KIAA2022,KIF6,KLHL5,KPNA1,KRAS,LZTFL1,MAML2,MITF,MMP8,MOCS2,MSMO1,NEDD9,NEGR1,NEMP1,NFIB,NR1D2,NRP2,NTRK2,OTUB2,PDE4B,PICALM,PIWIL1,PRDM1,RAPGEF2,RBM47,RCN2,REEP1,RERG,RFK,RORB,RPS6KA3,RPS6KA5,SAMD12,SA…
hsa-miR-153-3p	1.74228e-05	0.000551471	2.21067e-14	67/302	ABAT,ADD3,ANGPT1,ANTXR2,ARHGAP24,ASPH,C3orf18,CBFB,CCL28,CLCN3,CNTN4,COLEC12,DCC,DCK,DPY19L1,DSG2,EDEM3,ELAVL2,FAM210B,HHIP,HIVEP2,IKBIP,IL17RB,IL1RAP,KIAA2022,KLHL5,LYSMD3,MAML2,MBNL2,MITF,MSL3,MYB,NFIB,PAQR3,PCDHB16,PLXNA4,PRR16,RAPGEF2,RCAN2,RERG,RORB,RPS6KA3,RPS6KA5,SAMD12,SATB1,SCAMP1,SEMA3A,SLC11A2,SLC16A7,SLC39A10,SLC7A2,SORBS2,SOX6,SPRED1,TAPT1,TM4SF18,TMEM123,TMEM33,TRHDE,UNC5A,UNC5C,VAM…
hsa-miR-365a-3p	1.30041e-10	6.56201e-08	4.60104e-17	68/302	ABAT,ABHD6,ACVRL1,ADD3,ADGRL3,C3orf18,C5orf46,CARHSP1,CBFB,CDC20B,CHST9,CNTN4,DET1,DPY19L1,E2F2,EDEM3,EDNRA,ELAVL2,ELK3,ELMOD1,ENPP1,ENTPD4,ETV1,F3,FAM3C,FEZ2,HAPLN2,HHIP,HSD17B12,IGFBP5,IL1RAP,KCNK10,KPNA1,KRAS,LYSMD3,MSL3,MYO10,NFIB,NR1D2,PDE11A,PRDM1,RAPGEF2,RBM47,RERG,RNF166,RPS6KA3,SEMA3A,SH3TC2,SLC2A4,SLC7A2,SLITRK6,SOX6,SPRED1,SREBF2,SSTR2,ST6GAL1,TET1,TMEM123,TMEM178B,TMTC2,TRAM1,TRHDE,TS…
hsa-miR-181b-5p	1.68376e-06	7.48133e-05	2.1356e-17	87/302	ADGRG2,ADGRL3,ANGPT1,ANKLE1,ARL2BP,ARL6IP6,ASPH,CADPS2,CCR1,CDC20B,CEP41,CMPK2,CNTN4,DCC,DPY19L1,EDNRA,ELAVL2,ENPP1,ESM1,FAM3C,FAR1,FMNL2,GAS1,GPD1L,GPR137C,GSG1L,HHIP,HLTF,IL1RAP,IL6ST,IL7R,KCNK10,KIAA2022,KIF6,KLHL5,KPNA1,KRAS,LYSMD3,MAB21L3,MBNL2,MITF,MMP8,NEGR1,NEMP1,NFIB,NR1D2,NTRK2,PDE11A,PICALM,PLAC8,PLCH1,PODXL,PRDM1,RAPGEF2,RBM47,RCAN2,RCN2,REEP1,RFK,RORB,RPS6KA3,S1PR1,SAMD12,SLC38A4,SLC…
hsa-miR-369-3p	7.68136e-08	6.57886e-06	2.1672e-19	82/302	ABAT,ACTR10,ADD3,ANGPT1,ANTXR2,ARL2BP,ASPH,BOC,BTC,CADPS2,CDC20B,CEP41,CNIH1,CNTN4,DPY19L1,EDNRA,ELMOD1,ENPP1,ESM1,ETV1,F3,FAM199X,FAM3C,FAM8A1,FLRT3,GCNT1,GPR137C,GSG1L,HIVEP2,HLTF,HSD17B12,IL6ST,KIAA2022,KLHL5,KPNA1,KRAS,LDLRAD3,LYSMD3,LZTFL1,MBNL2,MOCS2,MYO10,NEGR1,NFIB,NRP2,NTRK2,OTUB2,PAQR3,PCDHB16,PDE4B,PLAC8,PLD5,PLXNA4,PRDM1,RAPGEF2,RCN2,REEP1,RFK,RHOJ,RORB,SAMD12,SATB1,SDCBP,SEMA3A,SLC1A…
hsa-miR-135b-5p	3.71056e-05	0.000982287	1.83283e-19	69/302	ABAT,ANGPT1,ANTXR2,ARHGEF4,ASPH,CCR1,CD96,CEP41,CLCN3,CNIH1,CSNK1G2,DET1,DPY19L1,EDEM3,EDNRA,ELK3,ENTPD4,FAM199X,FAM3C,FBLIM1,FLRT3,FMNL2,GPRC5B,GRIN2B,HSD17B12,IL6ST,IL7R,KIF6,KRAS,LMF1,LYPD6,MBNL2,MOCS2,MYO10,NEDD9,NEGR1,NEMP1,NTRK2,PAQR3,PCDHB16,PRDM1,PSKH1,RHOJ,RNF166,RORB,RPS6KA3,SCAMP1,SDCBP,SEMA3A,SH3TC2,SLC11A2,SLC26A2,SLC39A10,SLITRK6,SOX6,SPRED1,ST3GAL3,TAPT1,THBS1,TNFRSF11B,TNS3,TRHDE,…
hsa-miR-181d-5p	4.77633e-07	2.78173e-05	1.73556e-19	87/302	ADGRG2,ADGRL3,ANGPT1,ANKLE1,ARL2BP,ARL6IP6,ASPH,CADPS2,CDC20B,CEP41,CMPK2,CNTN4,DCC,DPY19L1,EDNRA,ELAVL2,ENPP1,ESM1,FAM3C,FAR1,FMNL2,GAS1,GCNT1,GPD1L,GPR137C,HHIP,HLTF,IKBIP,IL1RAP,IL6ST,IL7R,KCNK10,KIAA2022,KIF6,KLHL5,KPNA1,KRAS,LYSMD3,MAB21L3,MBNL2,MITF,MMP8,NEGR1,NEMP1,NFIB,NR1D2,NTRK2,PDE11A,PICALM,PLAC8,PLCH1,PODXL,PRDM1,RAPGEF2,RBM47,RCAN2,RCN2,REEP1,RFK,RORB,RPS6KA3,S1PR1,SAMD12,SLC38A4,SL…
hsa-miR-488-3p	7.63878e-05	0.00158887	3.64253e-20	94/302	ADD3,ADGRG2,ANTXR2,ARHGAP24,ARHGEF4,ARL6IP6,ASPH,BTC,CADPS2,CARHSP1,CBFB,CCL28,CD96,CEP41,CLCN3,CNTN4,COL8A1,DCC,DDAH1,DSG2,EDEM3,EDNRA,ELAVL2,ELK3,ETV1,FAM199X,FAM69A,FMNL2,GALC,GRIN2B,GYG1,HEPH,HIVEP2,HLTF,IGFBP5,IL6ST,KDELC2,KIAA2022,KIF6,KLHL5,KPNA1,LY6K,LYSMD3,MAML2,MBNL2,MITF,MSL3,NEGR1,NFIB,NTRK2,PAQR3,PCDHB16,PDE11A,PDE4B,PHC2,PICALM,PLD5,PLXNA4,PODXL,RAPGEF2,RCAN2,RCN2,RERG,RFK,RPS6KA3,R…
hsa-miR-135a-5p	0.000210125	0.003362	7.80658e-21	67/302	ABAT,ANGPT1,ANTXR2,ARHGEF4,ASPH,CCR1,CEP41,CLCN3,CNIH1,CSNK1G2,DET1,DPY19L1,EDEM3,EDNRA,ELK3,ENTPD4,FAM199X,FBLIM1,FLRT3,FMNL2,GPRC5B,GRIN2B,HSD17B12,IL6ST,IL7R,KIF6,KRAS,LMF1,LYPD6,MBNL2,MOCS2,MYO10,NEDD9,NEGR1,NEMP1,NTRK2,PAQR3,PCDHB16,PRDM1,PSKH1,RHOJ,RNF166,RORB,RPS6KA3,SCAMP1,SDCBP,SEMA3A,SH3TC2,SLC11A2,SLC26A2,SLC39A10,SLITRK6,SOX6,SPRED1,ST3GAL3,TAPT1,THBS1,TNFRSF11B,TNS3,TRHDE,TRIM23,TSPA…
hsa-miR-655-3p	6.19229e-07	3.46768e-05	5.90056e-21	76/302	ABAT,ADD3,ADGRL3,ANGPT1,ANTXR2,ARL2BP,ARL6IP6,CADPS2,CBFB,CEP41,CMPK2,CNIH1,DCK,DPY19L1,EDNRA,ELK3,ETV1,F3,FAM199X,FAM8A1,FAR1,FEZ2,FLRT3,GAS1,GFI1,GRIN2B,GSG1L,HHIP,HLTF,HSD17B12,KIAA2022,LYSMD3,LZTFL1,MBNL2,MITF,MOCS2,MSMO1,MYO10,MYOT,NEDD9,NEGR1,NFIB,NRP2,PAQR3,PCDHB16,PDE11A,PDE4B,PRDM1,REEP1,RFK,RHOJ,RPS6KA3,SAMD12,SATB1,SCAMP1,SDCBP,SEMA3A,SLC16A7,SLC1A1,SLC26A2,SLC35G1,SLC39A10,SLC5A3,SPRE…
hsa-miR-181a-5p	9.33629e-06	0.000331552	4.73623e-22	81/302	ADGRG2,ADGRL3,ANGPT1,ANKLE1,ARL2BP,ARL6IP6,ASPH,CADPS2,CDC20B,CEP41,CMPK2,CNTN4,DCC,DPY19L1,E2F2,EDNRA,ELAVL2,ENPP1,ESM1,FAM3C,FMNL2,GPD1L,GPR137C,HHIP,HLTF,IL1RAP,IL6ST,KCNK10,KIAA2022,KIF6,KLHL5,KPNA1,KRAS,LYSMD3,MAB21L3,MBNL2,MITF,MMP8,NEGR1,NEMP1,NFIB,NR1D2,NTRK2,PDE11A,PICALM,PLAC8,PODXL,PRDM1,RAPGEF2,RBM47,RCN2,REEP1,RFK,RORB,RPS6KA3,S1PR1,SAMD12,SLC38A4,SLC39A10,SLC5A3,SLC7A2,SMAD9,SORBS2,…
hsa-miR-1825	3.54439e-05	0.000955671	1.47297e-23	29/302	ACVRL1,AGTRAP,ASPH,C3orf18,CARHSP1,CD96,CLCN3,FLRT3,GALC,HHIP,HOXC5,IL1RAP,KIAA2022,KRAS,MITF,PDE11A,PHC2,PODXL,RBM47,RORB,RPS6KA5,S1PR1,SLC26A2,SOX6,TSPAN14,UBAC2,VAMP3,ZNF28,ZNF618,
hsa-miR-376b-3p	0.000792831	0.00798116	9.64105e-24	53/302	ANTXR2,ANXA2,CADPS2,CBFB,CLCN3,CSGALNACT1,EDEM3,ELAVL2,ETV1,FAM3C,FAM8A1,FBLN7,GPD1L,GPR137C,GRIN2B,HIVEP2,IKBIP,IL1RAP,LINGO2,LYSMD3,MAB21L3,MAML2,NEDD9,NEGR1,NFIB,NR1D2,OTUB2,PAQR3,PCDHB16,PDE4B,PICALM,PLD5,RFK,RORB,RPS6KA3,SAMD12,SATB1,SH3TC2,SLC1A1,SLC35G1,SLC39A10,SLC7A2,SLITRK6,SORBS2,TERF1,TET1,TMEM178B,TMTC2,TNFRSF11B,TNFSF15,TRAM1,ZIC3,ZNF28,
hsa-miR-653-5p	3.28197e-05	0.000901613	5.43722e-24	70/302	ABAT,ADD3,ANGPT1,ANTXR2,ASPH,CADPS2,CD96,CDC20B,CNTN4,DDAH1,DSG2,EDEM3,EDNRA,ESM1,FLRT3,GALT,GCNT1,GRIN2B,GYG1,HEPH,HHIP,IL6ST,KIAA2022,LY6K,LYPD6,LYSMD3,LZTFL1,MAML2,MBNL2,MOCS2,MYO10,NEDD9,NEGR1,NFIB,NR1D2,NTRK2,PDE11A,PICALM,PLCH1,PLD5,PLXNA4,PODXL,PRDM1,RBM47,RCAN2,RORB,RPS6KA3,S1PR1,SARAF,SDCBP,SEMA3A,SH3TC2,SLC16A7,SLC38A4,SLC39A10,SMAD9,SOSTDC1,SOX6,ST3GAL3,TAPT1,TET1,TMEM33,TNFSF15,TRHDE,…
hsa-miR-181c-5p	0.000117302	0.00218964	2.41572e-24	76/302	ADGRG2,ANGPT1,ANKLE1,ARL2BP,ARL6IP6,ASPH,CADPS2,CDC20B,CEP41,CMPK2,CNTN4,DCC,DPY19L1,EDNRA,ELAVL2,ENPP1,ESM1,FAM3C,FMNL2,GPD1L,GPR137C,HHIP,HLTF,IL1RAP,IL6ST,KCNK10,KIAA2022,KIF6,KLHL5,KPNA1,KRAS,LYSMD3,MAB21L3,MBNL2,MITF,MMP8,NEGR1,NEMP1,NFIB,NR1D2,NTRK2,PDE11A,PICALM,PLAC8,PODXL,PRDM1,RAPGEF2,RBM47,RCN2,REEP1,RFK,RORB,RPS6KA3,S1PR1,SAMD12,SLC38A4,SLC39A10,SLC7A2,SMAD9,SORBS2,SOX6,TAPT1,TMEM123,…
hsa-miR-148a-3p	0.000173796	0.00284334	7.45015e-28	71/302	ANTXR2,ASPH,BOC,CLCN3,CNTN4,COLEC12,CSGALNACT1,DCK,DDAH1,EDNRA,ELAVL2,ETV1,F3,FAM105A,FEZ2,GALC,GAS1,GCNT1,GPR137C,GPRC5B,HEPH,HHIP,IGFBP5,IKBIP,IL6ST,KCNK10,KCNN3,KIAA2022,KLHL5,KPNA1,LDLRAD3,LYSMD3,LZTFL1,MAB21L3,MITF,MYB,NEGR1,NFIB,NTRK2,PDE11A,PDE4B,PICALM,PLXNB3,PODXL,PSKH1,RAB34,RORB,RPS6KA3,RPS6KA5,S1PR1,SATB1,SEMA3A,SH3TC2,SLC39A10,SLC5A3,SLC7A2,SMOC1,ST6GAL1,TMEM123,TMEM178B,TMEM33,TRHDE…
hsa-miR-182-5p	0.000376707	0.00485385	6.91789e-28	82/302	ACVRL1,ADD3,ADGRL3,ANTXR2,C2orf72,CADPS2,CCNJL,CCR1,CD96,CEP41,COL13A1,CSGALNACT1,DCC,DDAH1,DSG2,E2F2,EDEM3,EDNRA,ELAVL2,ENTPD4,FAM199X,FAM210B,FAM8A1,GCNT1,GPRC5B,GRIN2B,HLTF,IL1RAP,KCNK10,KCNN3,KDELC2,KIAA2022,KPNA1,KRAS,LYPD6,MBNL2,MITF,MYB,MYO10,NEDD9,NEGR1,NELL1,NFIB,NR1D2,OTUB2,PCDHB16,PDE11A,PLCH1,PODXL,PRDM1,RAB34,RAPGEF2,REEP1,RHOJ,RORB,RPS6KA3,RPS6KA5,S1PR1,SAMD12,SEMA3A,SH3TC2,SLC1A1,S…
hsa-miR-486-5p	5.39111e-05	0.00122648	1.6474e-30	53/302	ADGRL3,ANGPT1,ARL6IP6,CBFB,CD96,CDH7,CHST9,CLCN3,CNTN4,DCC,DPY19L1,ELAVL2,FAR1,FBLIM1,GRIN2B,HSD17B12,IGFBP5,IKBIP,KIF6,KPNA1,MAML2,MYOT,NEGR1,NFIB,NR1D2,NRP2,OTUB2,PAQR3,PCDHB16,PIWIL1,PLAT,PLXNA4,REEP1,SAMD12,SEMA3A,SH3TC2,SLC16A7,SLC44A2,SLC7A2,SMOC1,SOX6,SPRED1,ST3GAL3,ST6GAL1,TMEM178B,TMEM33,TRHDE,TRIM23,TWF1,UNC5C,WBP1L,ZNF28,ZNF618,
hsa-miR-140-5p	0.000486584	0.00575989	4.19015e-31	58/302	ACTR10,ANXA8,CCNJL,CCR1,CDC20B,CEP41,DDAH1,DPY19L1,ELAVL2,ELMOD1,FAM105A,FAM199X,FAM69A,GALC,GPD1L,GPRC5B,GSG1L,HHIP,IGFBP5,IKBKE,IL1RAP,IL7R,KIAA2022,KIF6,KLHL5,KPNA1,LINGO2,LMF1,LYSMD3,LZTFL1,MSL3,MYB,MYO10,NEDD9,NFIB,NTRK2,OTUB2,PLXNA4,PLXNB3,PODXL,PRDM1,RFK,RPS6KA3,RPS6KA5,SAMD12,SH3TC2,SLC16A7,SLC35G1,SLC44A2,SPRED1,TMEM123,TMEM178B,TNFSF15,TSPAN14,TXNRD1,WBP1L,ZIC3,ZNF114,
hsa-miR-152-3p	0.000148784	0.00257892	8.15917e-33	73/302	ANTXR2,ASPH,BOC,CLCN3,CNTN4,COLEC12,CSGALNACT1,DCK,DDAH1,EDNRA,ELAVL2,ENPP1,ETV1,F3,FAM105A,FEZ2,GALC,GAS1,GCNT1,GPR137C,GPRC5B,HEPH,HHIP,HIVEP2,IGFBP5,IKBIP,IL6ST,KCNN3,KIAA2022,KIF6,KLHL5,KPNA1,LDLRAD3,LYSMD3,LZTFL1,MAB21L3,MITF,MYB,NEGR1,NFIB,NTRK2,PDE11A,PDE4B,PICALM,PLXNA4,PODXL,PSKH1,RAB34,RORB,RPS6KA3,RPS6KA5,S1PR1,SATB1,SEMA3A,SH3TC2,SLC35F6,SLC39A10,SLC5A3,SLC7A2,SMOC1,ST6GAL1,TAPT1,TMEM…
hsa-miR-142-5p	2.6745e-05	0.000763545	8.38842e-34	82/302	ADGRL3,ANTXR2,ARHGAP24,BMX,BTC,CBFB,CDC20B,CLCN3,DCLRE1A,DPY19L1,ELAVL2,ENPP1,ETV1,FAM199X,FAM3C,FAM8A1,FAR1,FEZ2,FEZF2,FLRT3,FMNL2,GCNT1,GPR137C,HHIP,HIVEP2,HLTF,HSD17B12,IL6ST,KDELC2,KIAA2022,KIF6,KRAS,LYSMD3,LZTFL1,MITF,MOCS2,MYO10,NEGR1,NR1D2,NTRK2,PAQR3,PCDHB16,PIWIL1,PLAT,PLXNA4,PRDM1,RBM47,RCN2,RERG,RFK,RMI1,RORB,RPS6KA3,RPS6KA5,S1PR1,SAMD12,SDCBP,SEMA3A,SH3TC2,SLC11A2,SLC16A7,SLC35G1,SLC3…
hsa-miR-1299	4.23293e-05	0.00106261	8.2381e-34	49/302	ABAT,ACVRL1,ADGRL3,ANGPT1,ARHGEF4,CLCN3,FAM199X,FAM210B,FEZ2,FLRT3,GALC,GFI1,GSG1L,HHIP,HIVEP2,IL1RAP,IL6ST,KCNK10,KIAA2022,LZTFL1,MBNL2,MYO10,NEGR1,NEMP1,NGFR,NRP2,PAQR3,PLXNA4,PODXL,RAPGEF2,RCAN2,REEP1,RPS6KA5,SH3TC2,SLC16A7,SLC26A2,SLC2A4,SMOC1,SORBS2,SOX6,ST6GAL1,THBS1,TNS3,TRHDE,TSPAN14,TWF1,UNC5C,ZNF28,ZNF618,
hsa-miR-620	0.000975298	0.00938944	4.71263e-34	12/302	ASPH,CBFB,GSG1L,HOXC5,IL1RAP,MBNL2,NFIB,NGFR,NRP2,PLXNA4,SLC1A1,TSPAN14,
hsa-miR-30a-5p	0.00048055	0.00573509	1.86968e-34	80/302	ABHD6,ACTR10,ADGRL3,ADRB1,ANKLE1,ARL6IP6,C2orf72,CARHSP1,CBFB,CCNJL,CD96,CEP41,CLCN3,CNTN4,COL13A1,COL8A1,CSGALNACT1,DDAH1,DET1,DPY19L1,DSG2,EDEM3,EDNRA,ELAVL2,ELK3,FAM199X,FAM210B,FAM69A,FAM8A1,GALC,GSG1L,HIVEP2,HSD17B12,IKBIP,IL1RAP,IL6ST,KCNN3,KDELC2,KRAS,LYSMD3,MBNL2,NEGR1,NFIB,NR1D2,NRP2,NTRK2,PAQR3,PCDHB16,PDE11A,PICALM,PRDM1,RAPGEF2,REEP1,RMI1,RORB,RPS6KA3,RPS6KA5,SATB1,SCAMP1,SEMA3A,SLC38…
hsa-miR-30c-5p	0.000681694	0.00719237	8.23133e-35	80/302	ABHD6,ACTR10,ADGRL3,ADRB1,ANKLE1,ANTXR2,ARL6IP6,C2orf72,CBFB,CCNJL,CD96,CEP41,CNTN4,COL13A1,COL8A1,CSGALNACT1,DDAH1,DET1,DPY19L1,DSG2,EDEM3,EDNRA,ELAVL2,ELK3,FAM199X,FAM210B,FAM69A,FAM8A1,GALC,GSG1L,HIVEP2,HSD17B12,IKBIP,IL1RAP,IL6ST,KCNN3,KDELC2,KLHL5,KRAS,LYSMD3,MBNL2,NEGR1,NFIB,NR1D2,NRP2,PAQR3,PCDHB16,PDE11A,PICALM,PRDM1,RAPGEF2,REEP1,RMI1,RORB,RPS6KA3,RPS6KA5,SATB1,SCAMP1,SEMA3A,SLC38A4,SLC3…
hsa-miR-148b-3p	0.00013889	0.00246615	3.13407e-35	69/302	ANTXR2,ASPH,BOC,CLCN3,CNTN4,COLEC12,CSGALNACT1,DCK,DDAH1,EDNRA,ELAVL2,ETV1,F3,FAM105A,FEZ2,GALC,GAS1,GCNT1,GPR137C,GPRC5B,HEPH,HHIP,IGFBP5,IKBIP,IL6ST,KCNN3,KIAA2022,KLHL5,KPNA1,LDLRAD3,LYSMD3,LZTFL1,MAB21L3,MITF,MYB,NEGR1,NFIB,NR1D2,NTRK2,PDE11A,PDE4B,PICALM,PODXL,PSKH1,RAB34,RORB,RPS6KA3,RPS6KA5,S1PR1,SATB1,SEMA3A,SH3TC2,SLC39A10,SLC5A3,SLC7A2,SMOC1,ST6GAL1,TAPT1,TMEM123,TMEM178B,TRHDE,TRIM23,T…
hsa-miR-30e-5p	0.000607727	0.00670341	8.5791e-36	79/302	ABHD6,ACTR10,ADGRL3,ADRB1,ANKLE1,ARL6IP6,C2orf72,CARHSP1,CBFB,CCNJL,CD96,CEP41,CLCN3,CNTN4,COL13A1,COL8A1,CSGALNACT1,DDAH1,DET1,DPY19L1,DSG2,EDEM3,EDNRA,ELAVL2,ELK3,FAM199X,FAM210B,FAM69A,FAM8A1,GALC,GSG1L,HIVEP2,HSD17B12,IKBIP,IL1RAP,IL6ST,KDELC2,KRAS,LYSMD3,MBNL2,NEGR1,NFIB,NR1D2,NRP2,PAQR3,PCDHB16,PDE11A,PICALM,PRDM1,RAPGEF2,REEP1,RMI1,RORB,RPS6KA5,SATB1,SCAMP1,SEMA3A,SLC38A4,SLC39A10,SLC5A3,S…
hsa-miR-30b-5p	0.00109501	0.00996459	1.1727e-36	78/302	ABHD6,ACTR10,ADGRL3,ADRB1,ANKLE1,ANTXR2,ARL6IP6,C2orf72,CBFB,CCNJL,CD96,CEP41,CNTN4,COL13A1,COL8A1,CSGALNACT1,DDAH1,DET1,DPY19L1,DSG2,EDEM3,EDNRA,ELAVL2,ELK3,FAM199X,FAM210B,FAM69A,FAM8A1,GALC,GSG1L,HIVEP2,HSD17B12,IKBIP,IL1RAP,IL6ST,KDELC2,KRAS,LYSMD3,MBNL2,NEGR1,NFIB,NR1D2,NRP2,PAQR3,PCDHB16,PDE11A,PICALM,PRDM1,RAPGEF2,REEP1,RMI1,RORB,RPS6KA3,RPS6KA5,SATB1,SCAMP1,SEMA3A,SLC38A4,SLC39A10,SLC5A3,…
hsa-miR-30d-5p	0.00102801	0.00965666	1.99464e-37	78/302	ABHD6,ACTR10,ADGRL3,ADRB1,ANKLE1,ARL6IP6,CARHSP1,CBFB,CCNJL,CD96,CEP41,CNTN4,COL13A1,COL8A1,CSGALNACT1,DDAH1,DET1,DPY19L1,DSG2,EDEM3,EDNRA,ELAVL2,ELK3,FAM199X,FAM210B,FAM69A,FAM8A1,GALC,GRIN2B,GSG1L,HIVEP2,HSD17B12,IKBIP,IL1RAP,IL6ST,KDELC2,KRAS,LYSMD3,MBNL2,NEGR1,NFIB,NR1D2,NRP2,NTRK2,PAQR3,PCDHB16,PDE11A,PICALM,PRDM1,RAPGEF2,REEP1,RMI1,RORB,RPS6KA3,RPS6KA5,SATB1,SCAMP1,SEMA3A,SLC38A4,SLC39A10,S…
hsa-miR-578	5.96947e-05	0.00127817	5.18135e-39	46/302	ADD3,ADGRG2,ADGRL3,ANTXR2,ASPH,CHST9,CLCN3,EDEM3,ELAVL2,ELMOD1,ETV1,FAM3C,FEZ2,GAS1,GCNT1,GFI1,GSG1L,HLTF,IL1RAP,KDELC2,KIF6,MITF,MOCS2,MYO10,NEGR1,NFIB,NRP2,PICALM,PLCH1,PLXNA4,RAPGEF2,RORB,RPS6KA5,SEMA3A,SLC26A2,SLC2A4,SLITRK6,SMAD9,SORBS2,TMEM178B,TMEM33,TMTC2,TRHDE,ZCCHC24,ZNF114,ZNF618,
hsa-miR-33a-5p	0.000524171	0.00610554	1.06686e-39	73/302	ABAT,ADD3,ADGRG2,ADGRL3,ARHGAP24,ASPH,C2orf72,CD96,CDH7,CMPK2,CNIH1,CNTN4,CSGALNACT1,DPY19L1,EDNRA,ENTPD4,ESM1,FAM199X,FAM3C,FAM8A1,FMNL2,GAS1,GCNT1,GPR137C,IGFBP5,KDELC2,KIF6,KLHL5,KPNA1,LDLRAD3,LYSMD3,LZTFL1,MYB,NEDD9,NEGR1,NFIB,NTRK2,PAQR3,PDE11A,PDE4B,PICALM,PLD5,PLXNA4,RAPGEF2,REEP1,RERG,RORB,RPS6KA3,S1PR1,SAMD12,SEMA3A,SH3TC2,SLC16A7,SLC1A1,SLC26A2,SLC5A3,SLC7A2,SLITRK6,SNRPN,SOSTDC1,SSTR2,…
hsa-miR-205-5p	0.00105085	0.00970307	2.67934e-40	75/302	ACVRL1,ADGRL3,ANXA8,ARHGAP24,ASPH,CADPS2,CNIH1,DCC,DDAH1,EDEM3,ELAVL2,ENTPD4,ESM1,ETV1,FAM199X,FAM210B,FBLIM1,GSG1L,HIVEP2,HLTF,HSD17B12,IL6ST,KDELC2,KIF6,KPNA1,LDLRAD3,LY6K,LYPD6,LYSMD3,LZTFL1,MAB21L3,MOCS2,NEGR1,NEMP1,NFIB,NRP2,PAQR3,PDE11A,PHC2,PICALM,PLXNA4,PODXL,PRR16,RAPGEF2,RBM47,RCAN2,RCN2,RPS6KA3,RPS6KA5,SARAF,SEMA3A,SH3TC2,SLC11A2,SLC26A2,SLC38A4,SLC5A3,SLC7A2,SMOC1,SPRED1,ST6GAL1,TAPT1…
hsa-miR-409-3p	3.70995e-07	2.2507e-05	1.00893e-41	73/302	ADGRG2,ANGPT1,ANTXR2,ARL6IP6,ASPH,CADPS2,CD96,CEP41,CLCN3,CNTN4,DPY19L1,E2F2,EDEM3,ESM1,ETV1,FAM199X,FAR1,FBLIM1,FMNL2,GALC,GPR137C,HHIP,HIVEP2,KCNN3,KIAA2022,KRAS,LYPD6,LYSMD3,MBNL2,MSMO1,MYOT,NEGR1,NFIB,NGFR,NRP2,NTRK2,PAQR3,PDE11A,PICALM,PIWIL1,PLD5,PLXNA4,RBM47,RCAN2,RFK,RMI1,RNF166,RORB,RPS6KA3,S1PR1,SAMD12,SATB1,SEMA3A,SH3TC2,SLC16A7,SLC26A2,SLC39A10,SLC5A3,SLC7A2,SOX6,SPRED1,TERF1,THBS1,TM…
hsa-miR-330-3p	0.00027345	0.00390336	4.64095e-42	75/302	ADD3,ANKLE1,ANTXR2,ARL2BP,CARHSP1,CBFB,CCNJL,CD96,CEP41,CLCN3,DCK,EDEM3,EDNRA,ELAVL2,ESM1,ETV1,FAM199X,FAM210B,FAM3C,FAM8A1,FLRT3,GRIN2B,HIVEP2,IGFBP5,IL6ST,IL7R,KCNN3,KIAA2022,KPNA1,LDLRAD3,LZTFL1,MBNL2,NEDD9,NRP2,NTRK2,OTUB2,PAQR3,PCDHB16,PDE11A,PHC2,PICALM,PLXNA4,RCAN2,REEP1,RFK,RMI1,RPS6KA3,RPS6KA5,S1PR1,SAMD12,SEMA3A,SH3TC2,SLC35F6,SLC5A3,SLC7A2,SMAD9,SORBS2,SOSTDC1,SOX6,SPRED1,TAPT1,THBS1,T…
hsa-miR-582-5p	0.000753754	0.00778345	4.43232e-43	69/302	ADD3,ADRB1,ANGPT1,ANTXR2,ARL6IP6,CBFB,CD96,CEP41,CNTN4,DPY19L1,EDEM3,ELK3,ELMOD1,ENTPD4,ETV1,FAM105A,FAM199X,FAM8A1,FAR1,GCNT1,GPD1L,IL1RAP,KDELC2,KPNA1,KRAS,LYPD6,LYSMD3,MAB21L3,MAML2,MITF,MMP8,MSMO1,MYB,MYO10,NEDD9,NEGR1,NFIB,NR1D2,PAQR3,PDE11A,PODXL,PRDM1,RCN2,RPS6KA3,RPS6KA5,SAMD12,SATB1,SEMA3A,SLC26A2,SLC39A10,SLC5A3,SLC7A2,SORBS2,SOX6,SPRED1,TAPT1,THBS1,TM4SF18,TMEM123,TMEM33,TMTC2,TNS3,TRI…
hsa-miR-376c-3p	0.000123941	0.00228427	1.21099e-43	64/302	ADGRG2,ADGRL3,ASPH,C3orf18,CNIH1,CNTN4,COL13A1,DCC,DCK,DDAH1,EDEM3,ELMOD1,FAM105A,FAM199X,FAM69A,FAM8A1,FLRT3,GALC,GAS1,GCNT1,GRIN2B,HHIP,HIVEP2,HLTF,IL17RB,IL1RAP,KDELC2,KIAA2022,KLHDC7B,KRAS,LDLRAD3,LZTFL1,MBNL2,MITF,MMP8,MSL3,MYB,MYOT,NEGR1,NFIB,NR1D2,NTRK2,PCDHB16,PDE4B,PODXL,RAPGEF2,RMI1,RORB,RPS6KA3,RPS6KA5,SAMD12,SATB1,SEMA3A,SLC16A7,SLC26A2,SLC35G1,SLC7A2,SOX6,SPRED1,TMEM33,TMTC2,TNS3,TRH…
hsa-miR-433-3p	4.0334e-05	0.00103029	1.99634e-49	68/302	ADD3,ADGRL3,ARHGAP24,ARL6IP6,ASPH,CARHSP1,CBFB,CLCN3,CNIH1,DCK,DDAH1,DPY19L1,EDEM3,EDNRA,ELMOD1,ENPP1,ETV1,FAM199X,FAM3C,FEZ2,GALC,GPR137C,HIVEP2,IKBIP,IL1RAP,IL6ST,KCNK10,KPNA1,KRAS,LYPD6,LYSMD3,MAB21L3,MYB,NEDD9,NEGR1,NFIB,NR1D2,PAQR3,PLCH1,RAB5C,RHOJ,RORB,RPS6KA3,RPS6KA5,SATB1,SCAMP1,SEMA3A,SH3TC2,SLC16A7,SLC35F6,SLC5A3,SLC7A2,SNURF,SORBS2,SOSTDC1,SOX6,SPRED1,ST6GAL1,TERF1,TET1,THBS1,TMEM33,TN…
hsa-miR-499a-5p	0.000222827	0.0034575	8.70385e-50	62/302	ABAT,ANTXR2,ARL2BP,ASPH,CBFB,CEP41,CLCN3,CNTN4,DCC,DSG2,EDEM3,ELAVL2,F3,FAM199X,FAM210B,FAM8A1,GAS1,GPR137C,HIVEP2,HLTF,IKBIP,IL1RAP,IL6ST,KCNN3,KIAA2022,KRAS,LYSMD3,LZTFL1,MOCS2,MYB,MYO10,NFIB,OTUB2,PCDHB16,PDE11A,PODXL,RAB5C,RCAN2,RCN2,REEP1,RMI1,RPS6KA3,SAMD12,SATB1,SEMA3A,SH3TC2,SLC11A2,SLC39A10,SLC5A3,SLC7A2,SOSTDC1,SOX6,SPRED1,ST6GAL1,TAPT1,TMEM178B,TMEM33,TRAM1,TSPAN14,TWF1,UNC5A,ZIC3,
hsa-miR-323a-3p	9.08355e-05	0.00181173	5.94598e-50	67/302	ABHD6,ADD3,ADGRL3,ANTXR2,ARL6IP6,BMX,BTC,CADPS2,CBFB,CD180,CHST9,CLCN3,CMPK2,CNTN4,DDAH1,DPY19L1,EDEM3,ELAVL2,ELK3,ETV1,FAM105A,FAM199X,FAM3C,FLRT3,IL6ST,IL7R,KIAA2022,KPNA1,KRAS,LYSMD3,MBNL2,MITF,MSL3,NEGR1,NFIB,NR1D2,NRP2,PAQR3,PDE4B,PLD5,PLXNA4,RCN2,REEP1,RMI1,RORB,RPS6KA3,SAMD12,SATB1,SEMA3A,SLC26A2,SLC35G1,SLC38A4,SLC39A10,SOX6,SPRED1,SSTR2,TAPT1,TET1,TMEM123,TMEM33,TRHDE,TRIM23,TSHZ3,TWF1,U…
hsa-miR-221-3p	0.000100313	0.00192179	1.60086e-52	59/302	ADD3,ANTXR2,ASPH,CBFB,CCL28,CD180,CEP41,DCLRE1A,E2F2,ELAVL2,ENPP1,ETV1,FAM199X,FLRT3,GALC,GCNT1,GRIN2B,HLTF,IL17RB,KIAA2022,KIF6,KPNA1,MITF,MSL3,MYB,MYO10,NEGR1,NFIB,OTUB2,PARD3B,PDE11A,PDE4B,PHC2,PLD5,PODXL,PRDM1,RAPGEF2,RBM47,RCN2,RORB,RPS6KA5,SATB1,SDCBP,SLC16A7,SLC35F6,SLC39A10,SLC7A2,SLITRK6,SNRPN,SNURF,SOSTDC1,SOX6,ST6GAL1,THBS1,TMTC2,TNFRSF11B,TRAM1,UNC5C,ZNF618,
hsa-miR-590-5p	0.000161194	0.00276116	1.47851e-56	49/302	ABAT,ACVRL1,ADGRG2,ARHGAP24,CBFB,CDH7,COL13A1,DCC,DDAH1,EDEM3,ESM1,FAM3C,GFI1,GRIN2B,HSD17B12,IL1RAP,IL6ST,KCNK10,KIF6,LZTFL1,MSL3,NEGR1,NFIB,NTRK2,PDE4B,PIWIL1,PODXL,RCAN2,REEP1,RPS6KA3,SATB1,SEMA3A,SH3TC2,SLC1A1,SLC26A2,SLC35F6,SOSTDC1,SOX6,SPRED1,SSTR2,ST6GAL1,TCAF1,TET1,THBS1,TNFRSF11B,TNS3,TRAM1,TSHZ3,ZNF28,
hsa-miR-361-5p	0.000431843	0.00528373	1.3518e-56	61/302	ADD3,ADGRG2,ANGPT1,ANKLE1,C3orf18,CMPK2,DCK,EDEM3,EDNRA,ELK3,ELMOD1,FAM105A,FAM199X,FAM3C,GALC,GCNT1,GFI1,GPRC5B,GYG1,IKBIP,IL6ST,KDELC2,KIAA2022,KPNA1,LYPD6,LYSMD3,MBNL2,MSL3,NEMP1,NFIB,NR1D2,NTRK2,PAQR3,PARD3B,PDE11A,PDE4B,PLD5,PODXL,PRDM1,RCAN2,RCN2,REEP1,RERG,RORB,SAMD12,SDCBP,SLC26A2,SLC5A3,SORBS2,SPRED1,TERF1,TET1,TMEM33,TMTC2,TNS3,TRIM23,TRIP13,TXNRD1,VAMP3,ZMAT4,ZNF860,
hsa-miR-21-5p	0.000225592	0.0034575	1.10139e-56	50/302	ABAT,ADGRG2,ARHGAP24,CBFB,CDH7,COL13A1,DDAH1,ELMOD1,ESM1,ETV1,FAM3C,GFI1,GPD1L,GRIN2B,HHIP,HSD17B12,IL1RAP,IL6ST,KCNK10,KIF6,LYPD6,LZTFL1,MSL3,NEGR1,NFIB,NTRK2,PDE4B,PIWIL1,RCAN2,REEP1,RERG,RPS6KA3,RPS6KA5,SATB1,SEMA3A,SLC26A2,SLC35F6,SLC5A3,SOSTDC1,SOX6,SPRED1,SSTR2,ST6GAL1,TCAF1,TET1,THBS1,TMEM33,TNFRSF11B,TNS3,TRAM1,
hsa-miR-3681-3p	0.000234566	0.00352091	8.28367e-61	41/302	ASPH,CBFB,CDC20B,CEP41,DCC,DDAH1,EDEM3,EDNRA,ELAVL2,F3,FAR1,FLRT3,GSG1L,KCNK10,KCNN3,MYO10,NFIB,NGFR,NRP2,PHC2,PLCH1,RAB34,RAPGEF2,RCAN2,RORB,RPS6KA5,SAMD12,SLC26A2,SLC5A3,SMAD9,SNRPN,SREBF2,TAPT1,TMEM178B,TMTC2,TNFSF15,TRIM23,WBP1L,ZCCHC24,ZNF28,ZNF618,
hsa-miR-374c-5p	0.000660048	0.00706639	2.69643e-62	30/302	ADD3,CBFB,CMPK2,DPY19L1,FAM8A1,FLRT3,GAS1,GFI1,GSG1L,KIAA2022,MBNL2,MITF,NFIB,PDE4B,REEP1,RHOJ,RPS6KA3,SAMD12,SATB1,SCAMP1,SLC16A7,SLC39A10,SPRED1,ST3GAL3,TRIM23,UFL1,UNC5C,ZCCHC24,ZFAND6,ZNF618,
hsa-miR-362-5p	0.000253051	0.00375962	1.25941e-64	44/302	ACVRL1,C3orf18,CCNJL,CDC20B,CEP41,CHST9,CNTN4,DCLRE1A,DPY19L1,EDEM3,ELK3,FAM3C,GCNT1,KIAA2022,KIF6,KRAS,LYPD6,LYSMD3,LZTFL1,MBNL2,MOCS2,NEGR1,NTRK2,OTUB2,PDE11A,PLD5,PLXNA4,RAPGEF2,RBM47,RMI1,SATB1,SEMA3A,SH3TC2,SLC16A7,SLC26A2,SLC35G1,SLC38A4,SLITRK6,SORBS2,SOX6,SPRED1,SSTR2,ST6GAL1,ZNF618,
hsa-miR-556-3p	0.00101253	0.009573	5.75262e-65	10/302	ADGRL3,CBFB,ENPP1,FBLN7,FMNL2,IKBIP,KCNK10,KIF6,MBNL2,RORB,
hsa-miR-532-5p	8.48201e-05	0.00171525	1.96913e-66	49/302	ANTXR2,ARHGAP24,BMX,CARHSP1,CCNJL,CHST9,EDEM3,ELAVL2,FAM210B,FLRT3,GCNT1,GPR137C,GSG1L,IGFBP5,IL6ST,KDELC2,KIAA2022,KRAS,LINGO2,LYPD6,LZTFL1,MAB21L3,NEDD9,NEGR1,NFIB,NRP2,PCDHB16,PLXNA4,RERG,RHOJ,RMI1,RORB,RPS6KA3,SAMD12,SEMA3A,SH3TC2,SLC11A2,SLC38A4,SLC5A3,SLC7A2,SLITRK6,THBS1,TM4SF18,TMTC2,TNS3,TRHDE,TSPAN14,TXNRD1,UNC5C,
hsa-miR-299-5p	0.000293535	0.00414939	2.18848e-70	51/302	ACVRL1,ANGPT1,ARHGAP24,ARL2BP,CCR1,CEP41,CNTN4,CSGALNACT1,DCK,DDAH1,DPY19L1,EDEM3,ENTPD4,FAM3C,FAM8A1,FAR1,FLRT3,GCNT1,GFI1,GPRC5B,HSD17B12,IL1RAP,IL6ST,KIF6,KPNA1,LZTFL1,MAML2,MYO10,NEGR1,NR1D2,NTRK2,PAQR3,PDE11A,PRDM1,RFK,RPS6KA3,SAMD12,SH3TC2,SLC11A2,SLC16A7,SLC1A1,SLC35F6,SLC5A3,SLC7A2,SPRED1,THBS1,TMTC2,TSPAN14,TWF1,ZMAT4,ZNF618,
hsa-miR-4262	2.66595e-06	0.000113143	4.78826e-73	34/302	ASPH,CMPK2,CNTN4,DPY19L1,ELAVL2,ESM1,FMNL2,GPD1L,GPR137C,KCNK10,KIAA2022,KLHL5,KPNA1,MBNL2,MITF,NEGR1,NFIB,NR1D2,PICALM,PODXL,PRDM1,RCN2,RPS6KA3,S1PR1,SAMD12,SLC7A2,SOX6,TMEM123,TMEM178B,TNFRSF11B,TRIM23,UNC5A,ZFAND6,ZIC3,
hsa-miR-199a-3p	0.000134487	0.00241745	1.7825e-73	47/302	ACVRL1,ADD3,ADRB1,ANGPT1,ANTXR2,CBFB,CLCN3,DET1,E2F2,EDEM3,ELAVL2,ELMOD1,ENPP1,FAM199X,FLRT3,GCNT1,GPR137C,GRIN2B,GSG1L,HSD17B12,IL6ST,MAB21L3,MYO10,NR1D2,NRP2,NTRK2,PAQR3,PDE4B,RBM47,RORB,RPS6KA3,SAMD12,SEMA3A,SLC11A2,SLC16A7,SLC26A2,SLC39A10,SLITRK6,SMOC1,SOX6,SPRED1,TNFRSF11B,TRHDE,TSPAN14,UNC5C,VAMP3,ZIC3,
hsa-miR-199b-3p	0.000134487	0.00241745	1.7825e-73	47/302	ACVRL1,ADD3,ADRB1,ANGPT1,ANTXR2,CBFB,CLCN3,DET1,E2F2,EDEM3,ELAVL2,ELMOD1,ENPP1,FAM199X,FLRT3,GCNT1,GPR137C,GRIN2B,GSG1L,HSD17B12,IL6ST,MAB21L3,MYO10,NR1D2,NRP2,NTRK2,PAQR3,PDE4B,RBM47,RORB,RPS6KA3,SAMD12,SEMA3A,SLC11A2,SLC16A7,SLC26A2,SLC39A10,SLITRK6,SMOC1,SOX6,SPRED1,TNFRSF11B,TRHDE,TSPAN14,UNC5C,VAMP3,ZIC3,
hsa-miR-502-3p	2.03055e-05	0.000629039	4.28629e-74	43/302	ADD3,ANTXR2,ASPH,CCR1,CEP41,DCC,EDNRA,ELAVL2,F3,FAR1,GPD1L,GRIN2B,IGFBP5,IL6ST,KCNK10,KRAS,LYSMD3,MYO10,NFIB,NR1D2,NTRK2,PAQR3,PCDHB16,PICALM,PODXL,RAPGEF2,SAMD12,SATB1,SEMA3A,SH3TC2,SLC35F6,SLC5A3,SMOC1,SPRED1,TET1,TMEM178B,TMEM33,TNS3,TRIM23,TSHZ3,UFL1,UNC5C,WBP1L,
hsa-miR-548c-3p	5.69251e-05	0.00126788	5.81031e-76	42/302	ADD3,ADGRL3,ANGPT1,ARL2BP,CARHSP1,CBFB,CLCN3,DCK,DDAH1,ELAVL2,ENPP1,FAM199X,FAR1,GCNT1,HHIP,IL1RAP,KDELC2,KIAA2022,KPNA1,KRAS,MBNL2,MITF,MOCS2,MSMO1,NEMP1,NTRK2,PICALM,RAPGEF2,RCAN2,S1PR1,SATB1,SDCBP,SLC16A7,SLC38A4,SLC5A3,SOX6,SPRED1,TET1,TMEM33,TSHZ3,ZCCHC24,ZMAT4,
hsa-miR-5688	0.000813395	0.00811166	1.44656e-76	39/302	ARL2BP,CADPS2,CBFB,E2F2,ESM1,ETV1,GFI1,HIVEP2,IL7R,KIAA2022,KLHL5,LDLRAD3,LINGO2,LYPD6,MAML2,MBNL2,NELL1,NFIB,PDE11A,PLCH1,PRDM1,RAPGEF2,RBM47,REEP1,RMI1,RORB,SATB1,SLC26A2,SLC35F6,SMAD9,SOX6,TMEM33,TRHDE,TSHZ3,TWF1,UNC5C,WBP1L,ZCCHC24,ZIC3,
hsa-miR-1303	0.000779302	0.00793471	1.25191e-76	29/302	CD180,CD96,CHST9,DCK,FAM210B,KDELC2,KIF6,KLHDC7B,KLHL5,MOCS2,NEGR1,NFIB,NGFR,NTRK2,PAQR3,PLCH1,PRDM1,SAMD12,SLC26A2,SLC35G1,SLC5A3,SPRED1,TET1,TNFSF15,TRAM1,TSPAN14,VAMP3,WBP1L,ZNF114,
hsa-miR-3164	0.000169307	0.00283346	1.4169e-80	7/302	CCR1,KRAS,NRP2,PARD3B,RAB5C,SLC2A4,ZNF28,
hsa-miR-548b-5p	2.14396e-08	3.54075e-06	7.34368e-82	41/302	ANTXR2,ARL6IP6,ASPH,BTC,CADPS2,CBFB,CEP41,CHST9,CNIH1,DPY19L1,ETV1,FAM199X,FLRT3,FMNL2,GCNT1,GPD1L,HIVEP2,HLTF,IKBIP,IL6ST,KIAA2022,KRAS,MBNL2,MYO10,NEGR1,NTRK2,PCDHB16,PDE4B,PIWIL1,PLAT,PRDM1,RCN2,RORB,RPS6KA3,S1PR1,SLC7A2,TET1,TMEM123,TRAM1,TRIM23,TSPAN14,
hsa-miR-208b-3p	0.000221561	0.0034575	1.02958e-83	26/302	ANXA8,CBFB,CLCN3,CNTN4,ELAVL2,F3,GAS1,KCNN3,MYO10,PCDHB16,PODXL,RAB5C,RCN2,REEP1,RMI1,SAMD12,SATB1,SEMA3A,SH3TC2,SLC39A10,SLC7A2,SOX6,ST6GAL1,TRHDE,TWF1,UNC5A,
hsa-miR-208a-3p	0.000311047	0.00427249	6.44365e-84	26/302	ANXA8,CBFB,CLCN3,CNTN4,ELAVL2,F3,GAS1,KCNN3,MYO10,NFIB,PCDHB16,PODXL,RAB5C,RCN2,REEP1,RMI1,SAMD12,SATB1,SEMA3A,SH3TC2,SLC39A10,SLC7A2,ST6GAL1,TRHDE,TWF1,UNC5A,
hsa-miR-656-3p	0.000352088	0.00457715	6.07665e-85	26/302	ADD3,CNIH1,CNTN4,COLEC12,ETV1,F3,FAM199X,FAR1,FMNL2,HHIP,HIVEP2,KDELC2,MBNL2,MYOT,NEGR1,NFIB,PLD5,RBM47,RORB,SOX6,TET1,TMEM178B,TNFRSF11B,TRIM23,TRIP13,ZNF618,
hsa-miR-548d-5p	5.15373e-08	5.77217e-06	4.61096e-85	39/302	ANTXR2,ARL6IP6,ASPH,BTC,CBFB,CEP41,CHST9,CNIH1,DPY19L1,ETV1,FAM199X,FLRT3,FMNL2,GCNT1,GPD1L,HIVEP2,HLTF,IKBIP,IL6ST,KIAA2022,KRAS,MBNL2,MYO10,NEGR1,NTRK2,PCDHB16,PDE4B,PIWIL1,PLAT,PRDM1,RCN2,RORB,RPS6KA3,S1PR1,SLC7A2,TET1,TMEM123,TRAM1,TRIM23,
hsa-miR-548j-5p	1.81992e-07	1.3249e-05	3.24234e-86	38/302	ANTXR2,ARL6IP6,ASPH,BTC,CBFB,CHST9,CNIH1,DPY19L1,ETV1,FAM199X,FEZ2,FLRT3,FMNL2,GCNT1,GPD1L,HIVEP2,HLTF,IKBIP,IL6ST,KIAA2022,KRAS,MBNL2,MYO10,NEGR1,NTRK2,PCDHB16,PDE4B,PIWIL1,PLAT,PRDM1,RCN2,RORB,S1PR1,SLC7A2,TET1,TMEM123,TRAM1,TRIM23,
hsa-miR-548i	6.97236e-08	6.34485e-06	4.5453e-87	38/302	ANTXR2,ARL6IP6,ASPH,BTC,CBFB,CHST9,CNIH1,DPY19L1,ETV1,FAM199X,FEZ2,FLRT3,FMNL2,GCNT1,GPD1L,HIVEP2,HLTF,IKBIP,IL6ST,KIAA2022,KRAS,MBNL2,MYO10,NEGR1,NTRK2,PCDHB16,PIWIL1,PLAT,PRDM1,RCN2,RORB,S1PR1,SLC7A2,TET1,TMEM123,TRAM1,TRIM23,ZNF28,
hsa-miR-548c-5p	2.20345e-07	1.52773e-05	2.38695e-87	37/302	ANTXR2,ARL6IP6,ASPH,BTC,CBFB,CHST9,CNIH1,DPY19L1,ETV1,FAM199X,FLRT3,FMNL2,GCNT1,GPD1L,HIVEP2,HLTF,IKBIP,IL6ST,KIAA2022,KRAS,MBNL2,MYO10,NEGR1,NTRK2,PCDHB16,PDE4B,PIWIL1,PLAT,PRDM1,RCN2,RORB,S1PR1,SLC7A2,TET1,TMEM123,TRAM1,TRIM23,
hsa-miR-559	2.87958e-08	3.81152e-06	1.43054e-87	37/302	ANTXR2,ARL6IP6,ASPH,BTC,CBFB,CHST9,CNIH1,DPY19L1,ETV1,FAM199X,FLRT3,FMNL2,GCNT1,GPD1L,HIVEP2,HLTF,IKBIP,IL6ST,KIAA2022,KRAS,MBNL2,MYO10,NEGR1,NTRK2,PCDHB16,PIWIL1,PLAT,PRDM1,RCN2,RORB,S1PR1,SLC7A2,TET1,TMEM123,TNS3,TRAM1,TRIM23,
hsa-miR-548a-5p	6.53547e-08	6.34377e-06	3.22541e-88	37/302	ANTXR2,ARL6IP6,ASPH,BTC,CBFB,CHST9,CNIH1,DPY19L1,ETV1,FAM199X,FLRT3,FMNL2,GCNT1,GPD1L,HIVEP2,HLTF,IKBIP,IL6ST,KIAA2022,KRAS,MBNL2,MYO10,NEGR1,NTRK2,PCDHB16,PIWIL1,PLAT,PRDM1,RCN2,RORB,S1PR1,SLC7A2,TET1,TMEM123,TRAM1,TRIM23,ZNF28,
hsa-miR-548h-5p	1.12687e-07	8.63541e-06	2.29401e-88	37/302	ANTXR2,ARL6IP6,ASPH,BTC,CBFB,CHST9,CNIH1,DPY19L1,ETV1,FAM199X,FLRT3,FMNL2,GCNT1,GPD1L,HIVEP2,HLTF,IKBIP,IL6ST,KIAA2022,KRAS,MBNL2,MYO10,NEGR1,NTRK2,PCDHB16,PIWIL1,PLAT,PRDM1,RCN2,RORB,S1PR1,SLC7A2,TET1,TMEM123,TRAM1,TRIM23,ZNF618,
hsa-miR-648	0.000457711	0.00550767	2.8899e-90	27/302	CCR1,FAM8A1,FBLIM1,FMNL2,GRIN2B,HHIP,KCNK10,NEGR1,NFIB,NGFR,NTRK2,PLAT,PLD5,PLXNA4,RBM47,RHOJ,RPS6KA3,SEMA3A,SLC26A2,SLC7A2,SMAD9,SPRED1,TET1,THBS1,TMTC2,TWF1,ZNF618,
hsa-miR-4770	1.72013e-05	0.000551471	1.21009e-91	28/302	ADD3,CBFB,CCR1,DDAH1,ELMOD1,ETV1,FAR1,IGFBP5,IL1RAP,KCNK10,KCNN3,KIAA2022,KPNA1,KRAS,NFIB,NGFR,NRP2,NTRK2,PAQR3,PDE11A,PODXL,SOX6,TET1,TMEM178B,TMEM33,TNS3,ZIC3,ZNF618,
hsa-miR-586	2.7198e-06	0.000113143	2.21757e-92	31/302	ADD3,ADGRL3,ANTXR2,CHST9,CLCN3,CNIH1,CNTN4,CSGALNACT1,ELAVL2,ELMOD1,FMNL2,GAS1,GPR137C,HSD17B12,IGFBP5,LDLRAD3,LYSMD3,MBNL2,NEGR1,NR1D2,PDE4B,PICALM,REEP1,RERG,RORB,SEMA3A,SLC1A1,TMEM123,TMEM33,TSPAN14,ZNF28,
hsa-miR-892a	0.000986665	0.00938944	4.04616e-94	30/302	ADRB1,CARHSP1,CBFB,CEP41,COL8A1,ELMOD1,FAM199X,FAM3C,GRIN2B,HLTF,IL6ST,IL7R,KPNA1,NFIB,NRP2,NTRK2,PLAT,RAPGEF2,RCAN2,REEP1,SATB1,SLC11A2,SLC26A2,SLC35F6,SLC7A2,TET1,TNS3,TRIM23,WBP1L,ZMAT4,
hsa-miR-210-3p	0.000427802	0.00528373	4.0165e-94	19/302	AGTRAP,C3orf18,GCNT1,GPD1L,HIVEP2,KPNA1,MAB21L3,NFIB,NGFR,NR1D2,NRP2,NTRK2,OTUB2,RCAN2,SAMD12,SLC35G1,TSPAN14,UNC5A,ZNF618,
hsa-miR-548g-3p	0.000563937	0.00646529	2.76153e-99	21/302	CNTN4,COL13A1,DCK,ETV1,FAM105A,FAM199X,FMNL2,HLTF,IL17RB,IL1RAP,LZTFL1,MSMO1,PICALM,RORB,SLC7A2,SLITRK6,TAPT1,TMEM123,TSHZ3,UFL1,UNC5C,
hsa-miR-548p	5.13003e-05	0.00118561	7.61986e-102	33/302	ADD3,ANTXR2,ARHGAP24,ARL6IP6,ASPH,CNIH1,CNTN4,DDAH1,DPY19L1,ETV1,FAM199X,FAR1,FLRT3,FMNL2,KDELC2,KPNA1,LYSMD3,MBNL2,MITF,PCDHB16,PLCH1,PLXNA4,SEMA3A,SLC38A4,SLC7A2,SORBS2,SOX6,THBS1,TRAM1,TRIM23,TSHZ3,UNC5C,ZMAT4,
hsa-miR-142-3p	3.21337e-05	0.000899745	5.96556e-102	33/302	EDEM3,FEZ2,FMNL2,GFI1,GPR137C,GPRC5B,IL1RAP,IL6ST,IL7R,KRAS,NFIB,NR1D2,NTRK2,PAQR3,PCDHB16,PDE4B,PICALM,PIWIL1,RBM47,RORB,SAMD12,SCAMP1,SLC11A2,SLC38A4,SLC39A10,SLC5A3,SOX6,SPRED1,TRIM23,TWF1,VAMP3,ZCCHC24,ZIC3,
hsa-miR-409-5p	0.00106909	0.00978992	5.87666e-102	25/302	ABAT,ANTXR2,CCNJL,CNTN4,ETV1,GALC,GRIN2B,KIAA2022,KPNA1,LYPD6,LYSMD3,MAML2,NR1D2,NTRK2,PDE11A,RAB5C,SAMD12,SLC11A2,SLC35F6,SLC5A3,SOSTDC1,TMEM178B,TMEM33,TSHZ3,ZIC3,
hsa-miR-6088	9.8451e-07	5.11945e-05	7.20991e-104	17/302	ADD3,CBFB,ELMOD1,ETV1,FAR1,IGFBP5,KCNK10,KCNN3,KIAA2022,KPNA1,KRAS,NTRK2,PODXL,SLC16A7,TET1,UNC5A,ZIC3,
hsa-miR-1257	0.000113676	0.00214952	2.8209e-109	20/302	ABAT,ADGRL3,CDC20B,CEP41,CHST9,ETV1,FMNL2,GCNT1,GSG1L,IL17RB,IL1RAP,KIAA2022,NEGR1,NRP2,PAQR3,RFK,SEMA3A,SLC16A7,SLC26A2,ZMAT4,
hsa-let-7g-3p	0.000402903	0.00514585	3.5908e-110	15/302	COL8A1,FAM199X,FEZF2,FLRT3,MBNL2,NFIB,PICALM,RAB5C,REEP1,SLITRK6,THBS1,TMEM178B,TRHDE,TSHZ3,ZIC3,
hsa-miR-105-5p	0.000495548	0.00581869	9.30207e-114	26/302	ASPH,CD96,DET1,ETV1,FAR1,FEZ2,GPR137C,IL1RAP,KIAA2022,KRAS,LDLRAD3,MBNL2,NEDD9,NRP2,RAPGEF2,RCAN2,RERG,SDCBP,SLC11A2,SLC7A2,SOX6,TRAM1,TWF1,UFL1,UNC5C,ZIC3,
hsa-miR-3129-5p	0.000534571	0.00617727	6.88552e-114	25/302	ADD3,ANGPT1,CCR1,CLCN3,EDEM3,ELAVL2,ELMOD1,FAM199X,FLRT3,GSG1L,IL6ST,MYO10,PAQR3,PDE4B,RBM47,RORB,SEMA3A,SLC39A10,SLITRK6,SMOC1,SPRED1,TMEM33,TSPAN14,UNC5C,VAMP3,
hsa-miR-770-5p	0.000667571	0.00709477	1.08377e-114	22/302	ADD3,ADGRL3,ANGPT1,ANTXR2,CARHSP1,CBFB,CNTN4,CSGALNACT1,ELAVL2,IGFBP5,IL6ST,KRAS,NFIB,NTRK2,RCAN2,RCN2,RNF166,SLC11A2,SLC26A2,TRIM23,TXNRD1,ZNF28,
hsa-miR-4666a-3p	0.000436333	0.00529418	3.98922e-122	14/302	CBFB,CSGALNACT1,FAR1,FMNL2,GAS1,MBNL2,NRP2,PLXNA4,RAB5C,SATB1,SMOC1,SOX6,SPRED1,TSHZ3,
hsa-miR-365b-3p	3.95691e-05	0.0010288	1.62227e-122	14/302	ADD3,CNTN4,E2F2,ETV1,FAM3C,HHIP,KCNK10,LYSMD3,NFIB,PRDM1,TMEM178B,TRAM1,TRHDE,UBAC2,
hsa-miR-500a-5p	5.83436e-05	0.00126788	1.22403e-124	21/302	ACVRL1,ADRB1,CEP41,DCLRE1A,FAM3C,MYB,NEGR1,NFIB,PLXNA4,PRDM1,RAPGEF2,RBM47,REEP1,SEMA3A,SLC16A7,SORBS2,SPRED1,ST6GAL1,TM4SF18,TXNRD1,ZMAT4,
hsa-miR-605-5p	1.06562e-06	5.35012e-05	1.90691e-126	23/302	ADD3,ADGRL3,CBFB,CCNJL,F3,FAM3C,GPD1L,GPRC5B,HIVEP2,KIAA2022,KRAS,MBNL2,MITF,NFIB,NR1D2,NRP2,PICALM,PIWIL1,RPS6KA3,SAMD12,SCAMP1,TET1,TSHZ3,
hsa-miR-4735-3p	4.96922e-05	0.00116697	6.42648e-133	17/302	ADD3,F3,FAM3C,MBNL2,NEDD9,PAQR3,RAB5C,SATB1,SNURF,SORBS2,SOX6,THBS1,TSHZ3,TSPAN14,TWF1,ZCCHC24,ZNF618,
hsa-miR-643	0.00022975	0.00348454	4.00859e-133	16/302	ANTXR2,CLCN3,FMNL2,HIVEP2,HLTF,LY6K,LYPD6,LZTFL1,MBNL2,MITF,MYOT,NEGR1,PDE11A,RAPGEF2,TERF1,ZNF28,
hsa-miR-1263	4.58012e-06	0.000175491	3.89355e-133	19/302	ARHGAP24,CLCN3,FAM199X,GFI1,GRIN2B,HSD17B12,MBNL2,NEGR1,PLXNA4,RPS6KA3,SLC26A2,SLC5A3,SREBF2,TET1,THBS1,TMEM33,TRHDE,TWF1,ZNF618,
hsa-miR-1246	0.00104046	0.00970307	1.23404e-133	14/302	CHST9,ESM1,GSG1L,IL6ST,KIF6,MBNL2,MYOT,NFIB,PAQR3,SORBS2,TET1,TMEM33,WBP1L,ZIC3,
hsa-miR-633	9.66418e-05	0.00187614	8.04219e-134	11/302	CBFB,CDC20B,DPY19L1,FAM8A1,GPR137C,KIAA2022,RFK,RMI1,RORB,RPS6KA3,TNFRSF11B,
hsa-miR-1261	0.000173803	0.00284334	3.60605e-135	18/302	CCR1,CNTN4,DDAH1,GSG1L,HHIP,IL6ST,MAML2,MBNL2,MITF,NEGR1,NFIB,NR1D2,NRP2,PDE11A,RAB34,SATB1,SCAMP1,THBS1,
hsa-miR-548t-5p	2.30074e-05	0.000683647	5.07807e-139	15/302	ELK3,FAM199X,FAR1,FEZ2,FLRT3,GPR137C,IL6ST,MAML2,MBNL2,PDE4B,RAB5C,RPS6KA5,SMOC1,TSHZ3,TWF1,
hsa-miR-624-3p	0.000428992	0.00528373	3.5597e-149	15/302	CADPS2,CBFB,ELAVL2,KDELC2,LYSMD3,MSL3,NEGR1,NFIB,RORB,SATB1,SDCBP,SLITRK6,TNS3,TSPAN14,ZNF28,
hsa-miR-337-3p	0.000794827	0.00798116	3.62663e-153	12/302	CEP41,CHST9,FAM8A1,KRAS,LDLRAD3,RORB,RPS6KA3,SLC1A1,SLITRK6,SPRED1,ZNF28,ZNF618,
hsa-miR-20a-3p	0.00058648	0.00661949	3.46002e-155	8/302	MYO10,NFIB,PICALM,PLXNA4,RPS6KA5,SATB1,TMEM178B,UNC5C,
hsa-miR-4782-3p	0.000167635	0.00283346	1.89631e-160	13/302	DDAH1,FAM199X,FAM210B,FLRT3,FMNL2,NFIB,PODXL,RORB,SATB1,SLC39A10,SOX6,TRHDE,ZCCHC24,
hsa-miR-636	0.000630802	0.00690562	1.7713e-161	13/302	EDNRA,FBLIM1,KLHL5,LYSMD3,MAML2,MBNL2,NTRK2,RPS6KA3,SAMD12,TET1,TMEM123,TRHDE,TSHZ3,
hsa-miR-3678-3p	0.00105294	0.00970307	5.46519e-167	10/302	CHST9,CNTN4,ETV1,KIAA2022,MAML2,NFIB,PICALM,SLC1A1,ZFAND6,ZIC3,
hsa-miR-27a-5p	3.96424e-06	0.000155998	8.5031e-182	9/302	ABAT,KIAA2022,LZTFL1,MSL3,PRDM1,RPS6KA3,TET1,TMEM33,TSHZ3,
hsa-miR-4536-5p	9.76543e-06	0.000338535	9.62688e-190	6/302	ACVRL1,ADD3,LINGO2,LYPD6,PLXNA4,RAPGEF2,
hsa-miR-873-3p	0.000347117	0.00457715	2.55481e-198	6/302	ACVRL1,FAM210B,LZTFL1,TMEM33,TXNRD1,WBP1L,
hsa-miR-106a-3p	0.00014465	0.00253747	2.28385e-202	7/302	ADD3,CBFB,ELAVL2,KRAS,PRDM1,SLC39A10,ZFAND6,
hsa-miR-4683	0.0006472	0.00698017	3.34264e-216	5/302	CBFB,NFIB,NR1D2,NRP2,PHC2,
hsa-miR-4782-5p	7.75504e-05	0.00159033	1.82991e-223	3/302	CHST9,ETV1,UNC5C,
hsa-miR-3668	0.000592042	0.00663087	1.5393e-226	5/302	CLCN3,NFIB,NR1D2,RAPGEF2,ZCCHC24,
hsa-miR-5680	0.0006472	0.00698017	1.5125e-230	5/302	ACTR10,CLCN3,KRAS,SLC11A2,SPRED1,
hsa-miR-4633-5p	0.000420756	0.00528373	1.97922e-231	4/302	FLRT3,IGFBP5,MITF,NEGR1,
hsa-miR-4732-5p	0.000176954	0.00286272	6.05082e-248	3/302	MAML2,PRDM1,RAPGEF2,
hsa-miR-3168	0.000345733	0.00457715	3.09139e-254	3/302	RPS6KA3,SLC11A2,UNC5C,
hsa-miR-888-3p	0.000224417	0.0034575	4.60678e-260	3/302	NTRK2,RAPGEF2,WBP1L,
hsa-miR-5584-3p	0.000982891	0.00938944	9.66945e-262	3/302	NR1D2,NTRK2,SATB1,
hsa-miR-4696	0.000717929	0.00752017	1.3139e-264	3/302	ADGRL3,CLCN3,LYSMD3,
hsa-miR-4668-3p	0.000271576	0.00390336	1.17637e-276	2/302	ADGRL3,TET1,
hsa-miR-4703-3p	0.000271576	0.00390336	7.41059e-280	2/302	MITF,TRHDE,
hsa-miR-376a-2-5p	0.000890023	0.00869714	1.348761E-317	1/302	NEGR1,

## Sheet: pvalue0.001_EM0.001
miRNA	p-value	adjusted_p-value	EM-probability	ratio	target_genes
hsa-miR-155-5p	8.49083e-54	1.23626e-50	0.266373	150/302	ABAT,ABHD6,ACTR10,ACVRL1,ADD3,ADGRL3,ADRB1,AGTRAP,ANTXR2,ANXA2,ARL2BP,ARL6IP6,ASPH,BOC,C3orf18,C5orf46,CARHSP1,CBFB,CCNJL,CEP41,CHST9,CLCN3,CMPK2,CNIH1,CNTN4,CSNK1G2,DCK,DCLRE1A,DDAH1,DET1,DPY19L1,DSG2,E2F2,EDEM3,ELAVL2,ELK3,ELMOD1,ENPP1,ENTPD4,ETV1,F3,FAM105A,FAM199X,FAM210B,FAM3C,FAM69A,FAM8A1,FAR1,FEZ2,FMNL2,GALC,GALT,GCNT1,GFI1,GPD1L,GPR137C,GPRC5B,GYG1,HAPLN2,HIVEP2,HLTF,HSD17B12,IGFBP5,IKBI…
hsa-miR-186-5p	3.1982e-09	7.76096e-07	0.199754	150/302	ABHD6,ACTR10,ADD3,ADGRG2,ADGRL3,ADRB1,ANGPT1,ANKLE1,ANTXR2,ARHGAP24,ARL6IP6,ASPH,BMX,BTC,C2orf72,CADPS2,CARHSP1,CCNJL,CCR1,CEP41,CLCN3,CNTN4,DCC,DCK,DDAH1,DPY19L1,DSG2,E2F2,EDEM3,EDNRA,ELAVL2,ELK3,ENPP1,ENTPD4,ESM1,FAM105A,FAM199X,FAM3C,FAR1,FBLIM1,FEZ2,FLRT3,GAS1,GCNT1,GPD1L,GPR137C,GRIN2B,GSG1L,HEPH,HHIP,HIVEP2,HLTF,HSD17B12,IGFBP5,IKBIP,IL1RAP,IL6ST,IL7R,KIAA2022,KIF6,KPNA1,KRAS,LINGO2,LY6K,LY…
hsa-miR-340-5p	8.05392e-07	4.34315e-05	0.096471	135/302	ABAT,ACTR10,ADD3,ADGRG2,ADGRL3,ADRB1,ANGPT1,ANTXR2,ARHGAP24,ARL2BP,ARL6IP6,ASPH,BMX,BOC,CADPS2,CDH7,CLCN3,CNIH1,CNTN4,COL13A1,COL8A1,CRYM,DCLRE1A,DPY19L1,DSG2,EDEM3,EDNRA,ELAVL2,ELK3,ELMOD1,ENPP1,ESM1,ETV1,F3,FAM199X,FAM3C,FAM69A,FAM8A1,FAR1,FEZ2,FEZF2,FLRT3,FMNL2,GALC,GAS1,GCNT1,GPD1L,GPR137C,GPRC5B,HHIP,HIVEP2,HLTF,HSD17B12,IGFBP5,IKBIP,IL17RB,IL1RAP,IL6ST,KDELC2,KIAA2022,KIF6,KPNA1,KRAS,LYSMD3…
hsa-miR-495-3p	1.69563e-06	7.48133e-05	0.0885307	137/302	ACTR10,ADGRL3,ANKLE1,ANTXR2,ARHGEF4,ARL2BP,ARL6IP6,ASPH,BMX,BTC,CADPS2,CBFB,CCR1,CD96,CDH7,CLCN3,CMPK2,CNTN4,COL13A1,DCC,DCK,DPY19L1,E2F2,EDEM3,ELAVL2,ELK3,ELMOD1,ENTPD4,ESM1,ETV1,FAM105A,FAM199X,FAM210B,FAM3C,FAM69A,FAR1,FBLIM1,FEZ2,GALC,GAS1,GFI1,GPD1L,GPR137C,GPRC5B,GSG1L,HHIP,HIVEP2,HLTF,HSD17B12,IKBIP,IL1RAP,IL6ST,IL7R,KIAA2022,KLHL5,KPNA1,LDLRAD3,LINGO2,LYPD6,LYSMD3,LZTFL1,MAML2,MBNL2,MOCS2…
hsa-miR-128-3p	2.24739e-05	0.000681709	0.0855992	103/302	ABAT,ADGRG2,ADRB1,AGTRAP,ANTXR2,ANXA8,ARL2BP,ASPH,CBFB,CCR1,CD180,CD96,CDH7,CEP41,CLCN3,DCC,DCK,DDAH1,DPY19L1,EDEM3,EDNRA,ELAVL2,ENPP1,F3,FAM199X,FAM8A1,FAR1,FLRT3,GALC,GCNT1,GSG1L,HHIP,HSD17B12,IL1RAP,KCNK10,KCNN3,KDELC2,KIF6,KLHDC7B,KLHL5,KRAS,LDLRAD3,LYSMD3,MAML2,MBNL2,MYO10,NEGR1,NEMP1,NFIB,NGFR,NR1D2,NRP2,NTRK2,PAQR3,PCDHB16,PHC2,PLAC8,PLCH1,PRR16,PSKH1,RAB34,RAPGEF2,RCAN2,RMI1,RNF166,RORB,R…
hsa-miR-374a-5p	1.35206e-10	6.56201e-08	0.0557777	121/302	ABAT,ACTR10,ADD3,ADGRG2,ADGRL3,ADRB1,ANGPT1,ANTXR2,ARL2BP,ASPH,BOC,BTC,CADPS2,CBFB,CCL28,CDC20B,CDH7,CEP41,CNIH1,CNTN4,COLEC12,CSGALNACT1,DCK,DPY19L1,DSG2,EDEM3,EDNRA,ELAVL2,ENPP1,ESM1,ETV1,F3,FAM199X,FAM8A1,FAR1,FEZ2,FLRT3,GAS1,GCNT1,GPD1L,GSG1L,HHIP,HIVEP2,HLTF,HSD17B12,IKBIP,IL6ST,KIAA2022,KLHL5,KPNA1,KRAS,LMF1,LYPD6,LYSMD3,LZTFL1,MAML2,MBNL2,MMP8,MOCS2,MYB,MYO10,NEDD9,NEGR1,NEMP1,NFIB,NRP2,NT…
hsa-miR-590-3p	1.16402e-06	5.46714e-05	0.0302466	133/302	ABAT,ADD3,ADGRL3,ADRB1,ANGPT1,ANTXR2,ANXA2,ARHGAP24,ARL6IP6,ASPH,BMX,BOC,CBFB,CCNJL,CD96,CEP41,CLCN3,CNTN4,COL8A1,DCC,DCK,DCLRE1A,DPY19L1,DSG2,EDEM3,EDNRA,ELAVL2,ELK3,ELMOD1,ENPP1,ETV1,FAM105A,FAM199X,FAM210B,FAM3C,FAM69A,FAM8A1,FAR1,FEZF2,FLRT3,FMNL2,GCNT1,GPD1L,GPR137C,HHIP,HIVEP2,HLTF,HSD17B12,IKBIP,IL17RB,IL1RAP,IL6ST,IL7R,KDELC2,KIAA2022,KLHL5,KPNA1,KRAS,LY6K,LYPD6,LYSMD3,MBNL2,MSL3,MYB,MYOT…
hsa-miR-381-3p	2.31639e-07	1.53303e-05	0.0220637	110/302	ACVRL1,ADD3,ADGRG2,ANTXR2,ANXA8,ARHGAP24,ARL2BP,ARL6IP6,ASPH,CADPS2,CBFB,CCNJL,CEP41,CLCN3,CNIH1,COL13A1,DCC,DCK,DET1,DPY19L1,DSG2,E2F2,EDEM3,ELAVL2,ELK3,ELMOD1,ENPP1,ESM1,F3,FAM105A,FAM210B,FAM3C,FEZ2,FEZF2,FLRT3,FMNL2,GALC,GAS1,GPD1L,GPR137C,GRIN2B,HHIP,HIVEP2,HSD17B12,KDELC2,KIAA2022,KRAS,LYPD6,LYSMD3,MAML2,MBNL2,MITF,MSMO1,NEDD9,NEGR1,NFIB,NRP2,NTRK2,PAQR3,PDE11A,PDE4B,PICALM,PLCH1,PLD5,PLXNA…
hsa-miR-410-3p	1.75039e-09	5.09712e-07	0.0218995	122/302	ACTR10,ADGRG2,ANGPT1,ARHGAP24,ARL6IP6,ASPH,BMX,BOC,BTC,CADPS2,CBFB,CHST9,CNIH1,CNTN4,COL8A1,DCLRE1A,DPY19L1,DSG2,EDEM3,EDNRA,ELAVL2,ELK3,ELMOD1,ENPP1,ESM1,ETV1,F3,FAM105A,FAM199X,FAM3C,FAM8A1,FAR1,FEZ2,FLRT3,FMNL2,GALC,GCNT1,GPD1L,GPR137C,GRIN2B,GYG1,HHIP,HIVEP2,HLTF,HSD17B12,IKBIP,IL1RAP,IL6ST,KCNK10,KDELC2,KIAA2022,KIF6,KLHL5,KPNA1,LYPD6,LYSMD3,MAML2,MBNL2,MMP8,MOCS2,MSL3,MSMO1,MYB,MYO10,MYOT,N…
hsa-miR-543	1.10922e-07	8.63541e-06	0.018475	119/302	ABHD6,ACTR10,ADD3,ADGRG2,AGTRAP,ANGPT1,ANKLE1,ANTXR2,ARHGAP24,ARL6IP6,CADPS2,CBFB,CDC20B,CDH7,CEP41,CHST9,CNIH1,CNTN4,DCK,DDAH1,DPY19L1,EDNRA,ELAVL2,ELK3,ENPP1,ENTPD4,ETV1,FAM199X,FAM3C,FAM8A1,FAR1,FLRT3,FMNL2,GFI1,GPR137C,HEPH,HHIP,HIVEP2,IKBIP,IL1RAP,IL6ST,KCNK10,KDELC2,KIAA2022,KLHL5,KRAS,LDLRAD3,LYPD6,LYSMD3,LZTFL1,MAB21L3,MAML2,MBNL2,MITF,MMP8,MOCS2,MSL3,MYO10,NEDD9,NEGR1,NELL1,NEMP1,NFIB,NR…
hsa-miR-448	2.18865e-08	3.54075e-06	0.0173807	89/302	ABAT,ADD3,ADGRL3,ANGPT1,ANTXR2,ASPH,BTC,C3orf18,CBFB,CCL28,CDH7,CLCN3,CNTN4,COLEC12,DCC,DDAH1,DPY19L1,DSG2,EDEM3,EDNRA,ELAVL2,ENPP1,ETV1,FAM105A,FAM210B,FAR1,FEZ2,GPR137C,HHIP,HIVEP2,HSD17B12,IKBIP,IL17RB,IL1RAP,KCNK10,KCNN3,KIAA2022,KLHL5,KPNA1,KRAS,LYSMD3,MAML2,MBNL2,MITF,MYB,NEDD9,NFIB,NR1D2,NRP2,NTRK2,PAQR3,PCDHB16,PDE11A,PLD5,RAPGEF2,RCAN2,RCN2,REEP1,RERG,RFK,RORB,RPS6KA3,RPS6KA5,SAMD12,SATB…
hsa-miR-223-3p	2.95101e-06	0.000119352	0.0124495	62/302	ABAT,ASPH,CBFB,CCNJL,CCR1,CD96,CEP41,DDAH1,DNAJC28,DSG2,ETV1,F3,FAM199X,FAM69A,FAR1,FEZ2,GFI1,HAPLN2,HLTF,HSD17B12,IKBIP,IL1RAP,IL6ST,KIF6,KPNA1,LYPD6,MBNL2,MSMO1,MYO10,NEDD9,NEGR1,NFIB,NTRK2,PAQR3,PCDHB16,PICALM,PLCH1,PLXNA4,PRDM1,RCN2,REEP1,RERG,S1PR1,SDCBP,SH3TC2,SLC11A2,SLC26A2,SLC7A2,SMOC1,SOX6,SPRED1,TCAF1,TMEM178B,TRAF3IP3,TRAM1,TRIL,TSHZ3,TWF1,TXNRD1,WBP1L,ZCCHC24,ZNF28,
hsa-miR-659-3p	7.3443e-06	0.000267333	0.0108438	40/302	ADGRG2,ADGRL3,AGTRAP,ANTXR2,ARL2BP,BOC,CCR1,CD96,CHST9,CSGALNACT1,CSNK1G2,FAM199X,FBLIM1,FEZ2,FLRT3,GFI1,GRIN2B,GSG1L,KIAA2022,MAML2,MST1R,MYO10,NEDD9,NEGR1,NFIB,NTRK2,PLCH1,PLXNA4,RAPGEF2,RORB,SLC26A2,SLC2A4,SOX6,TET1,THBS1,TMTC2,TNS3,TRAM1,TRHDE,TWF1,
hsa-miR-141-3p	6.13926e-08	6.34377e-06	0.0102956	96/302	ABAT,ACTR10,ADD3,ADGRL3,ADRB1,ARHGAP24,ASPH,C3orf18,CADPS2,CARHSP1,CD96,CEP41,CMPK2,CNTN4,DCK,DDAH1,DPY19L1,E2F2,ELAVL2,ELK3,ELMOD1,ENPP1,ENTPD4,FAM199X,FAM8A1,FAR1,FBLIM1,FLRT3,GAS1,GFI1,GPD1L,GPR137C,GYG1,HHIP,HIVEP2,HLTF,IL1RAP,KCNK10,KDELC2,KIAA2022,KLHL5,KRAS,LY6K,LYPD6,LYSMD3,MARVELD1,MITF,MOCS2,MYO10,NRP2,PAQR3,PARD3B,PDE11A,PLXNA4,PODXL,PRDM1,RAPGEF2,RBM47,REEP1,RMI1,RPS6KA3,S1PR1,SATB1,S…
hsa-miR-539-5p	1.12992e-05	0.000382596	0.0102133	81/302	ACTR10,ADD3,ANGPT1,ANTXR2,ASPH,CADPS2,CBFB,CEP41,CLCN3,CSGALNACT1,DCK,DDAH1,DPY19L1,DSG2,EDEM3,ELAVL2,ELK3,ELMOD1,ENPP1,ETV1,FAM199X,FAM210B,FAM3C,FBLN7,FEZ2,GCNT1,GFI1,GPR137C,GPRC5B,IKBIP,KDELC2,KIAA2022,LY6K,LZTFL1,MITF,MMP8,MOCS2,NEDD9,NEMP1,NFIB,NTRK2,PAQR3,PCDHB16,PDE11A,PDE4B,PICALM,PLCH1,RAB5C,RAPGEF2,RCAN2,RPS6KA3,RPS6KA5,SARAF,SEMA3A,SH3TC2,SLC11A2,SLC16A7,SLC1A1,SLC35G1,SLC5A3,SLC7A2,S…
hsa-miR-154-5p	2.63555e-05	0.000763545	0.00944917	46/302	ACTR10,ADGRL3,ARL2BP,BTC,CHST9,CLCN3,ELK3,ESM1,FAM199X,FBLN7,GPRC5B,HAPLN2,HIVEP2,KIAA2022,KPNA1,KRAS,LDLRAD3,LZTFL1,MAB21L3,MAML2,MITF,NEGR1,NEMP1,NTRK2,PCDHB16,PDE11A,PDE4B,PICALM,PIWIL1,PLXNA4,RAPGEF2,RCAN2,RHOJ,RPS6KA5,SAMD12,SATB1,SDCBP,SLC16A7,SLC5A3,TCN1,TERF1,TMEM33,TRAM1,TRHDE,VAMP3,ZIC3,
hsa-miR-300	1.10953e-06	5.38491e-05	0.00916449	109/302	ACVRL1,ADD3,ADGRG2,ANTXR2,ARHGAP24,ARL2BP,ARL6IP6,ASPH,CADPS2,CBFB,CCNJL,CEP41,CLCN3,CNIH1,COL13A1,DCC,DCK,DET1,DPY19L1,DSG2,E2F2,EDEM3,ELAVL2,ELK3,ELMOD1,ENPP1,ESM1,F3,FAM105A,FAM199X,FAM210B,FAM3C,FEZ2,FEZF2,FLRT3,FMNL2,GALC,GAS1,GPD1L,GPR137C,HHIP,HIVEP2,HSD17B12,KDELC2,KIAA2022,KRAS,LYPD6,LYSMD3,MAML2,MBNL2,MITF,MSMO1,NEDD9,NEGR1,NFIB,NRP2,PAQR3,PDE11A,PDE4B,PICALM,PLCH1,PLD5,PLXNA4,PODXL,PRD…
hsa-miR-374b-5p	7.07584e-10	2.5756e-07	0.00622691	118/302	ABAT,ACTR10,ADD3,ADGRL3,ADRB1,ANGPT1,ANTXR2,ARL2BP,ASPH,BOC,BTC,CADPS2,CBFB,CCL28,CDC20B,CDH7,CEP41,CNIH1,CNTN4,DCK,DCLRE1A,DPY19L1,DSG2,EDEM3,EDNRA,ELAVL2,ELMOD1,ENPP1,ESM1,ETV1,F3,FAM199X,FAM8A1,FAR1,FEZ2,FLRT3,GAS1,GCNT1,GSG1L,HHIP,HIVEP2,HLTF,HSD17B12,IKBIP,IL1RAP,IL6ST,KDELC2,KIAA2022,KLHL5,KPNA1,KRAS,LMF1,LYPD6,LYSMD3,LZTFL1,MAML2,MBNL2,MMP8,MOCS2,MSL3,MYB,MYO10,NEDD9,NEGR1,NEMP1,NFIB,NRP2,…
hsa-miR-190b	1.26032e-05	0.00041705	0.00558602	52/302	ACTR10,ADGRL3,ANGPT1,ANKLE1,ARHGAP24,CLCN3,CMPK2,EDNRA,ELMOD1,FAM210B,FAM69A,FAM8A1,FAR1,FLRT3,GCNT1,GPR137C,GYG1,HHIP,HOXC5,HSD17B12,IKBIP,IL1RAP,KIAA2022,KLHL5,KRAS,MMP8,NEDD9,NEGR1,NFIB,NRP2,RAPGEF2,RCAN2,RCN2,RFK,RPS6KA3,SCAMP1,SEMA3A,SH3TC2,SLC11A2,SLC7A2,SORBS2,SOX6,SPRED1,ST6GAL1,TET1,TNFRSF11B,TRAM1,TRHDE,TSPAN14,TXNRD1,UNC5C,ZIC3,
hsa-miR-429	1.10312e-08	2.29449e-06	0.00474436	102/302	ABAT,ACTR10,ADD3,ANGPT1,ARL2BP,ARL6IP6,ASPH,C2orf72,CCNJL,CCR1,CD96,CDH7,CEP41,CNTN4,DDAH1,DPY19L1,EDEM3,EDNRA,ELAVL2,ELK3,ELMOD1,ENPP1,ESM1,ETV1,F3,FAM8A1,FEZ2,FLRT3,FMNL2,GCNT1,GFI1,GPR137C,GPRC5B,HIVEP2,IKBIP,IL6ST,KRAS,LDLRAD3,LY6K,LYPD6,LYSMD3,MAB21L3,MBNL2,MITF,MOCS2,MSMO1,MYB,MYO10,NEGR1,NFIB,NRP2,NTRK2,PARD3B,PCDHB16,PDE4B,PICALM,PLXNA4,PRDM1,RAPGEF2,RBM47,RCAN2,REEP1,RNF166,RORB,RPS6KA3,…
hsa-miR-200c-3p	4.00324e-08	4.85726e-06	0.0041678	100/302	ABAT,ACTR10,ADD3,ANGPT1,ARL2BP,ARL6IP6,ASPH,C2orf72,CCNJL,CCR1,CD96,CDH7,CEP41,CNTN4,DCC,DDAH1,DPY19L1,EDEM3,EDNRA,ELAVL2,ELK3,ELMOD1,ESM1,ETV1,F3,FAM8A1,FEZ2,FLRT3,FMNL2,GCNT1,GFI1,GPR137C,GPRC5B,HIVEP2,IKBIP,IL6ST,KRAS,LDLRAD3,LY6K,LYPD6,LYSMD3,LZTFL1,MAB21L3,MBNL2,MITF,MOCS2,MSMO1,MYB,NEGR1,NFIB,NRP2,NTRK2,PARD3B,PCDHB16,PDE4B,PICALM,PLXNA4,PRDM1,RAPGEF2,RBM47,REEP1,RNF166,RORB,RPS6KA3,S1PR1,S…
hsa-miR-200b-3p	2.55162e-08	3.71516e-06	0.00401336	100/302	ABAT,ACTR10,ADD3,ANGPT1,ARL2BP,ARL6IP6,ASPH,C2orf72,CCNJL,CCR1,CD96,CDH7,CEP41,CNTN4,DDAH1,DPY19L1,EDEM3,EDNRA,ELAVL2,ELK3,ELMOD1,ESM1,ETV1,F3,FAM8A1,FEZ2,FLRT3,FMNL2,GCNT1,GFI1,GPR137C,GPRC5B,HIVEP2,IKBIP,IL6ST,KDELC2,KRAS,LDLRAD3,LY6K,LYPD6,LYSMD3,LZTFL1,MAB21L3,MBNL2,MITF,MOCS2,MSMO1,MYB,NEGR1,NFIB,NRP2,NTRK2,PARD3B,PCDHB16,PDE4B,PICALM,PLXNA4,PRDM1,RAPGEF2,RBM47,REEP1,RNF166,RORB,RPS6KA3,S1PR…
hsa-miR-200a-3p	3.60113e-07	2.2507e-05	0.00369199	93/302	ABAT,ACTR10,ADD3,ADGRL3,ADRB1,ARHGAP24,ASPH,C3orf18,CADPS2,CD96,CEP41,CMPK2,CNTN4,DCK,DDAH1,DPY19L1,E2F2,ELAVL2,ELK3,ELMOD1,ENPP1,ENTPD4,FAM199X,FAM8A1,FAR1,FBLIM1,FLRT3,GAS1,GFI1,GPD1L,GPR137C,GYG1,HHIP,HIVEP2,HLTF,IL1RAP,KDELC2,KIAA2022,KLHL5,KRAS,LY6K,LYPD6,LYSMD3,MARVELD1,MITF,MOCS2,MYO10,NRP2,PAQR3,PDE11A,PLXNA4,PODXL,PRDM1,RAPGEF2,RBM47,REEP1,RMI1,RPS6KA3,S1PR1,SATB1,SEMA3A,SH3TC2,SLC11A2,S…
hsa-miR-494-3p	5.79705e-06	0.000216423	0.00234104	110/302	ABAT,ACTR10,ADD3,ADGRL3,ANGPT1,ANTXR2,ARL6IP6,ASPH,C3orf18,CADPS2,CEP41,CMPK2,CNIH1,CNTN4,COL13A1,COL8A1,DSG2,EDEM3,EDNRA,ELAVL2,ELMOD1,ENPP1,ETV1,FAM210B,FAM3C,FAM8A1,FAR1,FEZF2,FLRT3,GALC,GCNT1,GPD1L,GPR137C,GPRC5B,GRIN2B,GYG1,HHIP,HIVEP2,IGFBP5,IL1RAP,IL6ST,KIAA2022,KIF6,KLHL5,KPNA1,LDLRAD3,LYPD6,LYSMD3,MBNL2,MITF,MMP8,MOCS2,MSL3,MSMO1,MYO10,NEDD9,NEGR1,NELL1,NEMP1,NFIB,NR1D2,PAQR3,PCDHB16,PDE…
hsa-miR-365a-3p	1.30041e-10	6.56201e-08	0.00169476	68/302	ABAT,ABHD6,ACVRL1,ADD3,ADGRL3,C3orf18,C5orf46,CARHSP1,CBFB,CDC20B,CHST9,CNTN4,DET1,DPY19L1,E2F2,EDEM3,EDNRA,ELAVL2,ELK3,ELMOD1,ENPP1,ENTPD4,ETV1,F3,FAM3C,FEZ2,HAPLN2,HHIP,HSD17B12,IGFBP5,IL1RAP,KCNK10,KPNA1,KRAS,LYSMD3,MSL3,MYO10,NFIB,NR1D2,PDE11A,PRDM1,RAPGEF2,RBM47,RERG,RNF166,RPS6KA3,SEMA3A,SH3TC2,SLC2A4,SLC7A2,SLITRK6,SOX6,SPRED1,SREBF2,SSTR2,ST6GAL1,TET1,TMEM123,TMEM178B,TMTC2,TRAM1,TRHDE,TS…
hsa-miR-181d-5p	4.77633e-07	2.78173e-05	0.000602966	87/302	ADGRG2,ADGRL3,ANGPT1,ANKLE1,ARL2BP,ARL6IP6,ASPH,CADPS2,CDC20B,CEP41,CMPK2,CNTN4,DCC,DPY19L1,EDNRA,ELAVL2,ENPP1,ESM1,FAM3C,FAR1,FMNL2,GAS1,GCNT1,GPD1L,GPR137C,HHIP,HLTF,IKBIP,IL1RAP,IL6ST,IL7R,KCNK10,KIAA2022,KIF6,KLHL5,KPNA1,KRAS,LYSMD3,MAB21L3,MBNL2,MITF,MMP8,NEGR1,NEMP1,NFIB,NR1D2,NTRK2,PDE11A,PICALM,PLAC8,PLCH1,PODXL,PRDM1,RAPGEF2,RBM47,RCAN2,RCN2,REEP1,RFK,RORB,RPS6KA3,S1PR1,SAMD12,SLC38A4,SL…
hsa-miR-181b-5p	1.68376e-06	7.48133e-05	0.00046519	87/302	ADGRG2,ADGRL3,ANGPT1,ANKLE1,ARL2BP,ARL6IP6,ASPH,CADPS2,CCR1,CDC20B,CEP41,CMPK2,CNTN4,DCC,DPY19L1,EDNRA,ELAVL2,ENPP1,ESM1,FAM3C,FAR1,FMNL2,GAS1,GPD1L,GPR137C,GSG1L,HHIP,HLTF,IL1RAP,IL6ST,IL7R,KCNK10,KIAA2022,KIF6,KLHL5,KPNA1,KRAS,LYSMD3,MAB21L3,MBNL2,MITF,MMP8,NEGR1,NEMP1,NFIB,NR1D2,NTRK2,PDE11A,PICALM,PLAC8,PLCH1,PODXL,PRDM1,RAPGEF2,RBM47,RCAN2,RCN2,REEP1,RFK,RORB,RPS6KA3,S1PR1,SAMD12,SLC38A4,SLC…
hsa-miR-135b-5p	3.71056e-05	0.000982287	0.000353447	69/302	ABAT,ANGPT1,ANTXR2,ARHGEF4,ASPH,CCR1,CD96,CEP41,CLCN3,CNIH1,CSNK1G2,DET1,DPY19L1,EDEM3,EDNRA,ELK3,ENTPD4,FAM199X,FAM3C,FBLIM1,FLRT3,FMNL2,GPRC5B,GRIN2B,HSD17B12,IL6ST,IL7R,KIF6,KRAS,LMF1,LYPD6,MBNL2,MOCS2,MYO10,NEDD9,NEGR1,NEMP1,NTRK2,PAQR3,PCDHB16,PRDM1,PSKH1,RHOJ,RNF166,RORB,RPS6KA3,SCAMP1,SDCBP,SEMA3A,SH3TC2,SLC11A2,SLC26A2,SLC39A10,SLITRK6,SOX6,SPRED1,ST3GAL3,TAPT1,THBS1,TNFRSF11B,TNS3,TRHDE,…
hsa-miR-153-3p	1.74228e-05	0.000551471	0.000311706	67/302	ABAT,ADD3,ANGPT1,ANTXR2,ARHGAP24,ASPH,C3orf18,CBFB,CCL28,CLCN3,CNTN4,COLEC12,DCC,DCK,DPY19L1,DSG2,EDEM3,ELAVL2,FAM210B,HHIP,HIVEP2,IKBIP,IL17RB,IL1RAP,KIAA2022,KLHL5,LYSMD3,MAML2,MBNL2,MITF,MSL3,MYB,NFIB,PAQR3,PCDHB16,PLXNA4,PRR16,RAPGEF2,RCAN2,RERG,RORB,RPS6KA3,RPS6KA5,SAMD12,SATB1,SCAMP1,SEMA3A,SLC11A2,SLC16A7,SLC39A10,SLC7A2,SORBS2,SOX6,SPRED1,TAPT1,TM4SF18,TMEM123,TMEM33,TRHDE,UNC5A,UNC5C,VAM…
hsa-miR-1825	3.54439e-05	0.000955671	0.000298234	29/302	ACVRL1,AGTRAP,ASPH,C3orf18,CARHSP1,CD96,CLCN3,FLRT3,GALC,HHIP,HOXC5,IL1RAP,KIAA2022,KRAS,MITF,PDE11A,PHC2,PODXL,RBM47,RORB,RPS6KA5,S1PR1,SLC26A2,SOX6,TSPAN14,UBAC2,VAMP3,ZNF28,ZNF618,
hsa-miR-369-3p	7.68136e-08	6.57886e-06	0.000252312	82/302	ABAT,ACTR10,ADD3,ANGPT1,ANTXR2,ARL2BP,ASPH,BOC,BTC,CADPS2,CDC20B,CEP41,CNIH1,CNTN4,DPY19L1,EDNRA,ELMOD1,ENPP1,ESM1,ETV1,F3,FAM199X,FAM3C,FAM8A1,FLRT3,GCNT1,GPR137C,GSG1L,HIVEP2,HLTF,HSD17B12,IL6ST,KIAA2022,KLHL5,KPNA1,KRAS,LDLRAD3,LYSMD3,LZTFL1,MBNL2,MOCS2,MYO10,NEGR1,NFIB,NRP2,NTRK2,OTUB2,PAQR3,PCDHB16,PDE4B,PLAC8,PLD5,PLXNA4,PRDM1,RAPGEF2,RCN2,REEP1,RFK,RHOJ,RORB,SAMD12,SATB1,SDCBP,SEMA3A,SLC1A…
hsa-miR-181a-5p	9.33629e-06	0.000331552	0.000118752	81/302	ADGRG2,ADGRL3,ANGPT1,ANKLE1,ARL2BP,ARL6IP6,ASPH,CADPS2,CDC20B,CEP41,CMPK2,CNTN4,DCC,DPY19L1,E2F2,EDNRA,ELAVL2,ENPP1,ESM1,FAM3C,FMNL2,GPD1L,GPR137C,HHIP,HLTF,IL1RAP,IL6ST,KCNK10,KIAA2022,KIF6,KLHL5,KPNA1,KRAS,LYSMD3,MAB21L3,MBNL2,MITF,MMP8,NEGR1,NEMP1,NFIB,NR1D2,NTRK2,PDE11A,PICALM,PLAC8,PODXL,PRDM1,RAPGEF2,RBM47,RCN2,REEP1,RFK,RORB,RPS6KA3,S1PR1,SAMD12,SLC38A4,SLC39A10,SLC5A3,SLC7A2,SMAD9,SORBS2,…
hsa-miR-653-5p	3.28197e-05	0.000901613	6.95437e-05	70/302	ABAT,ADD3,ANGPT1,ANTXR2,ASPH,CADPS2,CD96,CDC20B,CNTN4,DDAH1,DSG2,EDEM3,EDNRA,ESM1,FLRT3,GALT,GCNT1,GRIN2B,GYG1,HEPH,HHIP,IL6ST,KIAA2022,LY6K,LYPD6,LYSMD3,LZTFL1,MAML2,MBNL2,MOCS2,MYO10,NEDD9,NEGR1,NFIB,NR1D2,NTRK2,PDE11A,PICALM,PLCH1,PLD5,PLXNA4,PODXL,PRDM1,RBM47,RCAN2,RORB,RPS6KA3,S1PR1,SARAF,SDCBP,SEMA3A,SH3TC2,SLC16A7,SLC38A4,SLC39A10,SMAD9,SOSTDC1,SOX6,ST3GAL3,TAPT1,TET1,TMEM33,TNFSF15,TRHDE,…
hsa-miR-655-3p	6.19229e-07	3.46768e-05	6.95122e-05	76/302	ABAT,ADD3,ADGRL3,ANGPT1,ANTXR2,ARL2BP,ARL6IP6,CADPS2,CBFB,CEP41,CMPK2,CNIH1,DCK,DPY19L1,EDNRA,ELK3,ETV1,F3,FAM199X,FAM8A1,FAR1,FEZ2,FLRT3,GAS1,GFI1,GRIN2B,GSG1L,HHIP,HLTF,HSD17B12,KIAA2022,LYSMD3,LZTFL1,MBNL2,MITF,MOCS2,MSMO1,MYO10,MYOT,NEDD9,NEGR1,NFIB,NRP2,PAQR3,PCDHB16,PDE11A,PDE4B,PRDM1,REEP1,RFK,RHOJ,RPS6KA3,SAMD12,SATB1,SCAMP1,SDCBP,SEMA3A,SLC16A7,SLC1A1,SLC26A2,SLC35G1,SLC39A10,SLC5A3,SPRE…
hsa-miR-142-5p	2.6745e-05	0.000763545	5.41129e-06	82/302	ADGRL3,ANTXR2,ARHGAP24,BMX,BTC,CBFB,CDC20B,CLCN3,DCLRE1A,DPY19L1,ELAVL2,ENPP1,ETV1,FAM199X,FAM3C,FAM8A1,FAR1,FEZ2,FEZF2,FLRT3,FMNL2,GCNT1,GPR137C,HHIP,HIVEP2,HLTF,HSD17B12,IL6ST,KDELC2,KIAA2022,KIF6,KRAS,LYSMD3,LZTFL1,MITF,MOCS2,MYO10,NEGR1,NR1D2,NTRK2,PAQR3,PCDHB16,PIWIL1,PLAT,PLXNA4,PRDM1,RBM47,RCN2,RERG,RFK,RMI1,RORB,RPS6KA3,RPS6KA5,S1PR1,SAMD12,SDCBP,SEMA3A,SH3TC2,SLC11A2,SLC16A7,SLC35G1,SLC3…
hsa-miR-409-3p	3.70995e-07	2.2507e-05	3.70228e-07	73/302	ADGRG2,ANGPT1,ANTXR2,ARL6IP6,ASPH,CADPS2,CD96,CEP41,CLCN3,CNTN4,DPY19L1,E2F2,EDEM3,ESM1,ETV1,FAM199X,FAR1,FBLIM1,FMNL2,GALC,GPR137C,HHIP,HIVEP2,KCNN3,KIAA2022,KRAS,LYPD6,LYSMD3,MBNL2,MSMO1,MYOT,NEGR1,NFIB,NGFR,NRP2,NTRK2,PAQR3,PDE11A,PICALM,PIWIL1,PLD5,PLXNA4,RBM47,RCAN2,RFK,RMI1,RNF166,RORB,RPS6KA3,S1PR1,SAMD12,SATB1,SEMA3A,SH3TC2,SLC16A7,SLC26A2,SLC39A10,SLC5A3,SLC7A2,SOX6,SPRED1,TERF1,THBS1,TM…
hsa-miR-502-3p	2.03055e-05	0.000629039	8.6429e-11	43/302	ADD3,ANTXR2,ASPH,CCR1,CEP41,DCC,EDNRA,ELAVL2,F3,FAR1,GPD1L,GRIN2B,IGFBP5,IL6ST,KCNK10,KRAS,LYSMD3,MYO10,NFIB,NR1D2,NTRK2,PAQR3,PCDHB16,PICALM,PODXL,RAPGEF2,SAMD12,SATB1,SEMA3A,SH3TC2,SLC35F6,SLC5A3,SMOC1,SPRED1,TET1,TMEM178B,TMEM33,TNS3,TRIM23,TSHZ3,UFL1,UNC5C,WBP1L,
hsa-miR-4262	2.66595e-06	0.000113143	3.64536e-11	34/302	ASPH,CMPK2,CNTN4,DPY19L1,ELAVL2,ESM1,FMNL2,GPD1L,GPR137C,KCNK10,KIAA2022,KLHL5,KPNA1,MBNL2,MITF,NEGR1,NFIB,NR1D2,PICALM,PODXL,PRDM1,RCN2,RPS6KA3,S1PR1,SAMD12,SLC7A2,SOX6,TMEM123,TMEM178B,TNFRSF11B,TRIM23,UNC5A,ZFAND6,ZIC3,
hsa-miR-548b-5p	2.14396e-08	3.54075e-06	1.3193e-11	41/302	ANTXR2,ARL6IP6,ASPH,BTC,CADPS2,CBFB,CEP41,CHST9,CNIH1,DPY19L1,ETV1,FAM199X,FLRT3,FMNL2,GCNT1,GPD1L,HIVEP2,HLTF,IKBIP,IL6ST,KIAA2022,KRAS,MBNL2,MYO10,NEGR1,NTRK2,PCDHB16,PDE4B,PIWIL1,PLAT,PRDM1,RCN2,RORB,RPS6KA3,S1PR1,SLC7A2,TET1,TMEM123,TRAM1,TRIM23,TSPAN14,
hsa-miR-548d-5p	5.15373e-08	5.77217e-06	5.81986e-12	39/302	ANTXR2,ARL6IP6,ASPH,BTC,CBFB,CEP41,CHST9,CNIH1,DPY19L1,ETV1,FAM199X,FLRT3,FMNL2,GCNT1,GPD1L,HIVEP2,HLTF,IKBIP,IL6ST,KIAA2022,KRAS,MBNL2,MYO10,NEGR1,NTRK2,PCDHB16,PDE4B,PIWIL1,PLAT,PRDM1,RCN2,RORB,RPS6KA3,S1PR1,SLC7A2,TET1,TMEM123,TRAM1,TRIM23,
hsa-miR-548j-5p	1.81992e-07	1.3249e-05	4.29839e-12	38/302	ANTXR2,ARL6IP6,ASPH,BTC,CBFB,CHST9,CNIH1,DPY19L1,ETV1,FAM199X,FEZ2,FLRT3,FMNL2,GCNT1,GPD1L,HIVEP2,HLTF,IKBIP,IL6ST,KIAA2022,KRAS,MBNL2,MYO10,NEGR1,NTRK2,PCDHB16,PDE4B,PIWIL1,PLAT,PRDM1,RCN2,RORB,S1PR1,SLC7A2,TET1,TMEM123,TRAM1,TRIM23,
hsa-miR-548i	6.97236e-08	6.34485e-06	3.96071e-12	38/302	ANTXR2,ARL6IP6,ASPH,BTC,CBFB,CHST9,CNIH1,DPY19L1,ETV1,FAM199X,FEZ2,FLRT3,FMNL2,GCNT1,GPD1L,HIVEP2,HLTF,IKBIP,IL6ST,KIAA2022,KRAS,MBNL2,MYO10,NEGR1,NTRK2,PCDHB16,PIWIL1,PLAT,PRDM1,RCN2,RORB,S1PR1,SLC7A2,TET1,TMEM123,TRAM1,TRIM23,ZNF28,
hsa-miR-559	2.87958e-08	3.81152e-06	3.48021e-12	37/302	ANTXR2,ARL6IP6,ASPH,BTC,CBFB,CHST9,CNIH1,DPY19L1,ETV1,FAM199X,FLRT3,FMNL2,GCNT1,GPD1L,HIVEP2,HLTF,IKBIP,IL6ST,KIAA2022,KRAS,MBNL2,MYO10,NEGR1,NTRK2,PCDHB16,PIWIL1,PLAT,PRDM1,RCN2,RORB,S1PR1,SLC7A2,TET1,TMEM123,TNS3,TRAM1,TRIM23,
hsa-miR-548c-5p	2.20345e-07	1.52773e-05	3.05405e-12	37/302	ANTXR2,ARL6IP6,ASPH,BTC,CBFB,CHST9,CNIH1,DPY19L1,ETV1,FAM199X,FLRT3,FMNL2,GCNT1,GPD1L,HIVEP2,HLTF,IKBIP,IL6ST,KIAA2022,KRAS,MBNL2,MYO10,NEGR1,NTRK2,PCDHB16,PDE4B,PIWIL1,PLAT,PRDM1,RCN2,RORB,S1PR1,SLC7A2,TET1,TMEM123,TRAM1,TRIM23,
hsa-miR-548a-5p	6.53547e-08	6.34377e-06	2.80981e-12	37/302	ANTXR2,ARL6IP6,ASPH,BTC,CBFB,CHST9,CNIH1,DPY19L1,ETV1,FAM199X,FLRT3,FMNL2,GCNT1,GPD1L,HIVEP2,HLTF,IKBIP,IL6ST,KIAA2022,KRAS,MBNL2,MYO10,NEGR1,NTRK2,PCDHB16,PIWIL1,PLAT,PRDM1,RCN2,RORB,S1PR1,SLC7A2,TET1,TMEM123,TRAM1,TRIM23,ZNF28,
hsa-miR-548h-5p	1.12687e-07	8.63541e-06	2.70956e-12	37/302	ANTXR2,ARL6IP6,ASPH,BTC,CBFB,CHST9,CNIH1,DPY19L1,ETV1,FAM199X,FLRT3,FMNL2,GCNT1,GPD1L,HIVEP2,HLTF,IKBIP,IL6ST,KIAA2022,KRAS,MBNL2,MYO10,NEGR1,NTRK2,PCDHB16,PIWIL1,PLAT,PRDM1,RCN2,RORB,S1PR1,SLC7A2,TET1,TMEM123,TRAM1,TRIM23,ZNF618,
hsa-miR-586	2.7198e-06	0.000113143	1.75218e-12	31/302	ADD3,ADGRL3,ANTXR2,CHST9,CLCN3,CNIH1,CNTN4,CSGALNACT1,ELAVL2,ELMOD1,FMNL2,GAS1,GPR137C,HSD17B12,IGFBP5,LDLRAD3,LYSMD3,MBNL2,NEGR1,NR1D2,PDE4B,PICALM,REEP1,RERG,RORB,SEMA3A,SLC1A1,TMEM123,TMEM33,TSPAN14,ZNF28,
hsa-miR-4770	1.72013e-05	0.000551471	4.90738e-13	28/302	ADD3,CBFB,CCR1,DDAH1,ELMOD1,ETV1,FAR1,IGFBP5,IL1RAP,KCNK10,KCNN3,KIAA2022,KPNA1,KRAS,NFIB,NGFR,NRP2,NTRK2,PAQR3,PDE11A,PODXL,SOX6,TET1,TMEM178B,TMEM33,TNS3,ZIC3,ZNF618,
hsa-miR-142-3p	3.21337e-05	0.000899745	5.07382e-14	33/302	EDEM3,FEZ2,FMNL2,GFI1,GPR137C,GPRC5B,IL1RAP,IL6ST,IL7R,KRAS,NFIB,NR1D2,NTRK2,PAQR3,PCDHB16,PDE4B,PICALM,PIWIL1,RBM47,RORB,SAMD12,SCAMP1,SLC11A2,SLC38A4,SLC39A10,SLC5A3,SOX6,SPRED1,TRIM23,TWF1,VAMP3,ZCCHC24,ZIC3,
hsa-miR-6088	9.8451e-07	5.11945e-05	1.18453e-14	17/302	ADD3,CBFB,ELMOD1,ETV1,FAR1,IGFBP5,KCNK10,KCNN3,KIAA2022,KPNA1,KRAS,NTRK2,PODXL,SLC16A7,TET1,UNC5A,ZIC3,
hsa-miR-605-5p	1.06562e-06	5.35012e-05	6.23079e-17	23/302	ADD3,ADGRL3,CBFB,CCNJL,F3,FAM3C,GPD1L,GPRC5B,HIVEP2,KIAA2022,KRAS,MBNL2,MITF,NFIB,NR1D2,NRP2,PICALM,PIWIL1,RPS6KA3,SAMD12,SCAMP1,TET1,TSHZ3,
hsa-miR-1263	4.58012e-06	0.000175491	2.04447e-17	19/302	ARHGAP24,CLCN3,FAM199X,GFI1,GRIN2B,HSD17B12,MBNL2,NEGR1,PLXNA4,RPS6KA3,SLC26A2,SLC5A3,SREBF2,TET1,THBS1,TMEM33,TRHDE,TWF1,ZNF618,
hsa-miR-548t-5p	2.30074e-05	0.000683647	8.63293e-19	15/302	ELK3,FAM199X,FAR1,FEZ2,FLRT3,GPR137C,IL6ST,MAML2,MBNL2,PDE4B,RAB5C,RPS6KA5,SMOC1,TSHZ3,TWF1,
hsa-miR-4536-5p	9.76543e-06	0.000338535	2.768e-23	6/302	ACVRL1,ADD3,LINGO2,LYPD6,PLXNA4,RAPGEF2,
hsa-miR-27a-5p	3.96424e-06	0.000155998	1.74036e-23	9/302	ABAT,KIAA2022,LZTFL1,MSL3,PRDM1,RPS6KA3,TET1,TMEM33,TSHZ3,

## Sheet: pvalue0.0001_EM0.001
miRNA	p-value	adjusted_p-value	EM-probability	ratio	target_genes
hsa-miR-155-5p	8.49083e-54	1.23626e-50	0.283215	150/302	ABAT,ABHD6,ACTR10,ACVRL1,ADD3,ADGRL3,ADRB1,AGTRAP,ANTXR2,ANXA2,ARL2BP,ARL6IP6,ASPH,BOC,C3orf18,C5orf46,CARHSP1,CBFB,CCNJL,CEP41,CHST9,CLCN3,CMPK2,CNIH1,CNTN4,CSNK1G2,DCK,DCLRE1A,DDAH1,DET1,DPY19L1,DSG2,E2F2,EDEM3,ELAVL2,ELK3,ELMOD1,ENPP1,ENTPD4,ETV1,F3,FAM105A,FAM199X,FAM210B,FAM3C,FAM69A,FAM8A1,FAR1,FEZ2,FMNL2,GALC,GALT,GCNT1,GFI1,GPD1L,GPR137C,GPRC5B,GYG1,HAPLN2,HIVEP2,HLTF,HSD17B12,IGFBP5,IKBI…
hsa-miR-186-5p	3.1982e-09	7.76096e-07	0.207933	150/302	ABHD6,ACTR10,ADD3,ADGRG2,ADGRL3,ADRB1,ANGPT1,ANKLE1,ANTXR2,ARHGAP24,ARL6IP6,ASPH,BMX,BTC,C2orf72,CADPS2,CARHSP1,CCNJL,CCR1,CEP41,CLCN3,CNTN4,DCC,DCK,DDAH1,DPY19L1,DSG2,E2F2,EDEM3,EDNRA,ELAVL2,ELK3,ENPP1,ENTPD4,ESM1,FAM105A,FAM199X,FAM3C,FAR1,FBLIM1,FEZ2,FLRT3,GAS1,GCNT1,GPD1L,GPR137C,GRIN2B,GSG1L,HEPH,HHIP,HIVEP2,HLTF,HSD17B12,IGFBP5,IKBIP,IL1RAP,IL6ST,IL7R,KIAA2022,KIF6,KPNA1,KRAS,LINGO2,LY6K,LY…
hsa-miR-495-3p	1.69563e-06	7.48133e-05	0.0978807	137/302	ACTR10,ADGRL3,ANKLE1,ANTXR2,ARHGEF4,ARL2BP,ARL6IP6,ASPH,BMX,BTC,CADPS2,CBFB,CCR1,CD96,CDH7,CLCN3,CMPK2,CNTN4,COL13A1,DCC,DCK,DPY19L1,E2F2,EDEM3,ELAVL2,ELK3,ELMOD1,ENTPD4,ESM1,ETV1,FAM105A,FAM199X,FAM210B,FAM3C,FAM69A,FAR1,FBLIM1,FEZ2,GALC,GAS1,GFI1,GPD1L,GPR137C,GPRC5B,GSG1L,HHIP,HIVEP2,HLTF,HSD17B12,IKBIP,IL1RAP,IL6ST,IL7R,KIAA2022,KLHL5,KPNA1,LDLRAD3,LINGO2,LYPD6,LYSMD3,LZTFL1,MAML2,MBNL2,MOCS2…
hsa-miR-340-5p	8.05392e-07	4.34315e-05	0.0900286	135/302	ABAT,ACTR10,ADD3,ADGRG2,ADGRL3,ADRB1,ANGPT1,ANTXR2,ARHGAP24,ARL2BP,ARL6IP6,ASPH,BMX,BOC,CADPS2,CDH7,CLCN3,CNIH1,CNTN4,COL13A1,COL8A1,CRYM,DCLRE1A,DPY19L1,DSG2,EDEM3,EDNRA,ELAVL2,ELK3,ELMOD1,ENPP1,ESM1,ETV1,F3,FAM199X,FAM3C,FAM69A,FAM8A1,FAR1,FEZ2,FEZF2,FLRT3,FMNL2,GALC,GAS1,GCNT1,GPD1L,GPR137C,GPRC5B,HHIP,HIVEP2,HLTF,HSD17B12,IGFBP5,IKBIP,IL17RB,IL1RAP,IL6ST,KDELC2,KIAA2022,KIF6,KPNA1,KRAS,LYSMD3…
hsa-miR-590-3p	1.16402e-06	5.46714e-05	0.0671782	133/302	ABAT,ADD3,ADGRL3,ADRB1,ANGPT1,ANTXR2,ANXA2,ARHGAP24,ARL6IP6,ASPH,BMX,BOC,CBFB,CCNJL,CD96,CEP41,CLCN3,CNTN4,COL8A1,DCC,DCK,DCLRE1A,DPY19L1,DSG2,EDEM3,EDNRA,ELAVL2,ELK3,ELMOD1,ENPP1,ETV1,FAM105A,FAM199X,FAM210B,FAM3C,FAM69A,FAM8A1,FAR1,FEZF2,FLRT3,FMNL2,GCNT1,GPD1L,GPR137C,HHIP,HIVEP2,HLTF,HSD17B12,IKBIP,IL17RB,IL1RAP,IL6ST,IL7R,KDELC2,KIAA2022,KLHL5,KPNA1,KRAS,LY6K,LYPD6,LYSMD3,MBNL2,MSL3,MYB,MYOT…
hsa-miR-374a-5p	1.35206e-10	6.56201e-08	0.0626316	121/302	ABAT,ACTR10,ADD3,ADGRG2,ADGRL3,ADRB1,ANGPT1,ANTXR2,ARL2BP,ASPH,BOC,BTC,CADPS2,CBFB,CCL28,CDC20B,CDH7,CEP41,CNIH1,CNTN4,COLEC12,CSGALNACT1,DCK,DPY19L1,DSG2,EDEM3,EDNRA,ELAVL2,ENPP1,ESM1,ETV1,F3,FAM199X,FAM8A1,FAR1,FEZ2,FLRT3,GAS1,GCNT1,GPD1L,GSG1L,HHIP,HIVEP2,HLTF,HSD17B12,IKBIP,IL6ST,KIAA2022,KLHL5,KPNA1,KRAS,LMF1,LYPD6,LYSMD3,LZTFL1,MAML2,MBNL2,MMP8,MOCS2,MYB,MYO10,NEDD9,NEGR1,NEMP1,NFIB,NRP2,NT…
hsa-miR-381-3p	2.31639e-07	1.53303e-05	0.0372914	110/302	ACVRL1,ADD3,ADGRG2,ANTXR2,ANXA8,ARHGAP24,ARL2BP,ARL6IP6,ASPH,CADPS2,CBFB,CCNJL,CEP41,CLCN3,CNIH1,COL13A1,DCC,DCK,DET1,DPY19L1,DSG2,E2F2,EDEM3,ELAVL2,ELK3,ELMOD1,ENPP1,ESM1,F3,FAM105A,FAM210B,FAM3C,FEZ2,FEZF2,FLRT3,FMNL2,GALC,GAS1,GPD1L,GPR137C,GRIN2B,HHIP,HIVEP2,HSD17B12,KDELC2,KIAA2022,KRAS,LYPD6,LYSMD3,MAML2,MBNL2,MITF,MSMO1,NEDD9,NEGR1,NFIB,NRP2,NTRK2,PAQR3,PDE11A,PDE4B,PICALM,PLCH1,PLD5,PLXNA…
hsa-miR-543	1.10922e-07	8.63541e-06	0.0317654	119/302	ABHD6,ACTR10,ADD3,ADGRG2,AGTRAP,ANGPT1,ANKLE1,ANTXR2,ARHGAP24,ARL6IP6,CADPS2,CBFB,CDC20B,CDH7,CEP41,CHST9,CNIH1,CNTN4,DCK,DDAH1,DPY19L1,EDNRA,ELAVL2,ELK3,ENPP1,ENTPD4,ETV1,FAM199X,FAM3C,FAM8A1,FAR1,FLRT3,FMNL2,GFI1,GPR137C,HEPH,HHIP,HIVEP2,IKBIP,IL1RAP,IL6ST,KCNK10,KDELC2,KIAA2022,KLHL5,KRAS,LDLRAD3,LYPD6,LYSMD3,LZTFL1,MAB21L3,MAML2,MBNL2,MITF,MMP8,MOCS2,MSL3,MYO10,NEDD9,NEGR1,NELL1,NEMP1,NFIB,NR…
hsa-miR-410-3p	1.75039e-09	5.09712e-07	0.0238616	122/302	ACTR10,ADGRG2,ANGPT1,ARHGAP24,ARL6IP6,ASPH,BMX,BOC,BTC,CADPS2,CBFB,CHST9,CNIH1,CNTN4,COL8A1,DCLRE1A,DPY19L1,DSG2,EDEM3,EDNRA,ELAVL2,ELK3,ELMOD1,ENPP1,ESM1,ETV1,F3,FAM105A,FAM199X,FAM3C,FAM8A1,FAR1,FEZ2,FLRT3,FMNL2,GALC,GCNT1,GPD1L,GPR137C,GRIN2B,GYG1,HHIP,HIVEP2,HLTF,HSD17B12,IKBIP,IL1RAP,IL6ST,KCNK10,KDELC2,KIAA2022,KIF6,KLHL5,KPNA1,LYPD6,LYSMD3,MAML2,MBNL2,MMP8,MOCS2,MSL3,MSMO1,MYB,MYO10,MYOT,N…
hsa-miR-448	2.18865e-08	3.54075e-06	0.0170895	89/302	ABAT,ADD3,ADGRL3,ANGPT1,ANTXR2,ASPH,BTC,C3orf18,CBFB,CCL28,CDH7,CLCN3,CNTN4,COLEC12,DCC,DDAH1,DPY19L1,DSG2,EDEM3,EDNRA,ELAVL2,ENPP1,ETV1,FAM105A,FAM210B,FAR1,FEZ2,GPR137C,HHIP,HIVEP2,HSD17B12,IKBIP,IL17RB,IL1RAP,KCNK10,KCNN3,KIAA2022,KLHL5,KPNA1,KRAS,LYSMD3,MAML2,MBNL2,MITF,MYB,NEDD9,NFIB,NR1D2,NRP2,NTRK2,PAQR3,PCDHB16,PDE11A,PLD5,RAPGEF2,RCAN2,RCN2,REEP1,RERG,RFK,RORB,RPS6KA3,RPS6KA5,SAMD12,SATB…
hsa-miR-365a-3p	1.30041e-10	6.56201e-08	0.0146287	68/302	ABAT,ABHD6,ACVRL1,ADD3,ADGRL3,C3orf18,C5orf46,CARHSP1,CBFB,CDC20B,CHST9,CNTN4,DET1,DPY19L1,E2F2,EDEM3,EDNRA,ELAVL2,ELK3,ELMOD1,ENPP1,ENTPD4,ETV1,F3,FAM3C,FEZ2,HAPLN2,HHIP,HSD17B12,IGFBP5,IL1RAP,KCNK10,KPNA1,KRAS,LYSMD3,MSL3,MYO10,NFIB,NR1D2,PDE11A,PRDM1,RAPGEF2,RBM47,RERG,RNF166,RPS6KA3,SEMA3A,SH3TC2,SLC2A4,SLC7A2,SLITRK6,SOX6,SPRED1,SREBF2,SSTR2,ST6GAL1,TET1,TMEM123,TMEM178B,TMTC2,TRAM1,TRHDE,TS…
hsa-miR-429	1.10312e-08	2.29449e-06	0.0119544	102/302	ABAT,ACTR10,ADD3,ANGPT1,ARL2BP,ARL6IP6,ASPH,C2orf72,CCNJL,CCR1,CD96,CDH7,CEP41,CNTN4,DDAH1,DPY19L1,EDEM3,EDNRA,ELAVL2,ELK3,ELMOD1,ENPP1,ESM1,ETV1,F3,FAM8A1,FEZ2,FLRT3,FMNL2,GCNT1,GFI1,GPR137C,GPRC5B,HIVEP2,IKBIP,IL6ST,KRAS,LDLRAD3,LY6K,LYPD6,LYSMD3,MAB21L3,MBNL2,MITF,MOCS2,MSMO1,MYB,MYO10,NEGR1,NFIB,NRP2,NTRK2,PARD3B,PCDHB16,PDE4B,PICALM,PLXNA4,PRDM1,RAPGEF2,RBM47,RCAN2,REEP1,RNF166,RORB,RPS6KA3,…
hsa-miR-200c-3p	4.00324e-08	4.85726e-06	0.0104368	100/302	ABAT,ACTR10,ADD3,ANGPT1,ARL2BP,ARL6IP6,ASPH,C2orf72,CCNJL,CCR1,CD96,CDH7,CEP41,CNTN4,DCC,DDAH1,DPY19L1,EDEM3,EDNRA,ELAVL2,ELK3,ELMOD1,ESM1,ETV1,F3,FAM8A1,FEZ2,FLRT3,FMNL2,GCNT1,GFI1,GPR137C,GPRC5B,HIVEP2,IKBIP,IL6ST,KRAS,LDLRAD3,LY6K,LYPD6,LYSMD3,LZTFL1,MAB21L3,MBNL2,MITF,MOCS2,MSMO1,MYB,NEGR1,NFIB,NRP2,NTRK2,PARD3B,PCDHB16,PDE4B,PICALM,PLXNA4,PRDM1,RAPGEF2,RBM47,REEP1,RNF166,RORB,RPS6KA3,S1PR1,S…
hsa-miR-200b-3p	2.55162e-08	3.71516e-06	0.0100755	100/302	ABAT,ACTR10,ADD3,ANGPT1,ARL2BP,ARL6IP6,ASPH,C2orf72,CCNJL,CCR1,CD96,CDH7,CEP41,CNTN4,DDAH1,DPY19L1,EDEM3,EDNRA,ELAVL2,ELK3,ELMOD1,ESM1,ETV1,F3,FAM8A1,FEZ2,FLRT3,FMNL2,GCNT1,GFI1,GPR137C,GPRC5B,HIVEP2,IKBIP,IL6ST,KDELC2,KRAS,LDLRAD3,LY6K,LYPD6,LYSMD3,LZTFL1,MAB21L3,MBNL2,MITF,MOCS2,MSMO1,MYB,NEGR1,NFIB,NRP2,NTRK2,PARD3B,PCDHB16,PDE4B,PICALM,PLXNA4,PRDM1,RAPGEF2,RBM47,REEP1,RNF166,RORB,RPS6KA3,S1PR…
hsa-miR-141-3p	6.13926e-08	6.34377e-06	0.00920659	96/302	ABAT,ACTR10,ADD3,ADGRL3,ADRB1,ARHGAP24,ASPH,C3orf18,CADPS2,CARHSP1,CD96,CEP41,CMPK2,CNTN4,DCK,DDAH1,DPY19L1,E2F2,ELAVL2,ELK3,ELMOD1,ENPP1,ENTPD4,FAM199X,FAM8A1,FAR1,FBLIM1,FLRT3,GAS1,GFI1,GPD1L,GPR137C,GYG1,HHIP,HIVEP2,HLTF,IL1RAP,KCNK10,KDELC2,KIAA2022,KLHL5,KRAS,LY6K,LYPD6,LYSMD3,MARVELD1,MITF,MOCS2,MYO10,NRP2,PAQR3,PARD3B,PDE11A,PLXNA4,PODXL,PRDM1,RAPGEF2,RBM47,REEP1,RMI1,RPS6KA3,S1PR1,SATB1,S…
hsa-miR-374b-5p	7.07584e-10	2.5756e-07	0.00756365	118/302	ABAT,ACTR10,ADD3,ADGRL3,ADRB1,ANGPT1,ANTXR2,ARL2BP,ASPH,BOC,BTC,CADPS2,CBFB,CCL28,CDC20B,CDH7,CEP41,CNIH1,CNTN4,DCK,DCLRE1A,DPY19L1,DSG2,EDEM3,EDNRA,ELAVL2,ELMOD1,ENPP1,ESM1,ETV1,F3,FAM199X,FAM8A1,FAR1,FEZ2,FLRT3,GAS1,GCNT1,GSG1L,HHIP,HIVEP2,HLTF,HSD17B12,IKBIP,IL1RAP,IL6ST,KDELC2,KIAA2022,KLHL5,KPNA1,KRAS,LMF1,LYPD6,LYSMD3,LZTFL1,MAML2,MBNL2,MMP8,MOCS2,MSL3,MYB,MYO10,NEDD9,NEGR1,NEMP1,NFIB,NRP2,…
hsa-miR-300	1.10953e-06	5.38491e-05	0.00652352	109/302	ACVRL1,ADD3,ADGRG2,ANTXR2,ARHGAP24,ARL2BP,ARL6IP6,ASPH,CADPS2,CBFB,CCNJL,CEP41,CLCN3,CNIH1,COL13A1,DCC,DCK,DET1,DPY19L1,DSG2,E2F2,EDEM3,ELAVL2,ELK3,ELMOD1,ENPP1,ESM1,F3,FAM105A,FAM199X,FAM210B,FAM3C,FEZ2,FEZF2,FLRT3,FMNL2,GALC,GAS1,GPD1L,GPR137C,HHIP,HIVEP2,HSD17B12,KDELC2,KIAA2022,KRAS,LYPD6,LYSMD3,MAML2,MBNL2,MITF,MSMO1,NEDD9,NEGR1,NFIB,NRP2,PAQR3,PDE11A,PDE4B,PICALM,PLCH1,PLD5,PLXNA4,PODXL,PRD…
hsa-miR-181b-5p	1.68376e-06	7.48133e-05	0.00573477	87/302	ADGRG2,ADGRL3,ANGPT1,ANKLE1,ARL2BP,ARL6IP6,ASPH,CADPS2,CCR1,CDC20B,CEP41,CMPK2,CNTN4,DCC,DPY19L1,EDNRA,ELAVL2,ENPP1,ESM1,FAM3C,FAR1,FMNL2,GAS1,GPD1L,GPR137C,GSG1L,HHIP,HLTF,IL1RAP,IL6ST,IL7R,KCNK10,KIAA2022,KIF6,KLHL5,KPNA1,KRAS,LYSMD3,MAB21L3,MBNL2,MITF,MMP8,NEGR1,NEMP1,NFIB,NR1D2,NTRK2,PDE11A,PICALM,PLAC8,PLCH1,PODXL,PRDM1,RAPGEF2,RBM47,RCAN2,RCN2,REEP1,RFK,RORB,RPS6KA3,S1PR1,SAMD12,SLC38A4,SLC…
hsa-miR-200a-3p	3.60113e-07	2.2507e-05	0.00352971	93/302	ABAT,ACTR10,ADD3,ADGRL3,ADRB1,ARHGAP24,ASPH,C3orf18,CADPS2,CD96,CEP41,CMPK2,CNTN4,DCK,DDAH1,DPY19L1,E2F2,ELAVL2,ELK3,ELMOD1,ENPP1,ENTPD4,FAM199X,FAM8A1,FAR1,FBLIM1,FLRT3,GAS1,GFI1,GPD1L,GPR137C,GYG1,HHIP,HIVEP2,HLTF,IL1RAP,KDELC2,KIAA2022,KLHL5,KRAS,LY6K,LYPD6,LYSMD3,MARVELD1,MITF,MOCS2,MYO10,NRP2,PAQR3,PDE11A,PLXNA4,PODXL,PRDM1,RAPGEF2,RBM47,REEP1,RMI1,RPS6KA3,S1PR1,SATB1,SEMA3A,SH3TC2,SLC11A2,S…
hsa-miR-181d-5p	4.77633e-07	2.78173e-05	0.000695492	87/302	ADGRG2,ADGRL3,ANGPT1,ANKLE1,ARL2BP,ARL6IP6,ASPH,CADPS2,CDC20B,CEP41,CMPK2,CNTN4,DCC,DPY19L1,EDNRA,ELAVL2,ENPP1,ESM1,FAM3C,FAR1,FMNL2,GAS1,GCNT1,GPD1L,GPR137C,HHIP,HLTF,IKBIP,IL1RAP,IL6ST,IL7R,KCNK10,KIAA2022,KIF6,KLHL5,KPNA1,KRAS,LYSMD3,MAB21L3,MBNL2,MITF,MMP8,NEGR1,NEMP1,NFIB,NR1D2,NTRK2,PDE11A,PICALM,PLAC8,PLCH1,PODXL,PRDM1,RAPGEF2,RBM47,RCAN2,RCN2,REEP1,RFK,RORB,RPS6KA3,S1PR1,SAMD12,SLC38A4,SL…
hsa-miR-369-3p	7.68136e-08	6.57886e-06	0.000578022	82/302	ABAT,ACTR10,ADD3,ANGPT1,ANTXR2,ARL2BP,ASPH,BOC,BTC,CADPS2,CDC20B,CEP41,CNIH1,CNTN4,DPY19L1,EDNRA,ELMOD1,ENPP1,ESM1,ETV1,F3,FAM199X,FAM3C,FAM8A1,FLRT3,GCNT1,GPR137C,GSG1L,HIVEP2,HLTF,HSD17B12,IL6ST,KIAA2022,KLHL5,KPNA1,KRAS,LDLRAD3,LYSMD3,LZTFL1,MBNL2,MOCS2,MYO10,NEGR1,NFIB,NRP2,NTRK2,OTUB2,PAQR3,PCDHB16,PDE4B,PLAC8,PLD5,PLXNA4,PRDM1,RAPGEF2,RCN2,REEP1,RFK,RHOJ,RORB,SAMD12,SATB1,SDCBP,SEMA3A,SLC1A…
hsa-miR-655-3p	6.19229e-07	3.46768e-05	0.000193707	76/302	ABAT,ADD3,ADGRL3,ANGPT1,ANTXR2,ARL2BP,ARL6IP6,CADPS2,CBFB,CEP41,CMPK2,CNIH1,DCK,DPY19L1,EDNRA,ELK3,ETV1,F3,FAM199X,FAM8A1,FAR1,FEZ2,FLRT3,GAS1,GFI1,GRIN2B,GSG1L,HHIP,HLTF,HSD17B12,KIAA2022,LYSMD3,LZTFL1,MBNL2,MITF,MOCS2,MSMO1,MYO10,MYOT,NEDD9,NEGR1,NFIB,NRP2,PAQR3,PCDHB16,PDE11A,PDE4B,PRDM1,REEP1,RFK,RHOJ,RPS6KA3,SAMD12,SATB1,SCAMP1,SDCBP,SEMA3A,SLC16A7,SLC1A1,SLC26A2,SLC35G1,SLC39A10,SLC5A3,SPRE…
hsa-miR-409-3p	3.70995e-07	2.2507e-05	3.85393e-06	73/302	ADGRG2,ANGPT1,ANTXR2,ARL6IP6,ASPH,CADPS2,CD96,CEP41,CLCN3,CNTN4,DPY19L1,E2F2,EDEM3,ESM1,ETV1,FAM199X,FAR1,FBLIM1,FMNL2,GALC,GPR137C,HHIP,HIVEP2,KCNN3,KIAA2022,KRAS,LYPD6,LYSMD3,MBNL2,MSMO1,MYOT,NEGR1,NFIB,NGFR,NRP2,NTRK2,PAQR3,PDE11A,PICALM,PIWIL1,PLD5,PLXNA4,RBM47,RCAN2,RFK,RMI1,RNF166,RORB,RPS6KA3,S1PR1,SAMD12,SATB1,SEMA3A,SH3TC2,SLC16A7,SLC26A2,SLC39A10,SLC5A3,SLC7A2,SOX6,SPRED1,TERF1,THBS1,TM…
hsa-miR-548b-5p	2.14396e-08	3.54075e-06	6.18923e-10	41/302	ANTXR2,ARL6IP6,ASPH,BTC,CADPS2,CBFB,CEP41,CHST9,CNIH1,DPY19L1,ETV1,FAM199X,FLRT3,FMNL2,GCNT1,GPD1L,HIVEP2,HLTF,IKBIP,IL6ST,KIAA2022,KRAS,MBNL2,MYO10,NEGR1,NTRK2,PCDHB16,PDE4B,PIWIL1,PLAT,PRDM1,RCN2,RORB,RPS6KA3,S1PR1,SLC7A2,TET1,TMEM123,TRAM1,TRIM23,TSPAN14,
hsa-miR-548d-5p	5.15373e-08	5.77217e-06	3.1937e-10	39/302	ANTXR2,ARL6IP6,ASPH,BTC,CBFB,CEP41,CHST9,CNIH1,DPY19L1,ETV1,FAM199X,FLRT3,FMNL2,GCNT1,GPD1L,HIVEP2,HLTF,IKBIP,IL6ST,KIAA2022,KRAS,MBNL2,MYO10,NEGR1,NTRK2,PCDHB16,PDE4B,PIWIL1,PLAT,PRDM1,RCN2,RORB,RPS6KA3,S1PR1,SLC7A2,TET1,TMEM123,TRAM1,TRIM23,
hsa-miR-548j-5p	1.81992e-07	1.3249e-05	2.46366e-10	38/302	ANTXR2,ARL6IP6,ASPH,BTC,CBFB,CHST9,CNIH1,DPY19L1,ETV1,FAM199X,FEZ2,FLRT3,FMNL2,GCNT1,GPD1L,HIVEP2,HLTF,IKBIP,IL6ST,KIAA2022,KRAS,MBNL2,MYO10,NEGR1,NTRK2,PCDHB16,PDE4B,PIWIL1,PLAT,PRDM1,RCN2,RORB,S1PR1,SLC7A2,TET1,TMEM123,TRAM1,TRIM23,
hsa-miR-548i	6.97236e-08	6.34485e-06	2.44798e-10	38/302	ANTXR2,ARL6IP6,ASPH,BTC,CBFB,CHST9,CNIH1,DPY19L1,ETV1,FAM199X,FEZ2,FLRT3,FMNL2,GCNT1,GPD1L,HIVEP2,HLTF,IKBIP,IL6ST,KIAA2022,KRAS,MBNL2,MYO10,NEGR1,NTRK2,PCDHB16,PIWIL1,PLAT,PRDM1,RCN2,RORB,S1PR1,SLC7A2,TET1,TMEM123,TRAM1,TRIM23,ZNF28,
hsa-miR-559	2.87958e-08	3.81152e-06	2.22622e-10	37/302	ANTXR2,ARL6IP6,ASPH,BTC,CBFB,CHST9,CNIH1,DPY19L1,ETV1,FAM199X,FLRT3,FMNL2,GCNT1,GPD1L,HIVEP2,HLTF,IKBIP,IL6ST,KIAA2022,KRAS,MBNL2,MYO10,NEGR1,NTRK2,PCDHB16,PIWIL1,PLAT,PRDM1,RCN2,RORB,S1PR1,SLC7A2,TET1,TMEM123,TNS3,TRAM1,TRIM23,
hsa-miR-548c-5p	2.20345e-07	1.52773e-05	1.86821e-10	37/302	ANTXR2,ARL6IP6,ASPH,BTC,CBFB,CHST9,CNIH1,DPY19L1,ETV1,FAM199X,FLRT3,FMNL2,GCNT1,GPD1L,HIVEP2,HLTF,IKBIP,IL6ST,KIAA2022,KRAS,MBNL2,MYO10,NEGR1,NTRK2,PCDHB16,PDE4B,PIWIL1,PLAT,PRDM1,RCN2,RORB,S1PR1,SLC7A2,TET1,TMEM123,TRAM1,TRIM23,
hsa-miR-548a-5p	6.53547e-08	6.34377e-06	1.85655e-10	37/302	ANTXR2,ARL6IP6,ASPH,BTC,CBFB,CHST9,CNIH1,DPY19L1,ETV1,FAM199X,FLRT3,FMNL2,GCNT1,GPD1L,HIVEP2,HLTF,IKBIP,IL6ST,KIAA2022,KRAS,MBNL2,MYO10,NEGR1,NTRK2,PCDHB16,PIWIL1,PLAT,PRDM1,RCN2,RORB,S1PR1,SLC7A2,TET1,TMEM123,TRAM1,TRIM23,ZNF28,
hsa-miR-548h-5p	1.12687e-07	8.63541e-06	1.77395e-10	37/302	ANTXR2,ARL6IP6,ASPH,BTC,CBFB,CHST9,CNIH1,DPY19L1,ETV1,FAM199X,FLRT3,FMNL2,GCNT1,GPD1L,HIVEP2,HLTF,IKBIP,IL6ST,KIAA2022,KRAS,MBNL2,MYO10,NEGR1,NTRK2,PCDHB16,PIWIL1,PLAT,PRDM1,RCN2,RORB,S1PR1,SLC7A2,TET1,TMEM123,TRAM1,TRIM23,ZNF618,
hsa-miR-6088	9.8451e-07	5.11945e-05	2.1574e-12	17/302	ADD3,CBFB,ELMOD1,ETV1,FAR1,IGFBP5,KCNK10,KCNN3,KIAA2022,KPNA1,KRAS,NTRK2,PODXL,SLC16A7,TET1,UNC5A,ZIC3,
hsa-miR-605-5p	1.06562e-06	5.35012e-05	2.23289e-14	23/302	ADD3,ADGRL3,CBFB,CCNJL,F3,FAM3C,GPD1L,GPRC5B,HIVEP2,KIAA2022,KRAS,MBNL2,MITF,NFIB,NR1D2,NRP2,PICALM,PIWIL1,RPS6KA3,SAMD12,SCAMP1,TET1,TSHZ3,

## Sheet: pvalue0.00001_EM0.001
miRNA	p-value	adjusted_p-value	EM-probability	ratio	target_genes
hsa-miR-155-5p	8.49083e-54	1.23626e-50	0.352596	150/302	ABAT,ABHD6,ACTR10,ACVRL1,ADD3,ADGRL3,ADRB1,AGTRAP,ANTXR2,ANXA2,ARL2BP,ARL6IP6,ASPH,BOC,C3orf18,C5orf46,CARHSP1,CBFB,CCNJL,CEP41,CHST9,CLCN3,CMPK2,CNIH1,CNTN4,CSNK1G2,DCK,DCLRE1A,DDAH1,DET1,DPY19L1,DSG2,E2F2,EDEM3,ELAVL2,ELK3,ELMOD1,ENPP1,ENTPD4,ETV1,F3,FAM105A,FAM199X,FAM210B,FAM3C,FAM69A,FAM8A1,FAR1,FEZ2,FMNL2,GALC,GALT,GCNT1,GFI1,GPD1L,GPR137C,GPRC5B,GYG1,HAPLN2,HIVEP2,HLTF,HSD17B12,IGFBP5,IKBI…
hsa-miR-186-5p	3.1982e-09	7.76096e-07	0.292847	150/302	ABHD6,ACTR10,ADD3,ADGRG2,ADGRL3,ADRB1,ANGPT1,ANKLE1,ANTXR2,ARHGAP24,ARL6IP6,ASPH,BMX,BTC,C2orf72,CADPS2,CARHSP1,CCNJL,CCR1,CEP41,CLCN3,CNTN4,DCC,DCK,DDAH1,DPY19L1,DSG2,E2F2,EDEM3,EDNRA,ELAVL2,ELK3,ENPP1,ENTPD4,ESM1,FAM105A,FAM199X,FAM3C,FAR1,FBLIM1,FEZ2,FLRT3,GAS1,GCNT1,GPD1L,GPR137C,GRIN2B,GSG1L,HEPH,HHIP,HIVEP2,HLTF,HSD17B12,IGFBP5,IKBIP,IL1RAP,IL6ST,IL7R,KIAA2022,KIF6,KPNA1,KRAS,LINGO2,LY6K,LY…
hsa-miR-374a-5p	1.35206e-10	6.56201e-08	0.0959971	121/302	ABAT,ACTR10,ADD3,ADGRG2,ADGRL3,ADRB1,ANGPT1,ANTXR2,ARL2BP,ASPH,BOC,BTC,CADPS2,CBFB,CCL28,CDC20B,CDH7,CEP41,CNIH1,CNTN4,COLEC12,CSGALNACT1,DCK,DPY19L1,DSG2,EDEM3,EDNRA,ELAVL2,ENPP1,ESM1,ETV1,F3,FAM199X,FAM8A1,FAR1,FEZ2,FLRT3,GAS1,GCNT1,GPD1L,GSG1L,HHIP,HIVEP2,HLTF,HSD17B12,IKBIP,IL6ST,KIAA2022,KLHL5,KPNA1,KRAS,LMF1,LYPD6,LYSMD3,LZTFL1,MAML2,MBNL2,MMP8,MOCS2,MYB,MYO10,NEDD9,NEGR1,NEMP1,NFIB,NRP2,NT…
hsa-miR-410-3p	1.75039e-09	5.09712e-07	0.0822825	122/302	ACTR10,ADGRG2,ANGPT1,ARHGAP24,ARL6IP6,ASPH,BMX,BOC,BTC,CADPS2,CBFB,CHST9,CNIH1,CNTN4,COL8A1,DCLRE1A,DPY19L1,DSG2,EDEM3,EDNRA,ELAVL2,ELK3,ELMOD1,ENPP1,ESM1,ETV1,F3,FAM105A,FAM199X,FAM3C,FAM8A1,FAR1,FEZ2,FLRT3,FMNL2,GALC,GCNT1,GPD1L,GPR137C,GRIN2B,GYG1,HHIP,HIVEP2,HLTF,HSD17B12,IKBIP,IL1RAP,IL6ST,KCNK10,KDELC2,KIAA2022,KIF6,KLHL5,KPNA1,LYPD6,LYSMD3,MAML2,MBNL2,MMP8,MOCS2,MSL3,MSMO1,MYB,MYO10,MYOT,N…
hsa-miR-543	1.10922e-07	8.63541e-06	0.0538232	119/302	ABHD6,ACTR10,ADD3,ADGRG2,AGTRAP,ANGPT1,ANKLE1,ANTXR2,ARHGAP24,ARL6IP6,CADPS2,CBFB,CDC20B,CDH7,CEP41,CHST9,CNIH1,CNTN4,DCK,DDAH1,DPY19L1,EDNRA,ELAVL2,ELK3,ENPP1,ENTPD4,ETV1,FAM199X,FAM3C,FAM8A1,FAR1,FLRT3,FMNL2,GFI1,GPR137C,HEPH,HHIP,HIVEP2,IKBIP,IL1RAP,IL6ST,KCNK10,KDELC2,KIAA2022,KLHL5,KRAS,LDLRAD3,LYPD6,LYSMD3,LZTFL1,MAB21L3,MAML2,MBNL2,MITF,MMP8,MOCS2,MSL3,MYO10,NEDD9,NEGR1,NELL1,NEMP1,NFIB,NR…
hsa-miR-448	2.18865e-08	3.54075e-06	0.0196991	89/302	ABAT,ADD3,ADGRL3,ANGPT1,ANTXR2,ASPH,BTC,C3orf18,CBFB,CCL28,CDH7,CLCN3,CNTN4,COLEC12,DCC,DDAH1,DPY19L1,DSG2,EDEM3,EDNRA,ELAVL2,ENPP1,ETV1,FAM105A,FAM210B,FAR1,FEZ2,GPR137C,HHIP,HIVEP2,HSD17B12,IKBIP,IL17RB,IL1RAP,KCNK10,KCNN3,KIAA2022,KLHL5,KPNA1,KRAS,LYSMD3,MAML2,MBNL2,MITF,MYB,NEDD9,NFIB,NR1D2,NRP2,NTRK2,PAQR3,PCDHB16,PDE11A,PLD5,RAPGEF2,RCAN2,RCN2,REEP1,RERG,RFK,RORB,RPS6KA3,RPS6KA5,SAMD12,SATB…
hsa-miR-365a-3p	1.30041e-10	6.56201e-08	0.0190387	68/302	ABAT,ABHD6,ACVRL1,ADD3,ADGRL3,C3orf18,C5orf46,CARHSP1,CBFB,CDC20B,CHST9,CNTN4,DET1,DPY19L1,E2F2,EDEM3,EDNRA,ELAVL2,ELK3,ELMOD1,ENPP1,ENTPD4,ETV1,F3,FAM3C,FEZ2,HAPLN2,HHIP,HSD17B12,IGFBP5,IL1RAP,KCNK10,KPNA1,KRAS,LYSMD3,MSL3,MYO10,NFIB,NR1D2,PDE11A,PRDM1,RAPGEF2,RBM47,RERG,RNF166,RPS6KA3,SEMA3A,SH3TC2,SLC2A4,SLC7A2,SLITRK6,SOX6,SPRED1,SREBF2,SSTR2,ST6GAL1,TET1,TMEM123,TMEM178B,TMTC2,TRAM1,TRHDE,TS…
hsa-miR-429	1.10312e-08	2.29449e-06	0.016979	102/302	ABAT,ACTR10,ADD3,ANGPT1,ARL2BP,ARL6IP6,ASPH,C2orf72,CCNJL,CCR1,CD96,CDH7,CEP41,CNTN4,DDAH1,DPY19L1,EDEM3,EDNRA,ELAVL2,ELK3,ELMOD1,ENPP1,ESM1,ETV1,F3,FAM8A1,FEZ2,FLRT3,FMNL2,GCNT1,GFI1,GPR137C,GPRC5B,HIVEP2,IKBIP,IL6ST,KRAS,LDLRAD3,LY6K,LYPD6,LYSMD3,MAB21L3,MBNL2,MITF,MOCS2,MSMO1,MYB,MYO10,NEGR1,NFIB,NRP2,NTRK2,PARD3B,PCDHB16,PDE4B,PICALM,PLXNA4,PRDM1,RAPGEF2,RBM47,RCAN2,REEP1,RNF166,RORB,RPS6KA3,…
hsa-miR-141-3p	6.13926e-08	6.34377e-06	0.0162176	96/302	ABAT,ACTR10,ADD3,ADGRL3,ADRB1,ARHGAP24,ASPH,C3orf18,CADPS2,CARHSP1,CD96,CEP41,CMPK2,CNTN4,DCK,DDAH1,DPY19L1,E2F2,ELAVL2,ELK3,ELMOD1,ENPP1,ENTPD4,FAM199X,FAM8A1,FAR1,FBLIM1,FLRT3,GAS1,GFI1,GPD1L,GPR137C,GYG1,HHIP,HIVEP2,HLTF,IL1RAP,KCNK10,KDELC2,KIAA2022,KLHL5,KRAS,LY6K,LYPD6,LYSMD3,MARVELD1,MITF,MOCS2,MYO10,NRP2,PAQR3,PARD3B,PDE11A,PLXNA4,PODXL,PRDM1,RAPGEF2,RBM47,REEP1,RMI1,RPS6KA3,S1PR1,SATB1,S…
hsa-miR-200c-3p	4.00324e-08	4.85726e-06	0.0156266	100/302	ABAT,ACTR10,ADD3,ANGPT1,ARL2BP,ARL6IP6,ASPH,C2orf72,CCNJL,CCR1,CD96,CDH7,CEP41,CNTN4,DCC,DDAH1,DPY19L1,EDEM3,EDNRA,ELAVL2,ELK3,ELMOD1,ESM1,ETV1,F3,FAM8A1,FEZ2,FLRT3,FMNL2,GCNT1,GFI1,GPR137C,GPRC5B,HIVEP2,IKBIP,IL6ST,KRAS,LDLRAD3,LY6K,LYPD6,LYSMD3,LZTFL1,MAB21L3,MBNL2,MITF,MOCS2,MSMO1,MYB,NEGR1,NFIB,NRP2,NTRK2,PARD3B,PCDHB16,PDE4B,PICALM,PLXNA4,PRDM1,RAPGEF2,RBM47,REEP1,RNF166,RORB,RPS6KA3,S1PR1,S…
hsa-miR-200b-3p	2.55162e-08	3.71516e-06	0.0140659	100/302	ABAT,ACTR10,ADD3,ANGPT1,ARL2BP,ARL6IP6,ASPH,C2orf72,CCNJL,CCR1,CD96,CDH7,CEP41,CNTN4,DDAH1,DPY19L1,EDEM3,EDNRA,ELAVL2,ELK3,ELMOD1,ESM1,ETV1,F3,FAM8A1,FEZ2,FLRT3,FMNL2,GCNT1,GFI1,GPR137C,GPRC5B,HIVEP2,IKBIP,IL6ST,KDELC2,KRAS,LDLRAD3,LY6K,LYPD6,LYSMD3,LZTFL1,MAB21L3,MBNL2,MITF,MOCS2,MSMO1,MYB,NEGR1,NFIB,NRP2,NTRK2,PARD3B,PCDHB16,PDE4B,PICALM,PLXNA4,PRDM1,RAPGEF2,RBM47,REEP1,RNF166,RORB,RPS6KA3,S1PR…
hsa-miR-374b-5p	7.07584e-10	2.5756e-07	0.0140466	118/302	ABAT,ACTR10,ADD3,ADGRL3,ADRB1,ANGPT1,ANTXR2,ARL2BP,ASPH,BOC,BTC,CADPS2,CBFB,CCL28,CDC20B,CDH7,CEP41,CNIH1,CNTN4,DCK,DCLRE1A,DPY19L1,DSG2,EDEM3,EDNRA,ELAVL2,ELMOD1,ENPP1,ESM1,ETV1,F3,FAM199X,FAM8A1,FAR1,FEZ2,FLRT3,GAS1,GCNT1,GSG1L,HHIP,HIVEP2,HLTF,HSD17B12,IKBIP,IL1RAP,IL6ST,KDELC2,KIAA2022,KLHL5,KPNA1,KRAS,LMF1,LYPD6,LYSMD3,LZTFL1,MAML2,MBNL2,MMP8,MOCS2,MSL3,MYB,MYO10,NEDD9,NEGR1,NEMP1,NFIB,NRP2,…
hsa-miR-548b-5p	2.14396e-08	3.54075e-06	0.00133098	41/302	ANTXR2,ARL6IP6,ASPH,BTC,CADPS2,CBFB,CEP41,CHST9,CNIH1,DPY19L1,ETV1,FAM199X,FLRT3,FMNL2,GCNT1,GPD1L,HIVEP2,HLTF,IKBIP,IL6ST,KIAA2022,KRAS,MBNL2,MYO10,NEGR1,NTRK2,PCDHB16,PDE4B,PIWIL1,PLAT,PRDM1,RCN2,RORB,RPS6KA3,S1PR1,SLC7A2,TET1,TMEM123,TRAM1,TRIM23,TSPAN14,
hsa-miR-369-3p	7.68136e-08	6.57886e-06	0.00118719	82/302	ABAT,ACTR10,ADD3,ANGPT1,ANTXR2,ARL2BP,ASPH,BOC,BTC,CADPS2,CDC20B,CEP41,CNIH1,CNTN4,DPY19L1,EDNRA,ELMOD1,ENPP1,ESM1,ETV1,F3,FAM199X,FAM3C,FAM8A1,FLRT3,GCNT1,GPR137C,GSG1L,HIVEP2,HLTF,HSD17B12,IL6ST,KIAA2022,KLHL5,KPNA1,KRAS,LDLRAD3,LYSMD3,LZTFL1,MBNL2,MOCS2,MYO10,NEGR1,NFIB,NRP2,NTRK2,OTUB2,PAQR3,PCDHB16,PDE4B,PLAC8,PLD5,PLXNA4,PRDM1,RAPGEF2,RCN2,REEP1,RFK,RHOJ,RORB,SAMD12,SATB1,SDCBP,SEMA3A,SLC1A…
hsa-miR-548d-5p	5.15373e-08	5.77217e-06	0.000958094	39/302	ANTXR2,ARL6IP6,ASPH,BTC,CBFB,CEP41,CHST9,CNIH1,DPY19L1,ETV1,FAM199X,FLRT3,FMNL2,GCNT1,GPD1L,HIVEP2,HLTF,IKBIP,IL6ST,KIAA2022,KRAS,MBNL2,MYO10,NEGR1,NTRK2,PCDHB16,PDE4B,PIWIL1,PLAT,PRDM1,RCN2,RORB,RPS6KA3,S1PR1,SLC7A2,TET1,TMEM123,TRAM1,TRIM23,
hsa-miR-559	2.87958e-08	3.81152e-06	0.000880905	37/302	ANTXR2,ARL6IP6,ASPH,BTC,CBFB,CHST9,CNIH1,DPY19L1,ETV1,FAM199X,FLRT3,FMNL2,GCNT1,GPD1L,HIVEP2,HLTF,IKBIP,IL6ST,KIAA2022,KRAS,MBNL2,MYO10,NEGR1,NTRK2,PCDHB16,PIWIL1,PLAT,PRDM1,RCN2,RORB,S1PR1,SLC7A2,TET1,TMEM123,TNS3,TRAM1,TRIM23,
hsa-miR-548i	6.97236e-08	6.34485e-06	0.00087529	38/302	ANTXR2,ARL6IP6,ASPH,BTC,CBFB,CHST9,CNIH1,DPY19L1,ETV1,FAM199X,FEZ2,FLRT3,FMNL2,GCNT1,GPD1L,HIVEP2,HLTF,IKBIP,IL6ST,KIAA2022,KRAS,MBNL2,MYO10,NEGR1,NTRK2,PCDHB16,PIWIL1,PLAT,PRDM1,RCN2,RORB,S1PR1,SLC7A2,TET1,TMEM123,TRAM1,TRIM23,ZNF28,
hsa-miR-548a-5p	6.53547e-08	6.34377e-06	0.000780563	37/302	ANTXR2,ARL6IP6,ASPH,BTC,CBFB,CHST9,CNIH1,DPY19L1,ETV1,FAM199X,FLRT3,FMNL2,GCNT1,GPD1L,HIVEP2,HLTF,IKBIP,IL6ST,KIAA2022,KRAS,MBNL2,MYO10,NEGR1,NTRK2,PCDHB16,PIWIL1,PLAT,PRDM1,RCN2,RORB,S1PR1,SLC7A2,TET1,TMEM123,TRAM1,TRIM23,ZNF28,
hsa-miR-548h-5p	1.12687e-07	8.63541e-06	0.000767092	37/302	ANTXR2,ARL6IP6,ASPH,BTC,CBFB,CHST9,CNIH1,DPY19L1,ETV1,FAM199X,FLRT3,FMNL2,GCNT1,GPD1L,HIVEP2,HLTF,IKBIP,IL6ST,KIAA2022,KRAS,MBNL2,MYO10,NEGR1,NTRK2,PCDHB16,PIWIL1,PLAT,PRDM1,RCN2,RORB,S1PR1,SLC7A2,TET1,TMEM123,TRAM1,TRIM23,ZNF618,
